# Supplementary material for: Are rabid raccoons (Procyon lotor) ready for the rapture? Determining the geographic origin of rabies virus‐infected raccoons using RADcapture and microhaplotypes
Source: Evol Appl. 2023 Nov 20;16(12):1937–55. doi: 10.1111/eva.13613 (PMC10739080; doi:10.1111/eva.13613)
Supplement: Supplementary file 2 — Table S1. Table S2. Table S3. Table S4. Table S5. [file EVA-16-1937-s002.xlsx]

## Sheet: Table S1
Table S1. Target sequences of Rapture-derived racoon microhaplotypes for MyBaits design.
>scaffold_1_1092480_1092721
CATGAGAGGCCGCGCTCCACCGCCCACATCTTCTGCTCACACCATGCCTATGCCCCAGCTGCTGCAGGGGCTGGTTCTTCCCCCTAGCTGCCTCTTTCCTCCTGGAATTCCTTCAGGACCCTGCAGGGGGCGCCTTGCCTGCGAAGCCAGAGGACCAGGAGCACGGAGTACCCCTTCCTGTAACTGCACTTCCCCGTCCCTGCCCCGAATCCTCATTCCTCTGCCATTGCCCTGAAGACTT
>scaffold_1_1098947_1099056
CAATGCAAGGCTGCACTCGAGAAGGAACTTGTGGGCGCCCAGAGGATGCCGGCGCTGCCGGGGTGGGCGAGTGGACAGCAGCAGTGTTGACACCAGAGGGACAGAGTGG
>scaffold_10_3214622_3214723
AGGCCCTGCAGGCCCCAGGGCCACCCCAGGCTCGGGGCCTCCTCCCCAACCGGCCCCCCAAGTTGGGCCTCTCGTGGCCTCCCCCAGTCTGACCAGTGTGC
>scaffold_10_4034236_4034412
TGCTCCCCCAGGACCCCGGCAAGCCAGTGAGCTGCAGGTCGCATCGGAGTCATGGCCACCACCTCCCTTGCTCCCTAGATAGCGTGCAAATGCCTGTCGTGGTCCCCATTCCCCCAGACCTACACGCTGGAGGGACCTGCAGGCAAAGTCGTCCCAGCTTAGTGGAGGAGGTCTGA
>scaffold_10_4046252_4046376
TGTGCAAGGAGCGTCATGAGGAAGGCTGGCATCCAGGAGGTAAACGTGGCCGTCTGGTGTCCCTGAGGGCTGAGCTGATTGCCGTCCATAGTCCCTGCAGGGCCAGGCATCCCCCCAGGCAGGG
>scaffold_10_4391955_4392112
GGGGGAAGGGGCATGCCGGAGATTCTAGAGGGACCTGCAGGTTTAGCAACGGAGACGAAAACCTGGGAGTGCTCAAATGTGACCATACCCATCAGCCGTGGGCCTGCGGGAGAGTCAGAGCGTGACGTGTTCCCGGCCGTGCGCGATAGCCCCACGC
>scaffold_10_4410215_4410324
GGTGAGGCCGAGGAGGACACACTGTCTGCGTCCCCTGCAGGTGATGTGAGCGTTTCCCGCAGATGATATGTGCTCTCTCGATCGCACGGGGCCAGCTATTAGCCCTCGA
>scaffold_10_4600838_4600979
CCAACGGGAGGCCGGGGACCTGCAGGCTCAGCAGAGCAGCAGGTCCCACGAAGGGGTCCACGGACGGGGAGGGTCATGCGTCCCCGGGCCTCAAGCTGCGGCCCGTTGCTGGCCACTGGCCGAAGCCCATCACAGCTGCTA
>scaffold_10_4771593_4771694
CATGCCTGCAGGTTAGGATGCACCCGTGGGTCATGCCTGTAGGTTAGGACGCACTCGTGGGTCATGTTTGATCTGTGGCATTGAGCTCACTGCTCTGCCTT
>scaffold_10_4797251_4797397
CTTTAATGACCCCATCCTGTCGCAAAGCGCTTCTGGTGCAGCAGGATCCCGTCAGGGGCGCATCCGCTCACTGAGGCCGAGGGTGGGCCTCGGGCCGCAGGCATCTGCAGCCCCTGCAGGGTCCCTTCCTCTGAGGCAGCTTTTGA
>scaffold_10_4956813_4956948
ACCCTGCAGAACAGTGTGTGCAAGGCTGAGGTGACCACAGGCCTCCTGACGCCGGCCCGTGGACGCCCGCGGGGTGCGGACGCTCGGGGTAACAGCCAGGCCCTGCAGGAGGAAGGCAAGCCCCCACCGGCCTTC
>scaffold_10_5107560_5107712
AGTTGCAGAAGCAGGGAGAAGCTGCGGGAGGGGTCTGGGGAGGGGCCCGCAGAGCAGCCCTGACCCCTCGGAAGTTCCAGTTACAGGGAGTCAGCTTTGGGGTCTGCTGGATCACACCATGCCTGCAGGTAACCTCTGGCTGAGCAAGGAGC
>scaffold_10_5467267_5467425
AAGTGCGGGCTCTCTCGGGCTCGAACCCACACCTGCAGGGTCACGAGTTCCATTTTCGCGCATCCCCGGAGGCGGCCCGTGCCTGGGGCCCCGGGAGAGGCCCGACCCGGCCCGACCTTCGTCTACACAACGGGCACACGCCACTCGTCTTTACATAT
>scaffold_10_5475389_5475537
TTCTCCAGGTGTCCCTGCAGGGCTGGGCGCGGGTCCCGCTCTGAGCACACCTGCTCCCTCCTGCCCCGCGGAGCCTGAGCCGGCAGCCCAGTCCTGGGGGTGCCTCTGGCTTAATGGCCCCGAATTATGTATGAAGACGACGCCAGGC
>scaffold_10_5614154_5614308
GCATCCCCGCACAGAGCGGGGAGCGGCAGCCCTGCAGAGGTCACTCCAGGGGAGGTGGCCCGGAGTGAGGACAGCCGGCCGCTTCATGAGTGAGGTTCCGCCCCAGCAGACCCTGCAGGACAACGGGCTTTGGCCCACACCAGGAGTGGGAAGA
>scaffold_10_5653126_5653292
CTGCCCCGGAAAACAGCCCCTGGGTCGCCTGACTGACCTGCAGGACCCTGGGCCTGCCGCAGACGACAGGGCGGTGAGAACCTCGTGTGCAGCCCCACACTGGCCCCTCTGCCTGTCCTTCCCCCTCTGGCCTCAAAGACACGGCCCTGCGAGTCCCCTGCCCTGC
>scaffold_1004_164397_164498
GCACAGCATAGCAGGGAGGAGTCCCGTGTGGCTAAAACTGTGGAGGAGGGGAGCTGTGGAAAAAGGCGGGGGTGAGGCGGTCGCCGTGTGGTTTCCTGGTA
>scaffold_10059_146967_147107
GGGAGGACCCAGGCAGAGGTTACAAAGGCCTCTGTCCTGCAGGATGGAGGTGTGTTCCCCACTGCTCCAGCCCCGGCCCCGAGAAGGCACGTCCTCACCGGCCACAGGGGTGTCCGGGCAATTGAGCTGCGCTGGCAGAG
>scaffold_10059_149826_150004
GGCGGCGACCAGCTCCGACTTCCCGCAAACGCCTGCCTGCAGGAGAGGGACCGGGGCTGCCTGCCGCCCGCTCACCCGCCCCAACATGCGCACGCTCACGCTCACGCTCGTGCACACGCTCCTGCACACGCACGCCTCTGTGTCTGCACAAACATGCAGCACACACGGGCCCCTGGGT
>scaffold_10072_306364_306506
CCCGTGGGCGGCCCTGGGCTGCCTGCAGGAGGAGAAGGTCCGGGTGTCCAGAGACCGGCTCTAAGGATTCCCTTTGGTGTGGAGGTGGGGAGCTCAGGGGAGCACAGTCTCAGTCCGTTCTGGCTGTCCGAACCACGTGCCC
>scaffold_10072_386890_386997
GAGGGCCTTGGGGATTCGCACTTTAGGGACGTGAACACTGAGACCCCAGGAGAAACGAGCTGTCCATGGGGACACGTTGGGTGATGGCAGAACCAGACAAAAATCAA
>scaffold_10072_457532_457665
GGCCGGGGTTGAAGAGGGGCTGTGACGTCCTGTCTGCTGCCTGTGGGAGCGTTCCTCCCTGCTGCCTCTGAAACAACAGGGCCGGAAAGAGCCCCAGTGCAGTGGGCCTGCAGGAGGGGCCGGTGATGGCGAC
>scaffold_1009_292543_292646
CCTAAGAGAGCGTGGCAGGAGTGAGGTGAGGACCCCCTGGTGGGGCAGCTCCGAGCAGTGGTGGCTGGTGTCCTCAGAGAGGACCTCCTGCAGGCTGTGGGGC
>scaffold_1009_309045_309146
GTGAGCCGGCCACAGGCCTGGTAGAGGCTAGTGTGGGCCTGCAGGGCAAGGTGCCCAGGCTGAACCCCAAGTAGGGCAGAAACTGAACCTGTCCATGCGCC
>scaffold_1020702_863_964
AGTGAAGGCACGTTCAAAGGGGTGTTGCAGGAACAAAGGTGAATTACGCCGCTGCTTGTTTCTCATGGAGACACTGGAGCATTTAATTCAGACGTGGGTAC
>scaffold_1021_34295_34453
GTTTCTGGGCCCCGGGGATGAACCAGTGAACAGAAGGAACAAGAGTCCTTCAGCGCCATGTCATGGGCTGCATCGTGTCCCCAAATCCGCGTGTCGGAGTCCTAACCCCCCAGCCCTGCAGGAGGAGGCCTTATTTGGAAATAATTCGTCATAGGGGA
>scaffold_1021_148034_148177
CAGAGAGTGGGGTGACCGGGTGACCCCGGGTCCACACAGAGAGGGAGCCCCCTGGACCCAGAGGATGACAGGTGACCCAAAGGGCGGCAAGACGAAGGGTACAGGCTGGTACAATCCAAAGGGAGGGGGGATCCTGCAGGTCC
>scaffold_1021_547423_547578
GGATGCACCTTGAAGCCTTGCAGCCTCGGGGACTCGGGTGTGTGACAGGGCCCTAGTGGAGCGGGTGTGGCCATCAGGGACAGCCGGGCCATCCTCCCCGGGCCATGGCCAGCCCCTCAGGGCCGTCCTGCAGGGATGCGGCCCGGGGCTCGGCC
>scaffold_1021_563327_563566
CAAAGTGCACACACGTTCCCAAGCACACACTCCCTCATCCCGAGTCCCTTGGGCCAGGATGGCAGTCGGGCAGGGGGGAGGGGGGCTGGGGGCTGGACACTCCTGCAGGGGGAGCTGACAGCTACCTAGAACAAACTCCCTGGAAATCCCAGCCGCCCGCCACACACACGCACAGCGTCCTCCGGGACCTGGCCCTCCTCCCTCAGTCCGCTCACTCGGGTCGCCCTGACCCTTGCTGC
>scaffold_1021_596483_596729
CAGAGGAGGGATTGCAGCCCGAAGTGCCCCCCGGCAGTGCACACGGGGCAGCCTCCGAGCTCACAGAGGGGTCTGCAGGACTCCGCGCTCCGTGCCCAGGGTTTCCACCCTGCAGGTGAGAGTAGGGCCCACGGTCCCGCGGGTCTAACTAGTTTCTGGGACCACCCTCACTTAGAGAAGCCTGGGTCTAACCTACGGGCTTCCCCAGCTGCTTCCTGGCTGCCCAGAGAAGGGCTGTGAGTCACT
>scaffold_1021_687549_687650
CCTGCCCCCCCACAAATGCCCCACATTCAGGCTGACCCTTGCAACCAGTGGCCACCCCCTCCCCCAGGCCCCGGCCTCCTCCTGCAAAGGACACGCCGCTC
>scaffold_1021_725545_725679
AGACCAACACAAAGGTGACCCCCTGCACCCTCCTGCAGGGCCCTGAGGGACGGGGCCCCCGGGGGATGTGACAGAGTGGCTCTCATGGGACCCCAGCTCTGCTCAGCCGCCCTCCCCGGCCCATTCACACCCAC
>scaffold_1021_732817_732920
AGCGCTCCTTGGGGCACACAGACCCTCGGCACGGATGGCACAGACCGGAGCCCGTGACCTTGGGGGGAGCAAGGAGGCGGTCCCGGCAGGGGCTCCCGGGGCG
>scaffold_1021_752880_753014
TTCCCCAGACGGTCTGTCCCTGTCTCGTGGAGTCCTGACGACCTGTGAGCATGTGGCGAATGGAGAGCATTGGAAACTCTCTCGTGGGGTCACTTCGCCGGAGGCCGGGAGCCTAGGAGCTCTGACCTGAGCCT
>scaffold_1021_759082_759246
GTGTCTGCGGGCACCCTGGTCCTCCTGCAGGGCCTGCGGGGGGTTCTGCGGGCGCCCTGAGCCTGACCCTGCCCGCTGCAGCACAGCGACTCCAGGCCCAGCCCCAGCGTCTAATGCACTGACTGCTCTTCTCAGAAGGGCCTTCCAGAACTTTCCGGGTGGTG
>scaffold_1021_857944_858075
TGCGCCGGGAGCCCCGGGAGTCCCCCCAGTTTGGCCCCAAGCTGGAGGGCGGGCAGCAGAGCCAAGCACCCAGAGGCAGGCGGAGTCCGGCACTGAGTGTGAACCCAGGGCGACTCCCTGCAGGACGGGGC
>scaffold_1021_953645_953779
ATGCCCACATCTCCTGCATCAGCTCCTGGGTGTGAGAACGTACTGGGCACAGCTGCCCAGCGGGCCACACCCCAGGAGAGGCCCGGAGTCACAAGGCAGTCCTATGGGCATTCAGTGCAAGCCTGCAGGAGCAC
>scaffold_1021_963051_963234
CCCTGCTGACTCTGACCACGTCCCTTGGGGACCCCTGAGTCCTGCAGGACGAGCAGCTGAGGGTGACGGCGGGGCTGTCCTCACAGCCTTCCTTCCAGGGACACGCTTCTCTGGTGTGAATGGTGCTTCCCATGCCATCCCATCGATGCTGGTGGCATGGGAGCTGGGTCGCGGCGGCCAGGG
>scaffold_1021_973337_973489
CCCCACGGCTGTGTCCCTGCAGGCCCCCTGCATTTCCCGGTGTTTGCACACGAACAGGCGCGTGTCCTGTCGTCCGCCCACTCTCACAACTGTACAGGGCTCGGGCATGGTTTCTTTACCCCCCCGGGACAGATTCTGGCTTCCTGTCCCTG
>scaffold_1021_1078322_1078481
ACCACACTGTCTAAGCGACATCCGAACAGCTTCTGCGTCCAGCAGAGACACGACAGAGTGCGGACACCCCGGCGACCCCAACCCAATCACAGTGGCCCCCCGCCCTCGCGCTGCTCCCTCCCTGCAGGGGGCCGTCCAGGTGCGAAGCAGCATGGCGGC
>scaffold_1021_1112273_1112432
CACGGCCCCCAGGGAGGGAGTCGCACAAGGAATGAATGAAGCTCCCCGGGCTTCTCAGGAGAGGGTTCGGAGGGAGAGGCCCGGAGAGGAGACTTAGGATCTACTGACGCAGAGCAAGCTGGAGGCAGGGTCCCTGCAGGCACGGAAGCACAGCGGTAG
>scaffold_1021_1241146_1241271
ACCAAGAGAAGGCGGGTACCAAGCCCGCCGGCTACTTTGTCGGCGTATAAGGCTGTCCCACCTGTGGACCCTGGCGCTCCTGCCCACACACAGGGGCCCCTCCACACACCTGCAGGTCAAGCTCC
>scaffold_1021_1263136_1263237
GGGAACAAGGGAGGCCCAGGCCCCTGGAGGGCAGACGGCCTCACAACTACGGACACTGGCAGCTCGTACAGAGAGGTCCTATCCTAGCGGAGCGGCCAGCC
>scaffold_1021_1280310_1280427
AGTCCAGCACAGGGACCTCTGGTAACAGGGGTCAGTCCCCCGAGCGCGGATGTGACTCTCTCCTCCGGCTGCAGGATGATGCAGACTGTGGGCTCTGTCCTCTCAGACACGTTTCTC
>scaffold_10258_39532_39661
GCTCCTGGGGAGGGCAGGTGCTGGTAAAGAGCAGCCCCTCCCTCCTCTCACCATGAAGGACCAGTTGCGCCCCCTGCGCCCCACCCACCCCTGCCCTTTAGGGCTAGCGGCCACCACCCTGCAGGCACA
>scaffold_10258_334002_334103
CTAGGAACCAGTGGAAAGGTGCCCCTAACAGACCGTTAAACAGTGATGTCCGTGGAACCACATGTATAAGGTCAGCCATGGCCACATTAGCCACCCCTTCC
>scaffold_10258_551473_551651
GACTGGCTCCCGTTCTTGCTCTGAGCACGGGACGCAGGAAGCCTGTGTGTCCCAGGGCCCGTTCCACACAACCCAGCCCCGAGTCAGGGTCAGTGGGGTCTGGTCCCCTTTGCCCTGGTCTTGGCCCGGCTCATCCTGCAGGGCAGGGGCGCCCTCTCTCCCGGGGATAAGGCCCCAC
>scaffold_1026_361699_361927
GTAAAGTAGGGGTTGCTCCCAGAATGTGGTGGGTGCCTACTGCCCCCTCCGCCCCCCCCACCCCGGGCTGAGCCTGGGGCTGAAGGTCTGGGCAGGCAGAGGGAGGGAATGTCAGTTCCTGAGCACCTGCAGGCTGGTGGGCCCAGCACACCCGGGACACGCCCATTTCCTGCCCAGCGCCCTAATACCTGCCCCCTCCTGGAGGAATCCTGGCTCCCAGGCTGGCTT
>scaffold_1026_733640_733765
GGGCCGGAACCCAGACATGGCTGCAGGCACCTGCAGGGGCTGGGTCCCTGTTTGCTGAGCTGAAGTGTGTTCTGCCCCCACCTCCAGGGCATGTCCCCTGCACCCTGCCACCTCTCCAGAAGGTG
>scaffold_1026_962217_962365
TGACGGGGAAGCCGGCGCTGCAGTACAATGACTACGGCTGCTACTGTGGCGTTGGGGGCTCCCACTGGCCCGTGGACCCCACGGACTGGTGAGCGGACGGCCCTGCAGGGGGACCTCCCGGGGGCGGGGAGGAGCTGGAAACCCAGCA
>scaffold_1026_1106209_1106379
TGTGAGATTAAACACAAAGGTGAGCGTAAACCGCTGGCCTGCAGGAGCCCCATTCATCCTGAACAAGGGCCCATCCGAAGCTGTATGAAAGGGAGCGGGCACACAGTCCCGAGCACCCCCCACACGTGGGGCCCCAAACACGAACCTAGCGAAGGAGCAGTTGGCCTCCG
>scaffold_1026_1148315_1148416
GCAGCTCCGGCTGCAGTGCCCGGGAGGGTCAGGCAAGCTGCTCCGAGGGCCTGCCTTTCAGCCCCCATCCACCCAAGTACCCCCATCCTGCAGGAGGATCC
>scaffold_1026_1839255_1839433
GCTTGGACTTGGGGCGAGGGTCCCAGCACTGAGTCCTGATGCAGCCACTCGGGGTGCCGTGCAGGTGGGCGGCTCCAGCAGCTCCCTGTGTCTTGCTATCTTGGTCTGTAAGTGGGATAGAAGGGTACCCTGCAGGGAGACCGCCCCACAGTCCCTGATAAGCAGTAGCTACTGTGAT
>scaffold_1026_1862367_1862468
GGGGTAGCTAGGTGCCGGGCAGCTTGGGCCAAGGTGTGGGATGTCCGGCCGGATGGCCTGCAGGGCTCTGGCTGCAGACAGGCCTGACGTCTGAGCTTCAC
>scaffold_1026_1924679_1924780
CCTCTCTCCCTAAGCATATTATTCCACCTGCAGGTCTCTTAGAGAGACTCGCCTTGGAAATCCACATCTCTGCCCTGACCCCTGTCCTGGGCACCCTGCTG
>scaffold_1026_2052282_2052384
CCGCGTAGACGCCTCAGGGTTGCCCGGAAGCAGGGACGTGCTGGTGGGGACGGCACAGATCTGAGAGGCTCCTTGGAGGCCTCCTCTGGGCTTGGCCCTGGG
>scaffold_1026_2112163_2112304
GCTCAGCTGCACCTGCCTCCGGGCCATGCTGCGTGGCTGCTCTGTGCCTGCACACATGCCAGAGGCAGACAAGACCTCCTCGCAGCCCACGGAGAACTCACGGGGGCCGATACACCTGCAGGCTGAGGAGTGAGAAGTGGG
>scaffold_1026_2161884_2161998
GTAAAATGAGGCGTACCCACTGTCCCAGTATCCTGCAGGACAGTCTCACCGCCCTCCCGCTCCTTAGCCTGCCTGTTCACCCTCCCTCCCCAGCCCCTGGCAACCACTGATCTT
>scaffold_1026_2357554_2357655
CCTGCAGGTTCCTTGGACCAGGTCAATCACCAGACCCTTCCTCCTCCACACGGTGGAGGAGGCGTGTGCCCACACCCAGGGGCTGCTCGGGGCCCGACAGA
>scaffold_1026_2663901_2664002
GGGCATCAGGGGAATGAGAGGCTGCCCCCTGCCGCAGCCCATGCTAGTTCGCTTGCTGGGCCAACAGTCTTAGAAATGCCCAAGCTCACCTGCAGGAGGGA
>scaffold_1026_2717432_2717568
GGCCAAGAAAAGGATATCAATCCTTGGGCACATGAGAAGCCAGATGGATGGGGAGCTCAGCGGTGTGATGAATGGCGGCCAGAGGGACAGGCCTCGACCCTGGCTGGGGCCCTGTGGACTCGGCCCTGCAGGAGGT
>scaffold_1026_2828580_2828681
CACTTACTCCGGCGGGAGCTCTTCCGCTTCCAGCTGGAGCGCCGGACCCCAGAGAGAGCAGCGTCCACAGCATCCCCGTTGCTCACCACGGGTGGCACCCT
>scaffold_1026_2850616_2850746
GAAGCTGTCAGCACCAAGACGGGAGCCAGCAATCAGGACCCTGTGTGTGGATTCAATACCCCAGGAGGGGAAGGGCCCCGGGGGGACTTCACACCACAGGGATCTGGGGAAAGCGGCCTGGGGCAGGCAG
>scaffold_1026_3092485_3092586
GTGCTGGATCCTCAGTTCTCAGGACCGGCGGCCCGGGCTCTGGCGGAAGGCGGCTCGTGGCCCCCTGAGGTTTAGTGAGGAATCTCAGAGCTCCGGCCGTG
>scaffold_1026_3095934_3096069
GCTGGGGTGGAGAAGGGCCCCGGGGCCCTGCAGGCTGCTGGCAGGACCCACGGCGCCAGCCCATACACATGGCCCCACATCCCCATGAACCATGGTACCTTCCGGAAGCCCCATCCTGCCTGCCCTTCGTCCTTG
>scaffold_1029_312521_312628
CTCTTGGCTCCCTGCAGGCTCAGCCAGGCCAGAAAGCTCCAAGGTTGCCCCTCTGCTGCCTGCTGCTGCCCCTGAGAGGTGATCTGAGGAGTCTCCATTCTGGTTCC
>scaffold_10304_337501_337602
AGCGTTCTCAGCAGGCAGGCCTCCTGCCTCCTGGCCCCACTCCTGCAGGCGGCCCTCCCCTGCCCTCCCCTCCTGGTCTCTGGGCCACTGTTCCCAGCTGG
>scaffold_10304_377418_377537
CCCAAAGGACCAAGAGGCCACAGAACAGCAAGCGCTTGACCTTGATTGGACTGCTGACCTGTGTTTCATTTATTTCCAGATTGCGCTGCCTGCAGGGGATGCGACAGCGACTAAGTCGG
>scaffold_10304_407650_407811
AGTTCCTGACTTTAAAATACTCAGCAGAAGAAGGCGCTGCTGCCCCTGGGCGCCCGGGGTGGGGACCAGAGCCACAGAGAGAAGCTGCCTGGCCGGGGGCCACCGGGCCTCCTCCTGCGAAGGCGGCTCCCCTGCAGGTAGGTCCGTTTGGCAAAGACGGT
>scaffold_10323_175088_175210
CCCTGGGGCAGGTCAGGCCTGGCTTGATGGAGGCCCAGGGAGGAGGTCTGAGGAGGCGTGTGGGGCTGGAGGAGAATGAGCTAGGGGGAGAGAGGGAGGTGAGGGCAGGGAGGTGACAGGGG
>scaffold_10337_122725_122896
CGCACTGGCCTCGCTCCAGCCTTGGCTCGCCTCCCCTCCTGCAGGTGGCCTGGGTCACTTGCTGCAGCCACTGGGCCCTCTCAGCCTGCAGTGACGTGGCCCGAGGGCTGGACCACCTCCGCCAGATCCCCAGCTGTCGTCCCAGCTGACGGGACCAGACCCTTGGCAGCG
>scaffold_10337_166768_167071
GCCAGGAATGAGGCCCGTGTGTTGTGCCCCCAGGCCGGTGGTGCCGGGCCCGGGCAGGTTTACGGGGGTGCTGGGAAGCCGGTCCAGGGGGAGGAGGAGGCGGTTGGTAGCCTGCAGGGTGTGGGAGGCACAGTTACCCTCCTGGGAAAACCAGGAGGGGACACGTCAGCTGTCCCTGCAGGTTCACTGCCGTGGATGGCACGTGTGTGACAGGGACAGAGTGGCTAATGGGCGTGGGGTGGGGTGAGTGCCATGTGGTAGCCGGAGAGACGGACCCGACACCCTTGGCATCCTTAGGGACCC
>scaffold_10337_200589_200690
CCACGGGACTGTGTCTTTGGCCTGCCGACAGCCCCTGCAGGCCCCTCTCTGGGCCTGCAGCACTCGGCGCATCAGCTCATGAGGGAACAAGACAGCCCCGG
>scaffold_10337_218837_218950
AAATACAGCAGTGACTGAGATACCATCCCCCACGCCCGGCAGCCTGGAGCGCGGTGTGCACCGGCCACCCCAGGATCCAGATACCCGCAGAGGTTCACTTAACACACACTTAG
>scaffold_10337_259133_259343
GGAACATGGTGTGGAGAGGCTCTAGACTTAAGTCAGAGTTCTCTGTCCAACGGCAGATGCCCTCCCCATAGGGTCACGCGGCCCGCAGCGGTCAAGTCTCAGGGCCTGCAGGACCAGACCTTGTCTTGACCAGCTAGAGCAGTTTCAGCTTTGTTCTCCGCATCCCTGATTGGTACCCTCCGGGCCACTTGGGCTTTCTGTGGGTGCCCC
>scaffold_10337_332081_332203
ATCCCCTCCCCCGCCCTGGCCTGCAGGTGGGTCGGCTACCAGTACCCCGGATATCGCGGGCTGCAGTACCTGCTGGAGAAGGGAGACTACAAGGACAGCGGTGACTTTGGGGCTCCTCATCC
>scaffold_10337_604806_604907
CCCACCCGGGTTTGAACCCCAAGATGACAGACCCTGGTGCTTGCTGGTGCGTCAGGCGGACCGAATTCCTCCAGGAGCAGGGGGTTCTGGGAGAGAGGCCT
>scaffold_10337_632474_632638
TAAGTCTGTAAGGTGCTCCGTGTGCAGGCCTGCAGGGAGAGCCGTGCCAGCTGGATAAGCTCGGCTCTCATGATGGGGATGATGGAGACGCATTTCCTGGCTTGGCAGTCAGCATGGTTCCCACCTGAGACATGAATGAATGTGGCTGGTGTCCTCCAGCGGTG
>scaffold_10337_732318_732449
TTCGAGGGCCCAGGGACCCGGGCTGTCCAGCCCCTGCAGGTGACCCATAGCGTCCTGCTCCCCAGAGCTGCCTTTGTAACGTTGGCTCATTACTTCTCTGGAAGCCACAGCTGTCTGGCTGGCTGCAGTGT
>scaffold_10346_1810_1911
GGAGAAGTCATATTGTTCAGCTTTCTTCCTGCAGGCAGGGTTGTGGGAAGACCTGGCCTCTAGGGAAGGGGGCTGTCTGGGTCCTCATCTTAAAGTCCTAG
>scaffold_10369_1699872_1699999
AAGGGGATTGGGGTGCGTGGGGAGAGACGGTCCATCTTGGCCGGGACACGCGCACTGCACTCTCAGAAATGAGCACGGGGACAAGTAAGGCTGCAGAAACGTGACCCGGGCCACCCAGCCCCTGCAG
>scaffold_10391_701311_701423
GGCCAGATGGGTGCAGGGCAGGGCCAGGGGTTCTGGTTGTAACGCACTGTCTGCCTGGGCCCGGCCGGCGAGGCTAATGAGAGGCAAGGGGAGTGGTGTCTGCTCGCGGCTT
>scaffold_104_320395_320557
GCTGCCTGACAGATCACCGCGAACCTGGTGCCTTAAAACACACAAACCCACGCGTCCTTCTTGCACGTTCTGTGGGGCAGGAGCCTGGATGTGGGCAGGCGGGGTCCTTGGCGCGGGTCCCTGCAGGCTGAAATCACCAGGCCAGCCGGGCTGCGCTCCCCC
>scaffold_104_456522_456678
GGAAGTTCCGTCTCTGCTTGCCAGGGGCCGAAACAGCTCAGGGGCCAAGGCTGCCCTGAGTGTGACCGAGCAGGGGAGGAGAGCACGCAGTGGGCAGGGGCGGGGGCCCAGGCTGTGAGGCCCCATCCTGCAGGCCCCGTCCTGCAGGCTTAGGCC
>scaffold_104_564453_564599
GGTGACCTCCCGTCTGTGGCCCAGGAGCCACACCTGCAGGTGGGGGAGACAGGGACCGGCGGGCTCACCCCAGGCTCCCACCTCCCGCAGGTAAATGTGCTCCCTGCCCAGGGGGCAGGCAGGGGACACGCCCCACAATCCGCGGA
>scaffold_104_591437_591607
TCATCTCAGGCCTCACTGACATTTTGGGTGGACGCTCCCCCCTGCAGGGTCGCCTGTGCACCATGGGGGTCGCAGCAGCCCGGCCATCCCCACGAGATGCAGGACTCTCCAGGCTGAGACAACCAAAACAGGCCCCGGACATCACCAAGGGCCCCCATGGCCCCACGCCA
>scaffold_104_693377_693479
GCTGCCCACCCAGGGAAGGGCAGCCCGCCTCCCTCGGTCCCCAATTCAAACGCTCGTCTCCTGCAGGCACCCCCAGAGGACTGTCCCCGGGTGCCCGAGACC
>scaffold_104_1484505_1484640
TTAGAACCAGGGAAGGAGGAAAGAGCGGGGCTGCCACCAGCCTTCCCAGCGAGGCAAGGGCGTCACAGGCCCGATGCGCTGGGCCGAGTACCCTGCAGGAAGCAGACTTTATTTGAAATCTGGTGCTTTATCTTA
>scaffold_104_1666655_1666756
CGGGCCAGCCTGCGCTGCCCACAGCGAGCGCATGATGCCGTGTTCCCACACGCTACTTCGGAGCGGGCTGGGATTTCCAGCACGGGTGAGCGCCTCTCACG
>scaffold_104_1713542_1713709
TCTTCCAAGCCGCCAGCTGTGAGTGCGGTCGAGACCTTGGGCCTTCTGGCAGGAAGAGCACATGTGGAACCCTAACCTGGCCTGGGTGCTGTCTGGCTGGGAGCTGGGGGTGGGGCGTGGAGGTGGGTCACCTGCAGGCCGGGGGTGGGGCTGGGGACCAGGAGCCA
>scaffold_104_1810112_1810269
ACATCGCTGTGTCATACGTAGCTCCTGCAGGTCCTGCCCACCTCCTCTTGCGCTTTGTCACTTCTGGGGACCCTCGATCCCCTATTCCCGCTCCGTCCCCGGTGGCTCAGGGTCTGCGTCCCACCAGCATCCTGACTCCCGTGCCCCTTTCCAAATG
>scaffold_104_1819812_1819978
AGCGGAATGCCTGGTTTCAGCCCTGGACCCTTTCTGGGCCATAACGAGGCAGGACAGGAACCGTGGGGGATGCGGGAAGACCCCGAGTGGCCCAAGCGCGGGGGTGTGTCTGCCCCGACCCCGGGTCCTGCAGGATGCTGCACGTTCAGTGGGGGCAGAAGACTGG
>scaffold_104_1931456_1931580
TCGTTGCTGTCTCAGTACTAAGACACTGTGGGCCGCGGCTGGAGGTTCCCGGACGGTGGTCTTCAGAGGGGTCGAGGACGTGCACCTGCAGGCGTGGAGTCAGTGAGGTCTCGGGATGATGCCC
>scaffold_104_1933429_1933596
TTGTCACGAGGGGCGGTGGCAGGGCCCACGTCTGCACCTGCAGGGTCACTGTCTTCAGCGCCCGTGGGGGGAACACCAGCTGCCCCCAGACACGTCCTGGGTCACTCCAGGCTCTCGGGGCTTCCCTTCCCAGGGGGCCGGGGCTGCATCCCTCTTTCCCTTTCTGG
>scaffold_104_2212114_2212251
CCTGCAGGGGCCACCTCTGCTCGCAAGGACACTGCTCAGCCTCCCCTACGGAGCCTTCATCACACGACCTGCCCATCACTCTGCCGGGTCTTCTCCCAGCTTCCCAGGGCTCCACGTCCAGCCTCCCACATTTCTCT
>scaffold_1055_982658_982830
AGAGCCCCAAGAACATGCCCTGTCACGTGGTCGGGTCTGCTGATGGAACCAAGAGTGACGCTGGGGGCTGCAGGTCTCCACGGAGCCCAGCATGAGGCACTCCCCATCAGTCCAGGAACACAGGGTGCCTATGAGCCTGCAGGAGAAACTTTACACTTTTGTTCCCCACAAG
>scaffold_1058_558688_558789
GCCCGTGACTGTGAGAGTGAAGCCACCCAGCTCCTGACCAGAATTAGCACACAGCTCTCTGGTCCAGGAGTCAAGTGTCTGTGGGCCTCTGAGGGCCAGTG
>scaffold_1058_632766_633001
TGGAGCCGCGGGGCTTCCTCAGTGTAGACAGGGATGGGATTGTCCTCTCCGACACTGTGCCCGGCTGTGCTGGTTCAGACATCACAACAATAGACCTGCAGGGCTGTGGGGAGGCCTGGGGGCTCTGACCTGGGCCCAGCCAGGGCCGTGCCTCCCTCCCTCATGGGGCTGGTAGTGGAGGCAGCGTCTCGCGGTGGGGCAGCCCTTCTCACCTCCTCCAAAAGTGGCTTTGGCT
>scaffold_1058_744472_744643
AGCTCCGGGAAGGATAAATCCTGAACCAGAGCAAGGCTGAGCTGCAGCTCGTTATGAATGGGACCGCACGGGTTGGGAAAAGGCTGACAAACACAGTCTGATGCTTGCGCGTTTGCTTCTACCTGCAGGGCTGACCAAAGGCCGCAGCAGGTGTGCATGGAGGTGGTGACA
>scaffold_1058_1166426_1166598
GGTCACGTGGGGGCTCTGGGATTGCAGGGTGCCCCCCTCCCCTTGGGCTGGGTCACGGAGCTGGAGGGGTGTGCTGGGCTCGGGAAGGTGTTGCCCATGGACGTGGCAGCCGGAGAAATGGGGTCCTGCAGGGAGGCAGGGACAGCTGGGGCTGGGGCTTGAGACACAGCAG
>scaffold_1058_2589624_2589749
CCTGCAGGGTCCTTGGGTGGCTTCTGTCCTAAGCAGGGGAGAAGCGAAAGTTGAGTGACTCGGGGGATTTGCCCGGGAGCCAGCCTGGCCAGGCTCTTTTGCTGGCCTGGGTCTCAGGTCCACTA
>scaffold_1058_2896274_2896431
AGCCTCGCATCCCACTTCTTGCACCTGCAGGCCTGAGCTAGTGTTCCGCCCAGGACCTTTCTGAGACCCTTTGCCCCTCCTCAGGTCCAGCGCCTAAACCCCAGCACGATGAGTGGACGGCCCTGACTACCGGCACAACCCAGACAATTGACCTTGG
>scaffold_1058_3138012_3138215
TTTTCCATTACAATCTGCCGCTGAGAAACGGCAACTCGGAGCTGAGAAGCGGGCTCCCAGGCTGATGCTCGTTGCGTGGGCCTCCTGTGTGCCAAGTGGGACCACGCGCCTGCAGGCAGCCCCGCAACACAGGAGGGGGTTCTGGGATGGACAATCTAGGCTTAGTGAGCTCCCAGCCCTGCCTCGCTCTGGGAGAAGCAGTG
>scaffold_1061066_703_862
AGGAAGCTCTACAGAGAGGTGATGCTGGAGACCTGCAGGAACCTGGCCTCCGTGGGTAAGCGCGGCTCCACCCCTGCCCGAGAGCTGTGGGGAGTGAGTGTTTCCTCCGAGTGTCTGATCTGCCTGGGCCGAGGGATGGGGATACGTTGGAGGAGAGAC
>scaffold_1061577_124610_124784
GCTCCTCCCCGGACGGAGCCCCTCTCCCTCTGGGGACCCTGCAGGCACCCGGGGTGCACGCGCGGACCAAGCGCGTCTGTGTGACCCAAGCGCTCCGCAGCCTTGCGGCTCTGAGCACCCTGGCGCGGGTATCTGGGCGATGGTGCAAGTGCCCACTGAACTGGGTTTTCACTC
>scaffold_1061577_2201075_2201211
CAGGCAGCCTTGAGGAGCTGAGAGGCTCCTCACTGACAGCCAGCACGGAAATTGGGACCTCAGCCCTGCCAACAAGCTGAACAAGCCTCTAATGGATTCTCCTCCAGAGCCTGCAGGTAAGGGCCCAGGCCGCCTT
>scaffold_1061582_15124_15285
GGAGGACGCGCCCATTCAGCGTGCAGACGGCAGAGGAGAGAGGCAGAGACCTGGGGCGCAGGCAGGTGCGCAGTGCAGAGATGTGCAAGGAAAGTCCCGGAGGGCTGTGCGGTCCTGCAGGGAAGTGACGTGACTCAGGTAGCGGGTCGGAGCCTCCCTCC
>scaffold_1061582_206096_206246
GGGAGGACAGACGGACGCTCACCCTGCAGGAGGACAGACGAAGCTTGGCCCCATCCCTCTTGCTGCCCAGCAGCACCTCCCGTGTCCCCACCTGGGATCCCTGCCCCAGCCCGACCTCCCCTTTGCCCTCTGCACCTGCTGCCCTCACCT
>scaffold_1061582_270602_270748
GCTGCCGGAAGGTCTGAAATTCCTTTATCCCCCCGTTTGTTCATTGGTTCATTCAGCGCGCCCATGATGAGCATGTGCGGTCCGCACGGGGTCTCGGGGTGCATGGTGAACCCTGCAGGCCGCCCCCGCCGCTCAGAACCCGCGTT
>scaffold_1061582_373861_374019
TAGATGGGAGCAGCATCCACACAGGGCTCGCCCCAGGGCATCAGAAGGGCGGCTGGACCCCAGACCCTGACAGCGCAGCCCCTCCTCCAGGCGTCACACGGAGGACCCGACAGGTGGGTCCCTGCACCTGCAGGGACCTCCCTCCCTGCACTTGAGTA
>scaffold_1061582_455736_455912
TGGAGGGTCGGGGACGCTGGGGCTGCCTTCCCTCACCCTGCAGGACTTCCGTTCTGGAAGGCTCGTCTCTGAGCGGGGCCCTTCCCGGAGCCTTCCCTGCAGATGCCCTTCGCTGGCCCTGCGCTTGGGCCTCCTGGGGCTCCTAACCTCGGCCCCAGTGCCGGGGACGCCTTCTG
>scaffold_1061582_515479_515620
CGTCTCGCCCACGGGGCTGTCATGGGCCCTGCAGGGAATCCACGCTCCGACCCGCAGCTCCGGGGACGGGGACGATGGCCTTGGCCATTTACGATCTGCTTGTCCCCAGCTCTCTGCACACAGAAAGACCAGCCACCTCTG
>scaffold_1061582_543963_544110
GCACCCTTTCTCTCGCTGCTGCCTGCAGGGTCCAGCCCCCAGGAACCTGGGGCTCAGCCCAGGGAGCCTGGCAGGTAGGCGTGGCCATGGGTGGGCGTGGCCACAGGTGGGTGTGACCATAGGTGGGTGTGGCCATGGGCAGGCGTG
>scaffold_1061582_580214_580329
GGATCGCTGGGAAGAGGCCGTGGGCACTGTCAGGTCACGCAGCCGGGCACGAAGGCCTCAAAGACGCCCCACACCCAGGAAAGCGACCCATGTACCCCGACGTCTTCCCCAGCTC
>scaffold_1061582_588400_588542
GGCCACCTGCCGGTCAATCCCACACCTGCAGGGGCGTCACTCCTAAGGGCCCCCCTGCCCTCCCCAAAGGCCATGGGAGAACGAACCTCAGTCCAAACCCTCCAAACCCTGGGGAGAAGTGGCTCCGGTCTCACCCCAGACA
>scaffold_1061582_597539_597682
ATAAGAACAAACGTCCCCCCTCTGGGCTCTGGAGACGCGGGAGGTCACTGCAGGGGTGACTAGGAGGGAGGAGGCCGCACGTTCTCTGTGCCGTGAGGCCCCCCCGGGAGGGCCTGCAGGAGCCGTGAGGCCCCGAGTCCGCG
>scaffold_1061582_613572_613709
TCCTCACCCCACACTGTGGCCCAGCCGCCTGTGGAATCAGAGCCTCCTGGGCCCGAGTGGGTCACCGTGCCACCCTGAGACGCAGGCAGAGGTGCCAGGGCCGAGCCCTGCAGGAGGCCCTGCCTGGGCTGGGAGTA
>scaffold_1061582_690111_690271
TGGGGAAAGCAGGCAGGAGGCTGCAAACATGGCTGACCTGCCCGGAGAGCGTGCGGGAAGCCACAGGCCCTGCAGGACCCCAGTCACACTCCCGGCGGCTCTGTGACAGCGCCCACCTCACCGGTCCCCCACGAAGGAAAACACAAGCAGGAGAGAAGGC
>scaffold_1061582_751285_751456
TACTGCTCAGCTCCAGAAGGGGGGAAGGGACTTCTGACGCCCGCTACGCCACGGTGAGCCTGGGGGAGGCCGTCCTCCGGGGAATTCGCCGGCCACAGAGGGACCGATCTGGATGGGTCCGTTTCACAAGCCGTCCCTGCAGGAGTCACATTCCCAGAGCGGACGGTGGAC
>scaffold_1061582_821980_822247
GGACGCGTGTACAAGTGGGTCCGGCCAACTCCTCATCTTTCTAAGAACGACGTCTAAGCGCCCAACTGAAAGGAAGCCAACCGCACAAGGCCGCCAACCTCAACGCCCATGGGTCCGCCTCAGCTCTCCTGCAGGGCCACGACCGGGGAGCCGATTGCCATCTAATAAATGCAGGTGGAGAGTATCAGGGCCCGGACCAGGCAGGATACGTTAACTTTGCTGTTTGCAATACTGAATAGCCACGGAATAGCCAGTGTCTCCCTCACA
>scaffold_1061582_865746_865906
GGAGGCCGTGCACGCTCCTCAGCCATGTGGACAATAGGAGCCTGAGGTCAGAGGGAGCCAGATGCCTCCGGGCCCAGGTGGATCTCGGCACCGAGCCTCGGCTTTAGGGCGGCCCACGTTCCCCTGCAGGGCGCTGCGAGGCCGGGTGGGGGCCGATCGT
>scaffold_1061582_950136_950254
CTCCCTGCTGGCACTTAAACCCTGCAGGTCTCACATGCTCCCGGGGGGCCGGCGGCTGCTCCGCCGTCCATCCGAGTAGCCTGGTGTAGAGGAGGTGGGACTCCCAAGGGTGGGGGTC
>scaffold_1061582_1132180_1132314
ACCACGCTGGGGGGCCACCTGCAGGCCTGCTCCCTGTCCTCTCTCAGGACACACTTCCCCCGGCCCTGCGCTAGGCAGCCCCTCGTCCCACGGGTCCCCGCTCCCCTTGTCCAAGCTGCCCCACCCAGGGAGCT
>scaffold_1061582_1385849_1386014
TTCTGACATCACGGTCGGTCACCAGGCGGGGGCAGCAGGGAGGAGGAGACGGAGGGGCGTCCGGAGCACCGTGCCCACTTCTGGAGAGTTAGAGCCACCCTCGCCCAGCACAGCGGAGCCTGCAGGGGTCTTACCGCGTGCAAAGACACACAGCAACGGGGCTCC
>scaffold_1061582_1549023_1549164
AACCTGCAGGTAAAGTTTGCCCCAAGAAGCCCCAGGCAGCCCTGGTCCTCAGAAGCTGTGGGCAGGGCCGGCCTGTCCTTGGCGCTCCCCCACCTCCCAGGGCCTGGCCTCACATTCTGGGGATGCAGGGCCTAGAGTCCT
>scaffold_1061582_1624620_1624750
CCCGACGCGCCCCTGCAGGGCCGTGGGGACAGAGCCCAGGTGTGCGGCTCGTGTGCAGGTCCGAGGAGCTGCGACATCGCACCCTCAGTCCCAGCACGTGCTCCCTGCTCTCACCCGGCCCGGGCCGTTC
>scaffold_1061582_1637191_1637383
AGACATCAGAGAATCTGCTGACGACCAGGGCCTTGGAGAGGACACACAGGCCACAGCACTGCTGACTGTCACCGCGTCACAGGGTCCCCCGCTCTTTCTCAAACCTGCAGGTCCGGGCCTCCCAGCACATGCCGTGCAGTCCGCCCACTGAGCCCGTCCCCACCCGGAACTGTCCCTCGCCCCACCTCCAGG
>scaffold_1061582_1707590_1707724
GCACCAAGAGGAGGACGCGTTCTTCCTCCCGAGCTTCTCGGAAGCACTCGCGCACTCGGCAACACGGCAGCTCCGTCCCCCAGGACGCGCCTGCAGGAGCCCGAGCAGGACGGAGGGTCCTTGTCACTAGAAAT
>scaffold_1061583_149500_149651
GCTCCGCGAACATCCACTGTTGTTTCCTAACCTGCAGGGCTCGCACGAGCCGTGCGCCCCGTGCCTTGAGTGTGGAGTTACCGAGACCACGCGTCAAGCCTGGAGCCCTGCCATGCACCCAAGCTTCTGAGCCCATGTCCACCTCCCCCAC
>scaffold_1061585_324373_324502
TCCCCTTGAAACCTGCAGGGAAGGGTCCTTTTCCAGCTTCTGGTGGCCCCATGGACCGCTCAGGTGGTGCCGGACTTACCCAATTTTGGCCTCGACCAAGGTCACCCTGTTGCTATGTGTCTCTGTCTC
>scaffold_1061587_154856_154957
GGAGGGGGCCTGGCCCAGCGTGGGTGAGGGTGAACATCTCCCAGAGAAACGTGCTGCTCCCCAGAGGAGGGGTCCTCACAAGTTGCTCTGGCCCTCAGGAC
>scaffold_1061587_698244_698413
GGAACATGTCTGTACCTGGGGACCTGGGAGAAGGAGCAAGGGGGCCACTGGCCCCCAGTCCCGGGACTAGCACCGTGGCCGCTGCTGGTACCGGCAGGACCTGCAGGCCGTGTGCCCGGTGCATATCATCCAGCGGGCACTCTGCTCAGCTCCTTCCGGCCTCCAGAAA
>scaffold_1061587_703805_703906
GCTCTCATCCTTCGAGGACACCTCCTGCAGGACTGTTCCCCTTCCCTCCTTGCCCCTGACAGCCCTCTGGCACAGAGCCAGAGCGATTCTTTCAGAATCTA
>scaffold_1061587_928347_928448
CTGCAGGACTGGCACATCATCCTGCCACGCAAACACCACCGCATCCACCACGTCTCCCCCCACGAGACCTACTTCTGCATCACCACAGGTGCGGCTGCAGG
>scaffold_1061587_972644_972820
AGGGAGACACTTGGGTTCTTTCTCACTGTGTAGACCTGCAGGCTGTGGGGCACACGGAGGTCTCCAGGGTGATCTGAGAAGAAGCACCCCCTCCGACACACCAATGGCAAATTATGGTGCGTCCCTACTACCCTGTGACCTCAGACGTCAACCTTGGGATGAGGGCAAGGCTCTTG
>scaffold_1061587_998005_998137
GGCAGGCTCAGGGAGCTGCCCCCAGCCCCACAGAGACCCCAGAGCGAGTCCGAGAGGCCCCTTCCCACGAGCTGGGGGGCTCTGGGTCCTGCAGGAAGTGGCCAGGGCTCAGACAGGCGGCTTTGATGTGCT
>scaffold_1061591_1315017_1315149
GTGAGAGAGTTCTGGGGGCAGGAGCGGCATGGGGAAGTCCAGGCAGAAACGGACCATTGGGCATGTGGAGGGAGCAAGAGGCCAGGGCAGCTGAGACGACCAGGCAAAGGGGAGGGCCTGCAGGAGAGGGCG
>scaffold_1061591_1733443_1733668
GACCCCATAGCCCGAAACCGCAGGAATGTACCCTTTCAGGGCTCTGTGGCCGGAATCAAGGTGTTGGCCAGGCGGGGCTCCCTCTGAAGCCTGCAGGACAGGATCACCCCCACTTCTTCCAACGTCTCAGGGTTCCTGGTGTTCTTTGGTTCTGGCGAGCAGATGCACGCCCGCCCTCTGCCTCTGCCCTCACACGGCTTCTCCCCATGTGTCTGCACCTGGCTC
>scaffold_1061591_2081678_2081804
TGGGAGAGAAAGCCTGCTGGAGCCCCCTGTGCTTGAGCTTGGAGAGCTGCGTTTCATGTCACGGACCCAGTCACTGCAGGGTTCTCTCCGCCACGGTGACTCAGTGCAGCTGCTCCTGCAGGTAAT
>scaffold_1061591_2088448_2088558
CCAAGGGCCTCTCCCTCCACCTGCAGGGGTCTCTCCAGATGGCACTTGGCCGTGTCCTCGGTTCCTTCTGCTCAGAGTTCACATGTCACCTTCTCGGAGATGCCTTCCTG
>scaffold_1061592_943540_943717
GGGAGCTCTCGCTGAGCGAGTACTCATTATAAGCCAGCCACGTGCCACGGCTGTCAGCAGGGCTAATGACTCCATCTTAAGCTGTGTTACCATCGGCCTCGATTCCACATCAAAGCGAGAGGCGATGATCCCTGCAGGCTTTGCTTTGGGCGGCTCCTCAGTCCAGATCTGAACATC
>scaffold_1061592_1178036_1178162
AAGGATGCTCCAGAGTGGGAGTTCTGGCTGGTGAATAAGAGAGGAGGGGCCGAGGGAGTGGGAGACAAGAGAGGTATCTCTCACCCTCACCTGCAGGCACAGAGCAAATGACAGAACCCATGCCTC
>scaffold_1061593_245374_245499
ACTAATATAAAGCTTCGGCTCCTGCAACCAGTGAGCCCCGCATCTGGCTGGCTAAAGAACCAGGTGTCCTCGCCGTCCCCCACACACCCCCTCCCAGCCTGCAGGCACTGCTGCCCACACCCTCT
>scaffold_1061593_463504_463659
NNNNNNNNNNNNNNNNNNNNNNNGTTCAAGGCCCTGCAGGAGTGGATCCTGGAGACGGACGGCGTGAGCCTGATGCGGGTGCTGAGTGAGAAGGACGTGGACCCCGTGCGCACCACGTCCAACGACATCGTGGAGATCTTCACGGTGAGCCCCCC
>scaffold_1061593_541873_541974
AGCTGGCACCGCGGCTCCTGACCCCGTCCGCCAGCAGCCTCGGCCTCCTTGCTACAGCCAGACCCACCGCTCCCCGGCCGCCTGGGTACCTGCAGGTAGGA
>scaffold_1061593_679944_680078
ACACGTGTGTGCGTAGTTTGCCCAGCAGGCGGTCATCGTGCTTGAAACACAGGGTTTACCACCGCGGATCCACCACTGCCCGTCGGTGGCATCGAGACGCTGGCCATGTCCTGCAGGCACCGCCCACATCTAGT
>scaffold_1061593_1421058_1421189
CTCCCTCTTCCCTCCCCGCCTCAAGCTCCTGCAGGGCCCAGAGAGGGTGCCGAGACCTCTCCCATATGGTCCAGCCCAGGCTTCCTCTCTGTCCCATCAGCTCACCCAGGGCCCAACAGTGCACTTGTCCC
>scaffold_1061593_1853383_1853490
TCCTGCAGTTTGTGTGCCCTCTCTCCTTCTCCCTGCAGGCTCCACCAACCCGCTGCCGGACCTCGATATGCCCCCCTTCTCTGGGCCTTCCTCCACCACGGCTCCAT
>scaffold_1061593_2279588_2279733
CAAAACAAGGAGCCCTGGATGTCAGCAGACATCTCCAATCGGCGACGGCTCGTGCTTTCGCTGGTGGCCAACTGCACAGAGCGTGGCATAGATCGGAGAGATACCCACCCTGCAGGGTCTCTGGGGAGAATCTCCGTCTTGACCG
>scaffold_1061593_2824535_2824680
GGCACCTGCAGGATCCAGTCCCCAGAGGCAACCCTGTGGCAGAGTGAGCTGGGGACCCAGGATTTGGGGGGCAGAAGCCACGTGACTGGCTCTTTGGCATGATTTTGGTCGGGCCTCCCTTCTAGCTGCCTGTTTCCAAAACCGG
>scaffold_1061593_2903110_2903260
ATCCCACAAGCACAGGAAAGCTCCCTATAACAAAGAATTCTGTGGCCCCCCCCAAAGTCAACATTGCTGAGATCAGGAAACCCTGCTCTAAGCCCTTGCAACTCCAAGTGTGGGCTGTGGACCAGCCCTGCAGGCATGCCTGGGAACTTG
>scaffold_1061593_3418481_3418625
GAAGTCCCACTTGGGGCTGGGGTCCGGCCACCAGCTAGGGGTCCCGCTGACTCTCACGAACGGCGCTGATCACATCCAGCTGCTGTCCTGCGCGCACCTGCAGGTGGAAGCCGAATGCTTGGATATTTAAAACAGGCTCAAGTG
>scaffold_1061594_418500_418690
TCTTCTTGTCTGCAGGCTGTACCCATTTGACATAGCCTGCTCAGTGTGTCACGTCCCTTTGCTGGAAGACGGGCCCCCTGGGGCAAGGTCACGCCAGCCTGCAGGGCACATCCAGTTCCTGGGGAGCTCAGGGTACCTCGTGCAAAATTTGGTTTGGGTTCGGTGTTGCCTTTACGGGGCTATCTGGATG
>scaffold_1061596_920555_920674
GGGCCGCTCAGCTCCGGGAAGTCCTCCTCCTCGTCGCCCGAGGATTTCTCCTCATCCGAGGCCCAGCGTTCCGACACAGGCTGCTTGTCCAGGTCCAGGAGCAGCGGCAAGGCTTTTGT
>scaffold_1061596_935540_935641
TGAGGTTGACAGCAAGGGAGAGCCCGTCTATACAATGGCCAATGGCAAACCGCCTTCTCAGTTGTTATGTAAACAGGCACAAACCTAAGGGCTCAGACTCC
>scaffold_1061600_292525_292662
CCGCTCCGCTCCGTATGGTAAGGAGCAGGCCCTGCAGGCGGCCCTCTCTCGGTGTGGGTGGGCAGCCCGAGGCTTTGGCAAGAGGTGGGAGGGGGCGGCCGTGTTTCTCCCCGTCCTCCTCTGCCTTGGGTGCCATC
>scaffold_1061600_951610_951753
ACTTTCGTGGCTCTGCCGTTTCCTTGTAGACACAGTGATTGGGGCCAAGGGTCATTGTGATTGTCATAATAGAGATAGTGAGGCTCCTGTCTCTCTCCCCGCACAGCCTGTCTCCCACCTGCAGGCAGCCTAAGCCCCATCTG
>scaffold_1061604_971056_971194
CCAGGGCCAGTCGGCAGGCCTCCAACAGGCAGTGGGTTTGTTTCCTTCGCGGCTGGCCTGTCTTTGGTGACAGCATACAGAAGGCCATGGAAACAAGCACAGATTTGCCTGCAGGGGGGCTAGGGGTACGGAGGAGCA
>scaffold_1061605_36332_36433
GAGGGAGAAGCATTTCATTAGGCTTAAGTGCTTCTGCGACTGGGCGGGGGTGGGGAGGCAGAGACAAGAGGCCAATGCGGCATCCGTGGGCACTATGCCAG
>scaffold_1061605_85438_85539
AAGGAGATGCGCTGGTGGAAGGCCAGCTGGGGCTCACGGGTAGAATAGATGTCAATCATCTCCTTGGACTGGACGTAGCCCTTCTCGTGGTTGATGCTGGC
>scaffold_1061607_48890_49010
AAGACCGGGGCGCCTCCGTGAGACTTGGCGGAAGCAACGGCTGTGCGAGGCGTGTGCGTCGGGGGAGAGCGCCCGTCTGTGAGTGCTTCTGCCCTGCAGGCTCCCGGACAAAGCCTCTGT
>scaffold_1061607_82247_82502
TAGCCTAACCCCGGGTGCTGGTGTGAGCAGGTGCGCCCGCGAGCAGTGATGAGGTCGCGAGGGAGGCACCAGTGCCCCCGGAGACCTCCAGGCAAGCAGCCGCTCCCCGCCCCCGCTCCCTGCAGGTGTCTGCCACCGGCCGCGCCCACACCTGATCTCGGTGGTCCAGGGCCCTGATGGGCGAGAAGCACACTCTGGTTTACAGCTCCCGAGGCTGCGGTGCTGGGTGGTCGTCCCAGCTGACGAGGGCTCGGC
>scaffold_1061610_589912_590013
TCTTTGTGGCCGGGCTTCCTTGCCTGCAGGGTGATGGCGGTGGTTCTCCGTGGGGGGGGCGGGCTGCTGCTTCCTCCACCCTAAACTCTTTTCTCCTCCCT
>scaffold_1061612_9192_9293
CTCTTGTCCTGCAGGCCTCTGACTGACTCCTGCGCCAGGCTGCCCTTCCCGGAGATGCTCGTATCGCCATGCTTGCCTCTGTCCTCCCTTGCCAGGGTGTT
>scaffold_1061629_70774_70878
CCGGAGGCGTCCTGTGAGGAGACCATACAGAGCCCAGATCTGGGGCCACCGGACGAGCAGAGCCTGTGCCACGAATTGGAGTTCCAGGCCCTGCAGGAGAGCGG
>scaffold_1061632_1125995_1126096
GGCCCATTACCATCCTGCAGGATGAGGGTGGGCTGTACCGCCTGCACTCGGAACTGCCTGGCCCTCCAGCCGGGGCTGGGCGCCCGCACCACCTCACTGTC
>scaffold_1061634_102328_102446
CAAATCCTCCTATACCTCTCAAGACAGAGCCTGCAGGCCATCCCTGCTCCGCGGTTTCTCTGCGGCCCCTCCCAGCCCCCAAGTACCCACCAAACTCAAGACCCTTCAGGGCAGACGG
>scaffold_1061634_269888_270000
AGCCTGGGTATTGGGAGTTGTGGCACTTCTGGGTGATTCTAACAGCAGCCGGAACTGAGAGGGTCCCCACAGATCGTGGTTCAAAGTTTGAACTTGGCTCTGCTGAGTTATG
>scaffold_1061634_534678_534790
GCCCAGACAGAAATGCAAGCCTGGCCCCACCCTGCCCGCCCCTGCAGGTCACCGTGGTGGCCGGCTGCGGTGCACACAGTGGCTTGGCGAGGACCAAGGGTTTGGAGAGTGT
>scaffold_1061634_561139_561266
GCCAGCATCTGGGTTCTAGGATAACCGCCCCCTGCAGGTAGCACCCCTGCGCCCGGCCGCCCCAGCCTCAGAACCCGGGCCAGCTCCAACTGGGTAGGCAGCATCTCCTGCTCCCCCCGGGGGTTCT
>scaffold_1061634_841711_841853
GCTAGCTCCCTGCAGGCCATGCCCACCCCCAGGGTCCCACAGGATGAAGGGCATGAGGACAGGCTCACACACCGCCCCTTTGGAGGGAGAGCGGTTTGGCTGCCCCGATGGCAGGGCTGGCCGTCCCCATTGCATTGCCATC
>scaffold_1061634_859368_859469
CGACAGACACTTACGTCACTGCCCAGCGGCAGGGTCTCCACCGGGTGCGTCGGGGAGCTGTTCCTGCAGGGGAAGAGAAGGGGCCGTCAGGTGCGGGCACG
>scaffold_1061644_149564_149665
GCTTTGGGAATGCACGTGGGTGGATCTGCGTGGTGCCAGGATGCGAGCTCGGAGCCCTGGAGGCGGAGCTCCTCCCTCCTCCCTCTGAGACCACGTGACCG
>scaffold_1061646_41396_41497
GTGTGGCAGATGCACCTGCCTTGGTTGGGCACGGGCCCCTCCCTGAGGGCCAGGACTGGGGCAGTGTGGATACAGCTAATCCTGGAGCCAGGGAGTCCAGG
>scaffold_10618_112189_112342
CTCTGCCTGTGTGCCTTCAGTCCCCGCGGCAACTGTGTGCAAGCCGTGGCAAGGCTGGCCCGCAGAGTCGGACAGCACGGGGAGGGTGAGCCATCTGGCTGCGGTGACCCGGCCTGCAGGCCACAGCAGAGGCAGAGCCGGCGGGGTCGGGGA
>scaffold_10618_232106_232237
GCAGTGCTCCAACTTCCAGGTATGTCTTGAAACTCTCGGGTGCCTGCAGGACTGCTTCTTGCGCCAACCAGGCCCTTCCCGGAGGCCCAGACCCGAGTGCAGGGACTGAAGGCCAGTATTCTTCCCAAGGA
>scaffold_10642_226598_226770
GCTGGCCACGCCAGAGCAGGTTGGGGCTCAAGAGGAGGGAGCATGTCTGCGGAGCTGCCTGCAGGCGAGCCAGGTGGCCCCGAGAGGCTGCAGGCCTCCGGTGAGCACCTGCCTGTCAGGGCGGCTGCTGCCAGGTGGCCTGGACCAGGCTTTCTGTCCAGGCTGCAGTTCT
>scaffold_10642_236764_236913
ACAGGGCCCTTCTTGTCCAGACCCCACTCACCGTCTTCCTGGGCTGACCTGCCACCAGCTGGAGAGAGGACATGGATTTAGGGGTTCAGGTCCCAGCACCCTGCAGGAGTGACTGAGCCTGGGGGTCCTACAGCATGACACTTGGCATT
>scaffold_10642_319008_319162
GTGGTCAGAGCTGGCTCACGGTCCCAGGACACAGTCCCCCTGCAGGTGGGCTCTGTGTGGCCTGCATGCTGAGCAAAACACTTTAACGGGGTGGCTCGCAGCACGCGTGGTGGGGACTTCCTACAAGCGTCACCCTTGGCTCCACAGTCAGCCC
>scaffold_10642_387428_387598
TGGGCGTGGTTCTCGACCGATGGAGCTGGGGAGCCACTGAGCCTGCAGGTGGAGAAGACTGGGTGTCCGGTGGGCTTTCCGGCTGGACTGGGCTCCAAGAAGCTGGGGTCATGGGGTAGGTAGATACAAAGAGGCCCGAAACCATCCAGCAACCTGGCGAATGTCTATCC
>scaffold_10642_428691_428821
ATTTCTGTGATTGAAGCCGCCCAGTGGTGGTGCTTTGTTGTGGTCGCCCCCGGAAGGTGAGGGAGCCCAGAGCTCAGGGCAGAGGCTGGCTCCTGCAGGAGGCACGCAGGAGCAGGGCGGCTCTGAGTGG
>scaffold_10642_455328_455530
TGGGTGGTGTTCATGCAGTCACCTCGCCCCAAGAGTGCCCTCCCCAGAGGGTGGGTGTGGGGGAGAGAAGGCTTGGCCGGTGCTGGGTGCCGGGTGCCGAGTGAACAAAGCTCTCACCCCACACACAAGGGACCTGCAGGAGCCTCCCTGCGGGGGCAATTCTGTGGTCTTCCACTGGGGGCTCTGGCCTTCCCTGGACCCT
>scaffold_10642_542919_543088
GGAAAACTGGCCTGCCCACGCCTGGACCTCAGACTTCCCGCCTGCAGGACCGGGAGAACATAAAGTTCTATCGTGTCAGCCCAGGCCGTGGTGTTTGTTAGAGCAGCCTGAGCGGCCAGTGCACTCCTCAGCGCTTCCTCTGTCCCTGTGTGTGTTTCTCTATTGTGTT
>scaffold_1065443_0_119
TCCTGCAGGGGCACAAGCAGTGTGAGTGTGCGTGCACACATCACCCAGGTGGGAGGATAGGAGAGGCCGGCTCTAGTGCCCCAGGAGAACATGGGGGTCTGTGCAATGCAATTTTTATT
>scaffold_106780_989_1090
CTGCAGGGGAACAGCAGCATGTCAGGGAGCACCTCTCCTCCCTGCCCTCCCGCGCTGTGTGCTCTGAGACCAACCCCCAGAGAGGCCAGGGCAGTGGAGCA
>scaffold_1068_213452_213578
GTAAAAGAAAAAATGTATTTCCAACTACCAGAGCCCACCACCCTGCAGGCCCTCCCTACACAACCTGGCCAGCCCGCCTCCAGCCCTTGTTCAGGCTGTCCCCTCTGCCTGCTCTTCTGTCTCCAG
>scaffold_1068_1039084_1039249
CGGAGCCAAGATGGAGGAGCTCACCTGCAGGGAGGAAGGGACGGCCGCCCGGTGGTTGGTCAGGACCGGGAGGCTCACAGGGTGGCTGCTGCCTCACGGGACGAGGAGCACCACAGGTCTGTGGGTCTCTCGTCTCCACAGCCTGCCTTGGCCCCCCCACCCAAG
>scaffold_1073_5805_5974
AGGGGCCGGTTCCCGGCAAGCAGCAGAGCAGCGGAGCACAAAATCAGAACTTTTAGAAGTCTGCTCCACTGAGGGATGTTGCTCCAGAGGCTAAGCAAGGGGTGGAACCCTCGCAGGGGCAGTGTGGTCTCAGAACCTGCAGGGTCACAGAAAGACCAGGGGTATCTAA
>scaffold_1073_102974_103107
CACGGGTCCAAGTGAGATAGCAAATGTGAGCATTGTCGGTCAGGGCAGGGTAGGGGGTGAGCCCTTACTCACGCATGAGGGCGTGTTGGCCTCCCTGCAGGCCTAAGACTGAGTCCCTTCACCCATAGCCGGG
>scaffold_1073_493862_493998
CAGACCACATACTCCTAGAGGAGCCCATTTCCTATTTCTCATCTCTCCGCCGCGTCTGCGCAGGTCTGCACAGAGCTCTGCTCCCGGCGACCCTGCAGGGACGACAGCAGAGCAGCTCATGCTGGCTCACTGCTGC
>scaffold_1073_599909_600010
ATCACCATGCTGTCCTGCTCAAAGACCTGCAGGGGCTCCCTGGGACTTCTCGAGACTGAGCTAGAGGAGTCCCAGCTGGGCGTTGGGAGCCATCGCAGACC
>scaffold_1073_744202_744303
CCCTGCAGGCGGAGCCCACCCCCCACACAATGCCTCATTAATATTCCGTTGTTCTTGGCCCGGTTGCTGCTGGGGCCGGGTGTTTAGCATCGGCAGCTGTG
>scaffold_1073_1164514_1164615
CAGAGAGAGTGCTTTGCCAATCAGTGCAACTGCAGCCATGCCAGAGGGACTAGGGGCAGGCATCTGGTCTGACCGCTGCCCCCTGCCCCCACCAATGAAAT
>scaffold_1082_773207_773343
TGGTGATGTCCCCCTGGTAACCTGCAGGGTGCTGGACATTCTCACGCCACCCGTTCCAGCTGTGTGTTGTGGCCTATGCTTACCCTTTCTCCTTGTGTGCAGAGAACTCCCCTTCCTTTGTCTTCCTGGCCACTTC
>scaffold_108992_6396_6497
CTCACAGCTCTGAACGACGCATCCAGGGGCCAGTGGCCGAAGCAGTGCTGAAGGAAGAGGTAGAGCTTCTGTTGCACAAACCTCGGGACAGCGGCCCTGCA
>scaffold_109933_408_590
AGACCCCACCCGCGAGCGTGACCCAGAGAAGCACCTGAGGACCAGCAGAGCGGACCCTGCACAGCTCCGTGCAGACGAGAGGCCACGTCAAAGAGGGTAGGAAGGGTGCAGATGTGGCTGGGAACGAACCCCGGCCTGCAGGAGTGTCCCGGGAGAGGGACTCCATGGCCACGGACGGGGGA
>scaffold_110_951782_951927
CCCCAGCTCCTGCAGGGAGTGTCACATAGGACCCCAGGCTTCAGGCCACTCCTGCTGCATGTGCTCTGCCTGCAACTGGTCCCATGTGTCCAGGTGCTTCTGCCTAAAGCAGGGAAAGGGGCTCTGGTGGCGGTCCAGTTTCCTT
>scaffold_110_980865_980966
GCTGCGCCAGGGAGGAGAGGTCTGTCCTGCAGGTGACACACCGCGTGGGACAGTCTGACAAAATGGGACAGGGACTGTACTCCGTCGCGGGCAGTATGGCC
>scaffold_110_992352_992516
AGGGATCCAGGCTGAGGGTGCCGAAGGGGCCATCTAGGTGCAGGAGCCCAGGGCAGGGGTGGGGAGAGGCCCCGGGAATGGGGAAGGTGGGTGGACTGCAATGGGGGAACCCGGGTGAGGCCTGCAGGCTTGAGCTCTGGTGTCTGCACAGCGGTGAGCTCAGG
>scaffold_110_993686_993791
CTGCAGGGGCTTCTCTGTGCCAGGGAGCCATGCCCTCCTGTTACTGCTCCGCGGGGAGCTGCTGAGCAGGAGTCACTGGATGGTCACATCCAGGCTGAATGTGCA
>scaffold_110_1163318_1163430
ACCTGCAGGTGGCAGTGTTGCAAGACACTTCCGGCACCCAGTTGGACAGGGCCCTCCAGCAGGCAGCTGACCACAGAGCTCCCAGCGCCCAGGAGCTGTGGCTCCTATGAAG
>scaffold_11041_1177395_1177648
TCAGGAGGCATCTTTGGGCCTTGGCCAATAGCCAGTCCATGGACAATGAGGCCAAGGCTGAAGAAACCATCCAGGCCTCGCATGGTTGTGCCCTAAGCAGGCAGGAAGCCTTGGGAGCCCGGGGCACCTGCAGGACTTTCCAGGGCCCCCCTTCGTCCATCAGTCCCCTAGATGTCCCTCTCCGCCTGCTCCTCCCCTCAGTTTCTCCTCCCCAGCCCCAACCTTGCTCATGAGTCCCAGACTCATACTGCCC
>scaffold_1105_277014_277158
AGGAACCCCCATGGCTTCTACCTCTTTGTGGAGGGTGAGCAGCAGCCCCTTGCCGAGCAGAGGGGTGGGACTGGCCGGGGGCAGCTGGGGAGCGGCCGCCTTCCACGTGCCCTGCCTGCAGGAGGCCGCATCGACCACGGTCAT
>scaffold_1105_314940_315080
CTGGGGCCTGGCCCGAGCCCCTGGGGGCCTTGTCCTCCTGCAGGCTCAGAACCCCTGTTCAAGGGCAATGCCGGGCCTACAATGACCCCCGTGACTGCGGCCTCCAGAGCCCCAGCCCTGAGGCCCCACGGCAGCGCTGG
>scaffold_1105_384012_384163
AGCTCCGAGTCCCAAACCCCCTCATGCAGGGAGGCCACGGCTCATCTGGTCGGCAGGCCGTTCCTCGGACTGATGGGAGTGCTGGTGTCCAGAGCGGCCCCGGGCCTGTGGCTGCGTAATGACCCCTGCAGGATGGTCCCGGTGGGTGCGA
>scaffold_1105_637156_637279
TGTGTGAAAGCATATACATATGGACAAGCGTGTATGCGTGTATGAACGAGCGTAAGAACGTGCCGTGAGTGCACGTGAACGTGTGTAAGCATGTGTGCGTGTTGCTCCCTGCAGGGCACTTCT
>scaffold_1105_845233_845413
CTGACACAAACATGCCCTGAGCCAGACTATAGGGCCACCGGGAGCCAGCCAGCCCTCGCTGCGGCAGGAGGAGGGGGACAGGGCTGGACCTAGGGACCTGGGCCTGTCATTTGCTGAGCCACCCTCCAACAGCCTGCAGGATACCCCAGGGGGCTCCCCTGCAGGTGAATCCTGTTCAGA
>scaffold_1105_1232893_1233055
GATGAACGCTCTCATCCGCTGCCTGCAGGTGCCAGAGGTAGGGCCTGCCCGCCCCCGGCCGCCCCTCTGAGCCCAGCCCTACCTGCCTGTGCTGCCCGTGCCTCTGGCCACTGCTCAGCACACATTACTGACTATACGGGCATGGGGCCAGGTGCTGGGGCT
>scaffold_1105_1880338_1880439
CTTGTGGGTTCCATGTGGGATCAAACTGTGGTCTGGCACCTGTGGTCAGGCTACCTCTTGCCTGCAGGGACACAGGGGTTGGTCCTATGTTGTGTCCCTTC
>scaffold_1105_2093942_2094100
GACTTTTCGGGGTGGCCCGCCTGCAGGCACTGGCCGGCTGGCCTTTGAGCGGTGTTATCTCCAGCCTGCTCTTCCCTGTATCCCCAGGCCGGTCCCTAAGGTTCCACCGTGGTCCCCAAAGTCATGCGTGTTTGGACCCCTTGATCTCTTGCTTTTGC
>scaffold_1105_2105070_2105238
AGCCAGCCACGTCCGGCTGAATGACTGCCACCGTCAGGGTGGCGGGAGGTTTTCCGAGGGTGGTCGGAGGACGTTCCGACGAGTGTGGCCATGAAGGCTCACGGAGGCAGCGGGCCGTCCACCTGCAGGGGGACTTCGCGCCGTGCACCTGGCGTCCTCCCTGCGCAC
>scaffold_1105_2141764_2141946
GGGGAGGGGCGGGAGCGGCGGGCGAGCATCTCCACCCCCTCCCTGCAGGAGGCCCAGCGTCCCCTTGGATGGACCGAGCAGAGTGGGCAGGGGTGCAAGACCCTCTCCAGGCCCTCGAGCTGGGATTCTCCGTGGATTATAAAATGGGCTGCTTTCGTGAACGTACACAATACATGTGGTTC
>scaffold_1105_2388026_2388187
GCAGGGGAGCAGAGGAGCACTTTATCAGGAGTCCCTGTCCTGGAATTACTTGCCGTCCAGCCCAGGCAGGCAGGCCCGGTGGACCCCTCCCGGCCTCCCAACCCGGAGGAGACCCTGCAGGAGGGACCATCTATAAAGCCCTTGGAGGAGCATAATGCTGG
>scaffold_1105_2401363_2401520
AGCCGGGAAGTGCACCTGGTCTACAGGAATGTGCAGAGCTAATTGTGACCATCCTCCGGCTCTGTGTAACCTCCCAGGTGCAGGGGTGAAGCAGCAGCATGAGGATTGGCATGCAGGTACATTCTGCCTCTGGGACAGTGCACCTGACTCACACCAA
>scaffold_1105_2471995_2472147
CGCGTAACCTTGGCTGCCTCCCCGAAGGCCCTGCCTGCAGGAACAAGCACGCTGTTGGTTTGTTCAACATAGGAACTGGGGAGAGGGGGCACAGTTTAGCCGGTAACAGTGTCCTTCCCTACCCCTGCCTTCCCCGGGTCACATGGTGACGC
>scaffold_1105_2660172_2660325
AGAGTTCGTTTGGGGGACCCTCTGGCTGTTGCATGATCAGGCCTGAGTGGTCGACACTGAGTGTCTCTTCCGCGGGCTGGGAGGTGGCGCCCCTTGAGGCGCTCTGCAGCTCTCTCCCTCGTGCACAGATGCGCCTGCAGGGGGCGCTGTGAT
>scaffold_1105_3439002_3439142
CCCTGCAGGGTCGCCTTTTCCAGAACATCATGTGCATCGAATCATGCGGTATGTAACCTTTTCAGTCTGCTTTCTTACTCAGTATCATGCTTTTAAGATTCACCCATGTTTTGTACATATCAGCAGGTCATTCCTTTTTA
>scaffold_1105_3606438_3606594
GACCACAAGTTCCAAAAGAGAACACACGGTGGGATTCCATTTACGTGAAGTTCAAAAACAGGAAAACGCCATCTACGGGGCTGGAACAGAGGAGGGGTGACTAGAAGGGGCATGGGAGGGGCTTCTCCCTGCAGGGGGGCTTGGTTTTTATTTTGG
>scaffold_1105_3754035_3754202
ACCTGCTGTTCCTCACATGGTGCTGCACCTGCAGGTTTCCTGACATATGCGTTCTGATGCATCCAGGTGTGTGGGAGAAGGGGCTCAGGGACCCCACCTGGAACCTCGGGGCCACAGCCCTCCCCAAGGCCATGGTCAGTGACCCCTGTTCCCACACTCCGTCTCCT
>scaffold_1105_3948040_3948144
CATCTGCTCACCTGCTCCACGGCCCACCTGCAGGGTAACCACACTAGCCCCCAATGACCAGTGCTCTCCTGGAAGCCTTCCTCTTCCAGCCTCCGGAATGACCC
>scaffold_1105_4066952_4067113
CAAACTGACAAAATAGAAAGGATTGAAGTTGCTGCTCTCAAGCCTGGCCGACCAGGGCCGAATGCAGACTGGTCAGCTCGGCTGGGGGCGGGGGGTGCGGGGGGTTCTCCGGGTGAACCTGCAGGGTGCCCGGGGTGTTTCCCGAGGCCCCCACAGCAGGA
>scaffold_1105_4357996_4358150
CCTCCCGAAAGCCAGGTGGGCCTGCAGGTCCTTGTGACCTTGATGTCTCCGGGTCCTCATCCTCCCGGGGTGCTGGGGCTGCTGCAGGTGCACCCTTGTCCCGGGCTGATTCCGAGTCACAGACAAGCACCTGCGGATGGCTGGACGCCTCTGT
>scaffold_1105_4445102_4445270
TGGGAGGGGACGGACAGGAAAGAGAGGGGCGAACACAACTGGATACTTGGAGATCTAGTGTACAGCATGAGGAGGGGTGACAGGTGTGTCGTGGACTCTCTAGAAGTGGGGGAGGGAGGGCCTGCAGGTTCCCTCCAACGCCCAGTTGGGGATTCAGTCTCCCCAGTA
>scaffold_1105_4710305_4710487
TGTCTGTGGGCAGTAGGGAGGAGCAGGTGTTTGTACGGAATCCTGCAGGCCGAGTCTCTCCCTGCCCTTGTTTGTGCCGGCAGTCCAGAGTTACCCAGGGGCGGGCTGCTGGTCCCTTGGGCCTGGTGGGCCGTTGTAGGACCCAGCAGAGAACACTCCCATTTTGCTTAGTCAGAGACTTC
>scaffold_1105_4750191_4750341
TCCGGCCTGTGCTGCCTGCAGGCAGGAGTGTGGGGTGCAGGGAGACTTTCCCTCGGACACCCCGAGTGTGCTGAAGAGACCGACGAGAGAACGTGACTGCTGGCCGGCCATTTATGTCACGGCCCGGACGATGGGGCTTCTTCCTGTGCC
>scaffold_1105_4809583_4809731
CAGGACGCAGCAGCCCAGCCGTTCTGGGCTGTGGCTGACATCAGAAGCCTCGTCCTTTACCTCTTGTCTTCTAGCGGCCACTGCAACAGGGCAGACCCGCTCCCTCTGGTGAGCCCAGGCCTGCAGGCTGCAGGGGAGAGAGCTGCCG
>scaffold_1105_4986126_4986291
GCCTCCAACCTGAGCCACGAAATCTCAAGGTGGTTCCTCGCTGAAAGCAGAGAGGATGAAACTGGCGGGACTTGGTCCATGGTGGCCTGGGCTCCAGCAGAGCCGGGAGCCCAACGCTCCTGCAGGGAAGGGCCGCCACAACAAGAAAGACGTAGAAAGACACGT
>scaffold_1105_5066325_5066503
CGGATGGTCTCTGTGGCCTGTGCCTCCTTGGGGGAGCTCTGGCTGGGCACGCTCACGGCACCTGACGGGGTCATGGACAGCAGAGTCGGCGTCCCCGTGGTGTCTGTGCTCCTCACAGCCCACCCTTCCCCTCCGCCTGCAGGGAGGACTCCTCCCCGGGCCGGACCGACAGCTCACC
>scaffold_1105_5255065_5255225
TCCTCCGTCTGCAGGAGGCCAGGTGCCCGGGGGGCTCCCCACGGAGTTCTGGGCTCTGGGGCCCGACGAGTTGGCTTTGTCAGTGCTGCCGGATTCCGCAACGGCCACTCGGAGGCAAGACAGAGACGTGAAAATCCTGCAGGAAAGAGGCTTCTGTGCC
>scaffold_1105_5259146_5259322
GCCGGGAGAAGTCACTCCCCAAACCCGCGGAGGCTTGGTGGAGTCGGGGCGCTCTTCTCCTAAGAGCGAGTGGAGCCGGGCAGTGCACCCAGGAGCAGGGGCAGCGGCTCTGCCCCTCGCGGGCACGTGTCCTGCAGGGGACCGAGGGGCGGGAGGACACTGGGTGAGACCCACAG
>scaffold_1105_5349161_5349297
AGACTTTGGAGCACGGCGCACACACTAGAGGGGCTTGATCAATGCCCACTTGGGTTCCCCAGTACCTTCTGCTCAGTCCAGAGCCGGCCGGACAGCATGTGCCCCAGACCCCAGCCTGCAGGAGGGAAACAGGGCC
>scaffold_1105_5561624_5561762
CTGCAGGTAACAAGAGCTCACCGCGTGGAGCTCATCCTGGCCGTCCTGCTCGTCTTCGGGCCGGGGCTGGTCCGGTCTTCACCCACCCGCTCCCATGCACGGCCCCCCGGTTGCGCGGGTGGGGATGCCGGAGCTCTG
>scaffold_1105_5690737_5690838
GTTGGCGTGCCCTGCAGGGCCCTTGTCCTGGGCAGTGGGCTGTTCTGACCCCTGGACCGTGGCGTCATCTCCCCACCCCCCTGCTCCGCTCGATGCGACTC
>scaffold_1105_5838466_5838567
GGAACCATGTGTGGAGACACTGCGGTCATAGAAACCAATCACACTGAGCTCACCTCATCTCCGGCAGGAAGGTCTTCTTATAGGAGTTCTCAATGTCCTGC
>scaffold_11060_28103_28257
TTGTCTCGCCAATGGGAAGGGGAGGTGGTAGGGTTAGCTGCTCCCTACCCCGGTGTTGGGGTGGGGAGCGGGGTGCTGCTTGGTACCAAGCATGGTGAGGAGTGGGTCATGTTCCTGGCTGAGATAAGGCCTGCAGGGACATATCACACATTGG
>scaffold_11184_514089_514207
CCATCCCCTTGCCTGCAGGAAGGCCGCCGCCCAGACCATCTCTCGGCTTCTATCCTTGTGCCTGGAGTCCGGCCCGAAGAACGAGGCCATGGCTCTCCTTGGCTCCAAAGGCTCCCAT
>scaffold_1119_50649_50882
GACAGGGGTCGAGAGCAGGAAGCAGGGGGCTACCTGATTCGACTGCTGAGCGGAGTCTCAATGCCGCTGCTGAAGCGGGGCCCTTCAGTTAGCTGAGCTCCTGCAGGACACTGGGGATATAGTTCCCACGCTGCCCCAAAGCCCACTGGGTTGGAAGCCAGTGCTCAGACAGCATCTGCTGCGATGCAACCCCCTACCGTCTTCACAGCTTTGGGCTCACCATGGGTGACCTG
>scaffold_1121_90697_90867
GGCCAAGGGGCTGGTTTGTATTACACGCGGTCCGCCCAGAACCTGCCAGCGGCACTGGGTGTTGGAATGGTCACCTGCGTGCCCAGCTGAAGTGCCATTTGGGAGGAAATGCTGTGTGAGGCCGGGGGCCCATCCTGCAGGGTGCAGTGTCTGCCCTGGACCAGAGCCTT
>scaffold_1121_106032_106139
GGCCCTGCAGGGATCCCTCAGACCCCCACCTGCTGGTGACCATGGTGGGCCACCACAGACTACCATTCAATGGTTGAGCACCACTGAACATCAACTGCCATCAGCCC
>scaffold_1121_128761_128894
GTGGGACTAGAATGTCCAAGAGAATTTTGAAAAAGAAGCTGCTCCCCAGCGGAGGCAGGAGGGCACAGGCAGGGGTGGGGCCCGGGGAGCACAGGGGCTCCTGCAGGGCACCCGGCTGGGGGACCCAGTGGGG
>scaffold_1121_247561_247687
TGTGAGCCTGCAGGGCCACACTCGCTGCTGCTGAGCCTGCCTCAGACAGCGGGCCGAGTGTTCGAGGCCAGATCCTAGCTGCCTCTCATGGTGAGACGGATGGACCAGAAGGTGATACAGACCTGA
>scaffold_1121_395351_395546
AAGGGAGACGGAGACAGATAGAGCAGGAGAGAGAGAGCGAGAAGAAAGGAGGGCAAGGGAGAGCAAGGCTGGGAAAGGAAGGAAGGCTCTTGGGCTGAGCCAGCGTGCCTGGGAGAGCCCACAGGATTGCCTGCAGGCTGGGAGGGGCTTTCCCTGGCCTCTCCCCTCAACACTTCTCATACCGCATCTCAGGGA
>scaffold_1121_410956_411075
GATGTCTCGATTCCACCCACGGGACCCGGCGCTGAGGACGTGGTCAGGGCCCCGTCCCAAGGGCCTCAAGGGCCATCCCAGCGGGACGTGCACGAGTTAAGGACTGGGATGCTCCACGT
>scaffold_1121_434548_434773
CTCTGCAAAATGGGGCTCCTCATCTCCCCATAAGATGGGGGAGAACTCCGCGTGCTACTGTCCCCTGTGTGCCCCTCGGACCCATGTCACCGCCTCCCCTGCTCTGTGCCCCGAGACCCTGCAGGTTGAGTCACTGTGCCTTTCCCTGATCTGTCTCTGTCCCCCCATCAGGCCGTCCAGGTGTGGGGCTGACGGCCACAAGGCCCTTTCAGCCTGATGCCAAGG
>scaffold_1121_550769_550870
CAAAATCGAGCCCTGCAGGACCCCCCATGGTGTCCACCACCCCAGTGAGCGGCCGCTGACAGGTTCCTGGGGGTGCATCTCCCTGTGGGTGGCTTTGCCTG
>scaffold_1121_620857_620988
ACATACACACGTCTAGCCCAGAGCAGGCAGCTGGCCAGTGAGGAGGAAAAGCTGGGGCCAAGGCTGAACAGAGGCCCCTACAGGAGTCAGCGTGGGCTAGAGAGCTGCAGGGGCTCCTGCAGGGACGTGCC
>scaffold_1138_751459_751591
TGCTCTAGTTAACGAGGTAGACAGGCAGCTGCTGCTGGTTTCTCCCAGGGCGGGAAGGGCCCTCCCCCCTGCCCTGCTTCATGGCTTGCCCAGGGTGCCAGGGACCCTGCAGGTAGGTCGCCCCTCCCTCCT
>scaffold_1138_876358_876498
CTTTGGCTCCTCCACCCAGCTTTCCAGGCCAGTTCTGTTCTCCTGCAGGCTGCCAGGGGGCCCCAGTGCCACTGAGCTCCCCAGAGCTCGGGCCCCTCAGATGGCCACCATAGCCGCTCCTCTCCGAGGCCTGTTCTGTC
>scaffold_114_4018403_4018510
TACAGGATGTGCTCAGTAAAAGATGGCATTAGGAGGAGGAGGAGGCCATGTGAGTCCACAAGATGGAAAATGGCTTATGAAATGTTTGCTCTGAGGCCTGCAGGCAG
>scaffold_1140_442570_442718
CCCCAGCCCTCCCTGCAGGCTCCGCTCTGTCCCCGGCCCCACATTAGCAACGCGCCTCTCGGCAGAGCCGACCCCGGAGGGCCAGAACCCCGAGGGCCGAGTGGACAGCCCGGGAGCTCCTGGAGGCCTGTGTGCTTTGTCGCTCTCG
>scaffold_1140_457573_457722
GCCCCAGGGCCGCAGCTGGCCTGCAGGGCCTCCCTGGGATCCCACGCCAGTTCTGCCGGAGGAGCTGGGGGCTTCCGCCGCTGGAGGGAGGGATCCAGCGTCTCTCCGACCGCCTGTGGGTCATCCTCAGGCAGCCCCCGAGTCGGCCA
>scaffold_1140_791782_791962
GGGATGGACGGGCTGGCCCGGGCGGGGCTGCGAGGACCCGCCTGCAGGAACGCCTGCGGTCGCTCCCACCGGGAGTCTGGGCCCCGGAGACGACGCGGGGAGGGGGACGCGGCCATCCCCTCTTGTTACGGGCAAGTAGACGGTCTGCAGGGGAGACTCCCGGCGGCCAGGAGAGGCAGA
>scaffold_1140_982227_982363
GACAGCCCTGTGTCCCCCTCGGTGATGACCGAGGCACATGCACAGCCGTCCCCGAGCTTTGGAAGGCACCCACGCAAGTAGTCACTGTGTCTACAGGCAGGGCATGAAACACTGGAATGGGCAGCCATCCAGTCCT
>scaffold_1140_1005709_1005867
GGGTGGGGGGTGGGGGGGTGGATCGCAACACTCTCCCCTGCAGGCTCCAGGCGCTGGTGTCCTGTCCTCCCGGGGCTCAGACCGGGTGCCGGGTCTTCTGACCGCCCGCAGTGCCCTTCCCCTCAGGAGGACGTGGGGTGCGGGCCACTGTCCGGTCA
>scaffold_1140_1139373_1139514
GAAACGCGGGGAGACAGAACGTTCTGGAACCCAGCAACTGTGTCCCTGCACGAGACGCAAAACACAGGGAAGAAAATCTCTGCGCAGAGGCCTGGTCTCACTGGCTGAAAGGGCCCCTCGCTGGGGTTCCCGTGGCCTGCA
>scaffold_1140_1192553_1192706
GGTTGGCAGCCGTGTGGCTCAGACGAGACACAGGGCAGCGGGAACGCCAACCACCCTCCTGAGCCCGTCAGGTGCCTCTCACGTGAACCCTCCAGAACCGGGCAAGGGGCTCTGCCACACCTGTCCTGCAGGGACCCCTGGACCTGCCACCTG
>scaffold_1140_1342637_1342783
CTGGACGCAGAAGGACCAGAGGCCAGAGCACTGGGGCCGGGCTAGGACCCCGATGCTAACACACCTGCCGGGTACTCCAGACGCAGCGCAGCCCCGGGGACGGGACACCAGAGAAGAGGGTGCGACCCTGCAGGCGAGCGAGCCCA
>scaffold_1140_1698582_1698726
TGCAGCAGCCCCCAGCCTGCAGGGCGAGCGGGGTCAACACCGGGGTCCCAGGGCTGCCCACCTCCCATTGTCCTGACGGCCAATCTGTGAGCCGCTTGCAGAACATGGCTTGCTGTATGGATCTGTGGGTTCCTCTGTCTGTCC
>scaffold_1140_1767845_1768004
GCCCCTGGCTCGCGTGTGCCCCGCCTGCAGGTGGCCCCCTGCCCACGTCCCAAGTCCGCTGTCTGCGGTCAGGGTGGCTGCTCCCCTCCCGTCACCCAGGATGGGGGAGTGCGCGTGGTCACGACATCCCTGACCCTGGAGGAAACAGCGCAGACCGTG
>scaffold_1140_2681605_2681752
ACTTGCATGGTGATGAGCACCCAGACCAGCACAGGGGCTGGGATCAGCTGTCTTCACATGCAGCTGTTAGGGCCAGAGCTGTGGCTACAGTGGTATTTGAGCTCACATAGCTGGATTCTGCAAAGTCAAAAACCTGCAGGGTTTCAA
>scaffold_1140_3611720_3611827
TCTTGGGGCCATCGAGGCAAGACGCAGGCGGGTGGCCAGAGCTTGGTCAACGTCCCGTGAGGTAAACGTGGGAAGAAACGCAGCCTGTGGCCTGCAGGGCCCATGGC
>scaffold_1140_3615226_3615352
TGTGCCCCCTGCCCTGTGGGATTCCTGCAGGACATACAGCTAGAAGCATTCGGAACATTCCTCCCGGCCTCGGGAATAAGCCCCCAAACAGGGACAGTCAGCAAATGTCACACGTCCGGTATTTCC
>scaffold_1140_3740681_3740823
AAACAACTGAGCCCTGCAAAGCTGTGCAGTGTGGAGCGGGGCTGAAGTGGTGGAGGGTGTGCAGCTCGAGGGCGTGCAGCTCCCTGAGTTTGCAAGAGGACATCAGCCCGGGGTTCCTGCAGGGACCTGGGATCGCTCCACC
>scaffold_1140_4036665_4036830
CCTTGCCAGTCCTGTGGAATCAGAAACAATGGGCGCTGGAGCAGGGCCCGCCGGTGCTACCAGGACTCCCCCTTGTAAGCGAGCTCCGGTTTGCCAAGCTGGTCTGTGGGGCGCTGTGGTTGTGGCTGAAATGCCCTGCAGGGGCAGCCCGCTCTGGGCCCAGGG
>scaffold_1143_271646_271747
TCTCACGGGCAGTCCCCCCTGCCGCTCTGGGCTCCCCTGCAGGTCAGGCACAGGGCTGTCTGACAGCCTCAGCTACAGGGAGACACGGGCAGATTCACACA
>scaffold_1144_259466_259641
CGGACTGGAGGAGGCCTTGGTGGGGTCTAGTTCAGTGGTTCCTGCAGGACAGGCCTCGTGCAGCCAGCCCAGAGCAAACCGAATGACACTGGGTCCCTGAAGCCCCCGGGGGCAGAGCAGGTCCCCGCTCAGCTCCCTTTCCGCTCTCCTGTGTTGATCAAGGAGGATGCTCACC
>scaffold_1144_467143_467303
CTCTGGAAGGCCTTGAGGGCATCGCCCACCAGGTGAATGAAGTCCTCCACGACACGCAGCAGGTGCACAGAGCCAGGGGATACCTGCAGACAAAGGGTATATAAGGGTCCGAGGCGGGGGTGGGTCCTGCAGGGGGAAAGGCCTGGAAGCCCCGCCCCTC
>scaffold_1144_480397_480605
AAGGAAGTCTGGGCAGCAGTGTGCTATGCTAGCCCGCTTAGGAAGACAGACGCCACCTCAGCCCTGGCAACTCCCCCCAGGGCCCTCCCTGCAGGCAACCCCAAGGAGCAGCCTGAAAACAGGCCAAGCAGGACAAGGGGTGTGAGCTGAGGTCAGGCGTGGGACAGCTGGGAGCCCGAGGCTCCCTGCTCGGAGATGATACCAGGCC
>scaffold_1144_499075_499176
NNNNNNNNNNNNNNNNNNNNNNNNNNNNNNNNNNCGACCTGCAGGCGCTCGATGGGCTCTCCCGAGGCAATGGCCGGAGAGGATGGCCGCTGAGTGAGCCC
>scaffold_1144_523596_523722
GTCCTGCAGGGGCAGGCATGGGGGCTGTACCACACTGCTCCAGAAGCCCCACACACACACCCCAATATCCTGCCCAGGCTTTGAGCCTCCAAGGGAGGGTCTGGGCTCGCCCCCAGGCCCCGCGCA
>scaffold_11454_120765_120900
GAGTTTCTTCTGCTTCCTGCAGGGCACACTGCCTCACGTCCGCGGACGCGCGGCTCTCCCAGCAGCTGGGGTCCCGGCATGGACCGCCATCCCCCCATTCCTCTTACCACGACCCGGTCTTTAAAGACTGTTTAT
>scaffold_1153_372217_372424
CCCCAAAATGGTGAGGGACAGAGAAAGCTGGGTCCTAAATGGGAAGCAGGTGGGGAGCAGACCAGAGAGCCTGCAGGCTCCCGCCCACTCCGAAGTGTCTCTTGGTGACCAGCAGAGTTCCCGACCCAGCAGGAGGAAAGGAAGGCCCCCCAGTTCGCTCATCTCCCACTCACCATGCCTCCACATGCCTCCCTCCACATCCTCCCT
>scaffold_11661_5_165
TGAGTGAGTGAGTGAGCGACATTCTGTTCCCTTAATTTTCCCAGGCAAACACTCTCCCTACTACAAACCAGAGATTGACTCCAAACCTCTGTGGACTGGCTCACACATGAGCAGCACAGGTCTAGCGACCCTGCAGGCACAGCTGCTCCCATGCAAGAGG
>scaffold_11680_92579_92681
CCATGAGAACGTCTGGGGCTCAGGGTGCCACCAACACAGCCGTGGCCCAGGCGCAGGGATGAGCCCCACTCACAGCAGGAGCACAGGGGAGCCAGCCCTGGG
>scaffold_11680_112144_112254
CCTGTGCACCCTCCTGCGGGGTAACAGGGAGGTCCTGTTGCAGGGGTAACGGAGCGCTCCGCTCGCTGGTGAAGGACAGCTTCGTCTTCGCGGCTGCGAGTCACCTCCTG
>scaffold_11680_508988_509147
GGGCCCTCCAGCAGCACCACCCGTGTGCACCTGCAGGTGGGTGTGGCCACGACTGCAGGAGGTTCCCTCTCCCCCGCCCGCCCTACCACCCATCACTGAGGCCCAGCCGTTTCTCTGTCCACGTCTCTGCTTCTGCTCTGGGGCTCCTGGACAACGGCC
>scaffold_11680_882011_882189
TCTTGAATGGCCTGCAGTGTGATGGCAGCCTTAGGTCCTGCAGGCTGCCCAGCGGAGCTCCAGGGGGAAGGACCCGCCCGACTGTTTGACTGCAGGCGTTGGTTGTGGGAGCAGCACCCACTCGAGAACCCTGTGCCCCGTTAGGATGCGTTCTTTGTTCTGGGAGGTGGCATCTTCT
>scaffold_117_906103_906209
CCCGTGTCTGACCTTCTGAAGGGTAGTGGCCTCTGCGTAACTTCTGCCTTGTAAGTCTCACCCATGTCCCCTGTCCAGCTCCCATCCCTGCAGGGAAGGGGATTCT
>scaffold_117_908673_908774
GGACCCTGCAGGTGATTTTGAAAGGAGCTGTGGTCCTGCATCGATTTTTATGGAGAGCAACATTGTTGCAATCAAATGAGAATGGCATTGGACTAGCCAAG
>scaffold_117_1696161_1696347
TCTGGGGACAGCACCTCTGGGCTCAGGGTCCCGGGGTTCTAAGCCCGGGCGCATCACCCCGGCCTGCAGGACCTGATGGGATGTGGCCTAAAGGCTCCTGCTCCCACTGTCACCACCCTTCTCCCTCCAGTCAGTGGGGAAAGCAGCCCAGCCTCGTGGGTCACAAACCACAATCCCTCCCAGGTC
>scaffold_117_1704724_1704825
AGAGGAGACCAGGCCCTGCAGGGGGAGCTGCCCTGGGTGCTTTTGGGGAGACGGAAGGCGGCGGCTGCCCCCTCCCTGCCCGGTTCCTGCAGATGGCAAAG
>scaffold_117_6971361_6971462
AACCCAGCAGGCTAGCCACATTCCATGGAGGCTGCATGGACAGTCCATCTTCCAAAGTGGAAAGGCACGTGTGGGAGAGGGGCAAGGAGTTGAGAAGCTCC
>scaffold_117_7325595_7325725
ACAGCAATCTGTCTGCCTTGGCGGGAGGCAGGCAGAAACCCAAATAGAGTCAGGAAGTGAAAGGGGAAGGGGAAGGCGGTGGAAAGCGCTGAGTGTGGGCTTCGGCTGGAGCCCACCCACCATCTGCAGA
>scaffold_117_7879726_7879890
GCCTTGACAGGTGGCAAGCCTGGCAGGGGAGGAATGGGGACAGGCACAGGTGAGTGAGGCCATGGGTACCGGGAGGTAAGGTCAGTAAGGGAGCCATGAGCCACAGTGCTCTCGGGCCTGCAGGTCCTTGGATTTTATCCCAAACTACCAGGGGAGTTTAAGCA
>scaffold_1178_67014_67115
AGCCCTGGGGCGGGGGAGGGCTGTGAATGGAGCAGACTGAGCGGAGTTGGAGTGACGTTCTGGGCGTGTCAGTGTCTACGGGACAGGCAGGTGGAGGTGTG
>scaffold_1178_121610_121759
AGGGGAAGGGGCATCTCCAGGCCTGCTCAGGGCCCAGCTGGAATCCTTACTACCAGTTCAGGGAGGGGGGCGGCAGGGGGCTTGGTGCCCTAGAAACCCTCAGGCAGGCACCTGCAGGTCAGGACAGTAAGAGTAGACACTGTGCCACA
>scaffold_1178_148954_149092
CAACTCTGTTGGGAGGCCTGCAGGGCCTGGGAGAACTAGCCTGACTGGGGGGCGGCGGCGGGGGGCGGGGGGAGCTGAGGCTGCCCCGAGCCTCTGGGAGGCAGGTCTTCAGTGGTGGTCTCGGAGTGGGGACAGTCT
>scaffold_1180_292796_292939
AGGGGCAAGAAGAGAGAAATGAGACTTACTTAGTCTAAGGTCACAGTGTCGCATGTGTGGCCAATGTGAGGCTCCTTGTGCAGGAGGGCAAAGCCAGAGCAACCTGCAGGCCTGGAGCTGGAGGCTGGGAGCTCCACCTCCTG
>scaffold_1180_4249914_4250048
GTCTGCACCCTGCAGGGTGGGGAAGGTCCCTGCCTTCACGCCCGTCCCCAGCATGAGCAGCCCCTCTGACCTTTTGGCTCGTGTTCTGCTCCTTGGCGTGAGAGTGCAGAGCTCGTGGCTGGATCTGAGGGCAG
>scaffold_11813_73889_74068
AATGGTGTCTCCCTTGCAGGACTGGGTGGGAGGAAACCCTCCTGCAGGCTCGGGCCACACACCGGCCACCTCGTCCGCGGCAGCTCCGATTTAATCAAGTCACCATTGTCACCTGTTTCTTCACATGCCGTCTTGTCTGCGGGGGTCTGGGGAGTGACGCACGGCAGAGCAGGGCAGAG
>scaffold_1188_1497754_1497883
AGAAGCTCTGGTCTCAGAGCTGAGGCTGGGAGACGCTGGTGCCCCGGATACACAATGTCGTCGGCAGCCCCAGAAGCCCTGGGAGGGAGCCCCCTGCAGGGACAGTTGACTCAGCCTGGGGGAGGAGCA
>scaffold_1188_3216797_3217008
GTTCACCAGCTCTGCCACAGGCTGCCACTAGCTAGGTGGCTTCAAGGACAGACATGCATCCTGTCCTTTCTGGAGGCTACGAGTCTGAGATCAAGGCGTCAGCAGGGTTGGTGCCTTCTGAGGGCCCTGCAGGAGAATGTGTCCCAGGGCCCCCTCCCTGCGTCTGGGGGCTTCGCCAGCGACCTTTGGCCTTCCTTGCTCCTGCCCTCTT
>scaffold_1188_3493179_3493316
CCTAGATTTTTCCCTTGGAGTCACTCTCCAACGTGCCCGCCTGCAGGCACGGAGCTCGCCCCATGGAGGGGTTTGCACTCACCAGCCCTTGGCACGGCACAGTCAGCCGTGTCCCACGCCCTGAGTCCCGGCTCCCC
>scaffold_1188_4064488_4064608
CGGAAATCTCTGGCTCTCTCTGTAAGCCGTCCCGGTTGTCAAAAATGGGGTGTAACGGGCTGAACACAACGGCCCGCAAACGTGTCAGGTCCCCACCCCTGGAGCCTGTATGGGTCACCT
>scaffold_1188_4068625_4068738
GAGGGAACGTACCGTTTAATTTCCTGGGATGCTCCTGCAGGTGAGGCCACCGGTGCCCACGGGTTCCTCCTGTGCACACTGGAAGGCCAATAGCACCTGGGAGACCAAGTTCT
>scaffold_1188_4216703_4216804
TGCAGGGGCCTGACTGGCATCAGGTGCCCACAAGCACTCAGCGGCTGGGCGGGGGCACCTCCTCAGCTCCCCCCTCACAGCAGGGGCTCCTGCAGGGGCCT
>scaffold_1188_4251004_4251188
TCAGGCAACAGGGAGACCCGGAGTGACATCGGCATCCTGGAAGCAACACGCGTGTGGCCACCGCGTCCACCCTCTCACACCTGCAGGACGCAGTGACCCTGTCCAACCCCCATGCCCGTGCCCAGCTGCAGGCGCTCCCCATGTACCACCGGGCCGAGCACGCCCCTCTTCACTGCACACCCAG
>scaffold_11892_285361_285506
CTGGGGAGTAGCTCTTTCCAGGGGGAGCCCAGGCACAAAGGGGCGCCCCCCGGGTCACCCGGGAACAGCCATGCCCTGGGGAGCCCGAGGCAGAGCCAGAGCACGTCCACGCAGGTGGTGTTCTGGGCGGGCATCCTGCAGGCCC
>scaffold_11892_299672_299815
AAGGGGTGTCTGGCCAGGGCTCAGCTCAGGGCCGGGCACTCAGTGGATGCTCAGTAACTGGCCGGTGAAGAAGGAGGTGTGCACGAATATGCGAGGAAGGGACAGTCGTGCAGATCTGCATGGCTGGGACCACCTGCAGGGTG
>scaffold_11892_465274_465427
GCCCCTCTTGTGGTCCTCAGAGCTGCTCTGGTGGAGCATCTGGATGGGAGGAGGGAGGCTGGGGTGACAGAGCTAGACAGAAGCCCTCCGTGCCCACCCCACCCCCTGCCATTCTGCCTGCAGGATTCCCCCCTGCCCACCTGTCTTTTCCAA
>scaffold_1192_232953_233124
ACAGGGGAATGGGTCTAATGTAGGGTCCTAGGCTGGCTGGAGGCAGGAGGGCCTGGGGCCCAAGATGGCGAGTCTCATTCAGGTCTGTGGGGAGCGGAAGAAGAGCTGTAGGCTCTTGGGGAGCAGGGCCTGCAGGAAGGGAGGGCGTGAGGACGCAGCCCCTGAGCCTGG
>scaffold_1192_582788_582916
GCGAGCCTGCAGGCCGTCCCACTGGGGCGATGTGCTGAGATACACACGGGACGAGGAGCTGTAGCCGAGGAAACGCACGTCTCCCAGGCTGAGCCGGAGTGGGGACAGCTACACATTCATCACTGTGG
>scaffold_1192_1313817_1313934
CCCGGGTTCCCTGCAGGCCCTGGGGGTGTGGAGGAGCTAGGATCCCCTCCCGGGGTTCCTCTCCCCGTGACCTTGTGAGGTTGACGTGCCCCCTTCTCTGGGGACAGCCCCTGCTCC
>scaffold_1192_1447873_1447974
CAGGTGGTGTGGGGGCTGTTGCAGTCCCCTCTGTCCCTGCAGGTTTATTCCGAGTGGGTGCTGCCCACCCACCTTCCTCCACGGAGCTGGCCGCCATGCCT
>scaffold_1192_2148633_2148769
GTCCGGGTGCTTTACCCTGCAGCCATGGTGCAAAGCCCTGCAGGCTTACCCTCTGTCAGGACAGTGCTTCCCCCTGCCGCCCAAGCGAAAGTTGTTATTTTCTGAAGCCTGACATAAGGCTGGTGAGCAGAGGAGA
>scaffold_1199_30564_30665
CCTCGATTCCCGGTTGGCCTGCAGGGCCCCCCCCAAGGCAGGACACTCAGTGCACCCTAACCCCCACCAGTCCGGGTGCCCTGAGCTCATGAATGGGCAGG
>scaffold_120_38273_38380
CCCCTGCCAGGCCAGTCCAGCAGGTTTGCATCCGGTTAGGACGACACAAGTACACTCAGCCCGCTGCCAGGTGGCCCTGCGCCTGGAGGGAACGGGGGTCAGAGCCT
>scaffold_1217_314068_314216
CCGTCCAGAGCACAAGGCGTGCAGGCTCGAAGCGAAGAGCAGCCACCTTCTGGCCCCTCCACCGAGGCCGTCCCCACGTGCCCCTCACACACTCAACCGGGCACACATCCTGCAGGAGCTCCTGCAGCCTCCACGCAGACCCCCATCC
>scaffold_1217_430899_431000
CACCCCACCTCCAAGTGTTGTACTCAAAGACCAGGCTGGGCTGGGCAGACAGAGCTCGACAGCCAGAGTTTGCAGCCTCGTGAGGTCCGGGCTAGCAGGCC
>scaffold_1217_471117_471218
AATCAAGGCAGGAAATGGTCCGGCAGCATTTGCAGCCACTGCCCAGCACTGCCCAGCGGCCAGTGTGGTTCGGCGCCTCTGCGTTTGCCCGCAGTCCCCCG
>scaffold_1218_229560_229816
TGGGGCAGGGAAAGGGGCCGGGAGGGGCCCGGGGCCACATTTGGGTAGGCCTTCTGGAACAGGGCTGTGTTCTGGTGGCGGGCTTGGCGGTGTCACCCAGCGGGGAAAGACTACACCGCCCACTGCCCTGCAGGGAGCCAGAGGGAACAGGAGCAGCGGGCGCCCCTCCCCGCCCCGACTTTGGATGTCTGGGTGTCTGTGTCCCGGCCTGCGGGGCGTCTGGCCTTACAGTCCATACAGTCCTCCCAGCTCTCTG
>scaffold_12204_30828_30990
ACTGAGCTGACCTCCTGGCCACCCTGCAGGGACCTGGTCTGGGGGCTCTGAGGGAGGGAAGGAGAGCAGGCGGCCAGCCTAGGCCAAGGTCCCTCCTACAAGGAACCTTCCTGGCTGCGGCCCCGACCGAGACGCAGCATGCATAAACCGAGCAGGACGGTG
>scaffold_12211_115844_115985
AAGCCATTACTGTCTCCTCTGTGGTTATCATTTAGTGCTGCCGAGAACAGGGCCCATTGGGTGCAGGCAGGCTGGGCGGTGTGGGCAAGAGGGGAAGGAAGGTGCCCTGGTGGGAGCTGAGGGGCCGGGCCGCCTGCAGGG
>scaffold_12211_126015_126123
GGTCTGCTCCTGGCCCAACCCAGAATGCCCTGCAGGCTCCTCATCGGACAGACTGAGCTGTTCCCTGCCCTCAGGCAGAGGGTGCGTGACCCTCTACTGATTGCTTGT
>scaffold_12211_246401_246502
GTGGGCGGCCCTCCTAGAGCAGGGCCTGGGTTAAGAGCAGGAGAAATGACGGCCGGGCACAGTCCCCGTGCCCCAGGGAGCCACCGGCCACTTCTGCTCCG
>scaffold_12211_608516_608617
AGGCACTCAAAGTCCACGTGCTCTAGCCGGGAATCCATGGGCCGCCGCAGCTCTAACACCTGCAGGAGAGCGAGGTGGATGTCCTCCCAGGTTCTACACCA
>scaffold_12282_53351_53453
AGAGCCAGCCATCTAGAGAAACTGCGGGAAAGAGGGCGCTAGCTCAGGCACGCACACACAGCTGCGGGTTGTCACCAAGACTTCCGCTGCGAACTGACCTGT
>scaffold_123_173680_173796
CACATCACCATCATCTAGCTCTAGGGTGACTTGGGGGCTGCCTGCAGGCCCGTGGAGGTCCCAAAATGGGCCGGCCCACCAGCGTTCGCCTCAAGACCCCAGAGCAGTACCTCACA
>scaffold_123_220597_220776
CGCTCACTTGAGGGCACACGGTGGGCATTCCTGGTTGCCTGCAGGTTTCCGCACGCGCGTGGGAGGGCAGGGCGGTCTCCCTCCACCCTCTGGATCCTTCCCGGGACCACTCCAGTGTTTCTGGAGACGAGAGAGCTATTCCCAGCACCAGAGAGCACCCATCCTGGCCCCAGGCCGGG
>scaffold_123_384560_384661
CACCGATTTATTCCCCTAACTCCTTCCTGCAGGATCCCCACAAGCCGGCTGTGTCCCTTGACCAACGGCAGCTCTCATCAGGCAGCCCCCCACCACCCTGA
>scaffold_123_500394_500536
TAACCCTGAGGGGACAGAGGCCTACCACTCTGGACTCGATGGGATCCAGTGTCGCTCTGGCCAGCGCCCCCCAATCCAGACTTGGCAGTTCCGGCCAGTGCCCACCTGCAGGGGAGGCCTCGTCTGCAGCACGTCGAGGCTC
>scaffold_123_547697_547809
CTCGGATTCCTCCAGCTCAGAAGAGGGAACTGTGATCGAGGCCTCTGGGGCGGGCAGCAGTGTCCACGTGGTGCAGTGGCCAGGGACGGGAGACAGCGGCGGGACCCCACGG
>scaffold_123_562262_562405
CGGGTGGGGGAGGACTCCAGGACCTGAGTCAAGGAGGACCACCAGCCTGTCGTGAAGCCAGGCCCCCTAGGGGAGTCCCGGGAGTCAGACACGGTGGGACGCCCACATGCCTGCAGGAATCCTGCTGCCCTTGAGCCTCACCA
>scaffold_123_581282_581460
AGGTCCCGCCCCGCCTCCCCTCTGCTCCTGAGCGGCCTGCAGGTGACAGCCGGTGTGCAGGGGGCCAGCTCCTTCCCTGGACTGACCCTCGTAAGCCCACAGGCACAGCACTTTGCAGTTTACGAGGCGCGACTGACATCCCTTTCTTATTTGTTGTTACGCCAACCCCCGGGCTGGG
>scaffold_123_641809_641946
GTGCCCAGGGGAGAGGCAGACCCGGGAGTCCCCACGAAGGCCTGCAGGGAGGACGTGCAGCGTTTGCTGTTATGGCAGGAGGTGTTTGTGGCTCTGGCTCGAGGACCCGTGGTCAGCCTGAGGTCTTCCTCCACCAG
>scaffold_123_657015_657163
CGTCCCGGGGTCCCGGTCGCACTGAGGCCTGCAGGTGGAAGGCCAGGCAGGCCGGCGAGGCACACGACTTAGCCAGGGTCAGGTCGTGGGGCTCCCGCGGCCCCGCCCTTTCATTCTGCCCCCGGGGGAATTCCGCGGCCACCCCCTC
>scaffold_123_1006664_1006816
GAGGAGCCCCTTTGGTGTGGCCCCCGACTTTTGCAGGCCCCTGCAGGCCCGGAGAACTGACATGGAACTCTAGCCTTCTGGGCTGTTGATCCTCACCTTTGATCTTGCCGGGGCCCCTCTTCCCAGCTCAGTCTCCCTCCAGGTACCCCGGG
>scaffold_123_1130301_1130454
AGGTCAGGGACACAGAGGGTGGTTGCCTGGACTCCTGCAGGCTTCTCCCGTCTTCCTGCACAGGCCCTTCCCCTCCGGTCCCAGCTCCTCTGGACTCCCGGGCTGGGCTCTGTGCCTGCTGAACGTCACTACTCCAAGTTGAGGGAGCGCAGT
>scaffold_123_1279403_1279538
GGGGCCCCACACTGCGCCCCAGCACTCACCCAGTGCCGGAGTGGGAGACCGGCCCGAGGGTGCAGACTTGCCTGTACCGATTCCGCGCCTCTTAAAGCCTGGCCTGCAGGTGACTTTACTGTCACATGGACTGGA
>scaffold_1235_115884_116004
GCCTTTGCATATGCTGTTCCCTCCGCCTGCAGGACACGTGCCCAGGAGCAACCTGAATGCCCCTCCTGCCATGCCTCCCTGTCCACCCCTCCTCTGGGAAGAATCTGTTGCTCCCTTAGA
>scaffold_1235_132185_132286
ACCCGGGGAGGCCTGGGCTCCACCTGCAGGCTTCCTCGCTGGAAGGGGGCGTGGGCCCTCTTGGTGTCACAGAGGAGGGCGCCGACATCCCCAACAGGAGT
>scaffold_1235_154406_154553
GAGCAAGTCTCGGTCTTGGTCCCAAGCCTTCAGGGCAGGAAGCAGGCCTCACTAGGCAGCACAGGACGGTGCTGATGCAGGTGAGGATGCTCACGGGGCTGGCCCATGGGGACCTCCTGCAGGAGCCACGCGCTTATTCTGCCTGTC
>scaffold_1235_328472_328648
CCAGGCCCCTGCCTTGCTCTGCCGCTCAGGGACCCCTGCAGGCCCTCCCCACCTTCTTGGGCCTCGCCTCCCTTCCCTCCCTGACCGCGTATGTCTGCGCACACGGGGAGGGCGCACACGACAGCTGTCCCGTCTGTCCTCTCTTCTGTCGTCACCGCACTCCAGGGCCCAGACCC
>scaffold_1235_395584_395685
GTGCTGCCAGCTCTGTGTTGGCCAGCGAGCCAAGGGACACCCCCGTGCCGTGCCCTTCCCCGGTCACTCACCTCACCTTGCTGGCTCCTGCAGGTGTCGCT
>scaffold_1235_519369_519502
GAAACACGCGGTGGCGGGATTCGGCCTACTGGCCAGGCCTTGCTCACCCTGCTTTAGGCTCCTTATCATGAAGAGTCCTGTCCACTCCCATCCAGAAGGCTATGTAGAAACCACTCTGAGCCTGCAGGTCCCC
>scaffold_12381_101626_101727
GGGTCACCGCCAATGTGGATGGGGAAGGTGTAGAGTGGGGAGAAGTGCGGCGGAGCTGTGACACGGAAGCGGAAGGTGTCCTCGACTGTCTCTGAGGTGCG
>scaffold_12381_220864_221001
CTGTGGGAGGCTAAGTCCCTGTGTTGTAAGTGGTGATTGCTGAAGCAGCCCTAGGGAGCCGGTGCGGGGGTCATTGGCCTGGGGAGCGCGTGAGTGGGGTGGCCCCCGTCCTGGCCCCAGGAGAGAGGGTGCCTGCA
>scaffold_12381_288259_288431
CCGTGCCCCTGGGCGTTGGCACCGGCTGCCCCTCTGCCTGCAGGACCCTTCCCCATTGCTTTCAAGCCCAGTTCCTTTTCCCTCCAGGCCCTTCTCCAAGACCTTTCCCCTGGAAGCCTGGCTGGAGCCCCAGCCCTGGTTTGGGGGCCCCCCCACCCTGTTTCCCCAGCAA
>scaffold_12381_414813_414989
GGGACAACACAAGGTACAGGTGACATCAGCAATCCCTGAGATGGCAGAGCGGAGGGGGTCTTGGGAAAGCTGACTGGAGCGTGAGCCTGCAGGGACCAGGAGCTGGGCTGGGACCCCCTCTCGGAGAGACTCCACCCGGCAGCCTGTGCCCTTCAAAGCCTCGGAGAGCAGGGTGC
>scaffold_1239_233889_234139
GTCAAAGGCTAGCAGCCAGGAGGCGCCCCTGGAGCAAAGCTCTGATCCCCGGCTTCTCCCCTTCCTCTCCAGGGGAGGGGCAGGGGGCCGACTGGCCGGCACACTGGGCTCTGTCCCTGCAGGCACAGCCCTCTCTACGGGCAACCCACATGGAGTCGCCAGCGATTCCAGGGATTGCTCTCCAGAGAGCTGTGCCTCCGACACCAGGCGGACCACCAGGGCCCCCCTTGCAGCTCCCCAACCCCCAGGG
>scaffold_1239_853668_853769
GAATGATTAGCTCAGGGCAACCATATCCTGCAGGGAAGGCAGGATCTCCCGAGGCAGAGGCAGCTGGCACCACATTCCCGATGCCACCAGTACTCTCGTGC
>scaffold_1239_1148357_1148501
ACACAGGAGCCTGGCGAACATTTGGATGAATCCGCTGCTGGGACGAACCTGTGACGTGTCTGCAGTGAGCAGGAGAGAAGCGAGAGCTGTGGTCGGAAAGAAAGGGTGGGGTGTGTCCCTGCAGGATGGGGCTGGACTTCGTTT
>scaffold_1241_434047_434176
CTGTGCCGCTCGGGGAGTTGCCTGGTTGGGAGGAGATACCCTGGGGAAGATGAGAGGGGAGACAGGAGGGTTAGAGACCGCCCGGGGCTCCCACCAGTCCTGCAGGGAGGGAGCCAGCCTGGATTCCCC
>scaffold_1241_574089_574197
ATGAGTGGCCAGTGTGACAGTGCTCAGCTCGGGCTGAGCTTGGGCGTGCCTGGCCAAGATGCGCATGTTTGCTGTGCTGAGCAGGTGTCTTTCCCTGTCTCTGGGTAG
>scaffold_124572_252_458
CGGATGTCTCCCTGATTGTTCCCCGGGTGCGGCAGCCTCTCCATGACCCCGCAGGTGCATGGTCAGTCTTAGCACGGCACACCCTGTGAGGCCTCAGGAACCTCCTGCAGGGGTCCCCAGCCTGCCTCTGTGCCCCGCGATCCCTGTTTCCGAGGGTCGTGGCCAACTCTTGCCTCGGGTAGCCCGTCATCCCCGACCCTCCTTCC
>scaffold_12721_66922_67023
GGAGCAGAGGGGCCCGACTTCCTGCAGGGCCCCTGCGGATTCAGGGCCGCGCCCGCCTGGCTGGAGGCTCACCCTGTCGTCCTGTGTGCGAGCATCCACTT
>scaffold_12721_141413_141583
GACCTTGACGTCTGTGAGGTGAAAGACCTCAGGGGTAACAAAGCGAGTCCGACGTGCCGCGCCCCCCAGTAGGGAGGTGGGGCCTGGCGCAGGCCACCCAGTGTCCCCAGAGGGCGGGGAAGGCGTGCGTGTCAGCCTGCAGGGCCGAGCGTGGGCCCTGGGGTGGCTGG
>scaffold_12721_225252_225381
GGCAGTGACGCGAGGCCGCCCAGCCTCGGCAATCAGGAAGGCGAAGGGTCGTTCCCTGGGGAAATGGGCAGCGCCCAGCGTCCAGAGGGAGGGTCCTCGGTCCTGCAGGAGCCCCCATACGGGCGGCCC
>scaffold_12721_325672_325834
TGGCCTGTGACTGATGTGCATCGAGTCCCGGTGCCGAGGAGTACGCCGGAGCGGTCAGCACTCTGTGTGGCTGCGTGCGGCCCTCCCCTCCCGAGAGGCTGCTCTGCTCTGGCCTGCAGGCGACGTCCGGCTGNNNNNNNNNNNNNNNNNNNNNNNNNNNNN
>scaffold_12721_335980_336119
NNNNGGGGGCAGGGGTGACGGCCGCACAACCTGGGACCAGACCAGAGGCCACTGAGCCGTGGTTTGTGTTGAGGGGGAGCCCTGTCTCATCTGAACAGAAAAGCCTGGCGCCCCCTGCAGGACGGCCCTCTGGCGCACG
>scaffold_12721_362572_362827
CAAGGGCTGAGCAGGGACCGAAGCTCCACTCGGAAAGCTCTCCACGGGGACGCGCCAGTCTGGAGCATCACAGAAGCTCAGGATGGACCCCCTGCACAGGAGGAGCATCCGTCACCTGCAGGCCAGCCAGCATCACTGCCTGCTCCAGAGGCAGGAGCCTCCTTCTGCCATCGGGTGTCTTGAGAGCAGTGTGTGTGGGGCAGCCGTCCCCCCCACCCCGAGCTGGCGGCTGTCCTGAGGCCACACGATGGGCCT
>scaffold_12721_399438_399572
CAGTCGGGAAGCCTGCAGGATGGACCACCCGGGCCGCTAACCCTCGCCGCCGCCTGCTGTCTGACGGAGAGGAGCATCTGTCTCGCTAAGTCTATGTCCTTGTCACTTTGAAAGGACGTTGACTGAGACCTATA
>scaffold_1283_693940_694089
TCTTCCCCCACTGGCAGTCTTGTCTCCCCCTGCAGGACTGCAGAGACCCCTAGATTTCCGGCAGGGCTTTCTCCCTCCCGGCTGCGCATCTGCCCACCTGGGGATGGTGGGGGGTGGTGGGGGAGGCTTCCAGCTGGTGCCCAGGCCTC
>scaffold_1283_2068903_2069034
CCCTGCAGGACCCTCCAGTTGCCAGAAGCATCCATGTACCGTTGCCATTTCGTACCTCTGGCTGTGCGGTCATGACTCCCTATTTTGGCTCCTGCTTCCCCAGGCAGGGAACATTCCTAGGCAGAACTGGC
>scaffold_1287_312372_312507
AGCAGGCTGCCTGCAGGTAGGGACACGGTGTAGGACCCGAGCAGAGAGCACGCCCCAAAACCCCGAGGGGCCATCATGGGCTGCGGGAACCTCGCCCAGAGCAGCTCACTCGCTCCCAGAAAACCACGGAGTCCT
>scaffold_1287_661892_661993
AGTGGTTCCAGGCCCCAGTGCTCGCTGGTGTGAAATGGGAGGCCTGTTCTTATCTCGTGAAACGTGGCCACCGTCCGGTAACAACGTATGTAGGCAACGCC
>scaffold_1287_736969_737070
TCCCTGGGGCTCCAGCACCCCAGACATCTGTCCTCCTGGGTCCCAGAGCCCGAGCCAAGTCCTATCCAGTGGTTCCCTGGGGCCCCCTTGCCCTGCAGGCC
>scaffold_1287_870702_870901
TTATCCTCCCATATCTCAGATGAGGAGGCTGAGGCCCAGTGCGGTGGAGTTAGGTCCGCTTCTCTGCAGATCTGAGCAGAGCCTTGGTTTGCGCATCTGGGAAGTGGGTGCTGTTGGGCCCGCCCTGCAGGGGCTGTAAGGAGGCGACTGGAGAGGCTGAGTCTGGGGTGTAGCCCGAGGCAGGCGTGCGCTACCTGCT
>scaffold_1287_911978_912113
GCCTGTCCATACCCCGTGCATGCAGCTGCTTTGGTGGGGGGGGTGTGTGACGGTGACAACGCCCCCTGCCCCGGCCCTTACCTTCTCTGGGTGGAAAAGGATGTTTCCGAGGCCCTGCAGGCTCCACACACGGAC
>scaffold_1287_942059_942160
CTCCATTTAATGGGCGTGCTCTGGCCAAACTGCTCCAGGACGGCCCAGACGTGTTCCAGGTGGCGCACGGCAGCCAGCCCTATGGTGAGCGCGATACCCTG
>scaffold_1287_952491_952668
CCCAGGGGCAGGCGGCCTGCTCCCCTGTTGCCCCCATCATCCCTGCAGGAGGCCCCGTGGCTGGGCCTTGTCCCTACCTGGGCCAGCTGCTCTTCCCAGCATGCCTTCTCTCCCTGTTTGAAGATCGCCTCTGTGGGACAGAAGGGCATCGCTGGAGGCCAGGTCTGACATCCACCC
>scaffold_1287_978315_978519
GAGGGGCCGGGGGGGTCTCAGTGTCAGGGTGGGGTCAGACGGTTCTTAAGCGGGGCCAGGTGACCTGCAGGGCTGTGGGGGAGGGGGCCGCCAACCCGCCTTTGCCCTTCTCCCTCCAGGCCCCAGCCCAGTTCCAGGTGGGTCCCCTTTAAAGGCAAGGTTCTCTCCCCCAGAAGGCCCCTCCCCTGGTCTCCGGGGCAGCCA
>scaffold_1287_985786_986004
CCCTAGTGTTAACCCAGGATGGCCGCTCCTGCGCTGTCCAGGGTCTCGATGGTGCCCGTGGCTGAGGCTGCGTCTCCTGCAGGCCCACCTTCCTTCCCTTGCGCTCACTCACTCGCTGAGACAACAGCCAGCAGCCTTGTAAGTAGTCACCACCACCTTTGGAGCGTCAGCCCAGAGGGCAGGGATGTGACCTGTCAGTGCTCAGTAGGGAAGCCTTC
>scaffold_1287_1020933_1021095
AGGGTCTCATGGGTTGTTTGAGCTCAGTTCCCAGGAAGGAGAGGAAATGGGCCAGAGCTCGCGGAGTGGAATGGCCCCGGGTGATGTGTGGCCAGTGTGGGGGGGCGGACACGAGGTCACCGAGGCCCAGGAGGACCTGCAGGCAGGGCCGGGTCAGGCCTC
>scaffold_1287_1046303_1046546
CTGCGGCTCACACAGTTTAGACCTCGCTCCCAGCCCTGCACGGCCCCTAGCCTGGCCCAGGGCTCACGTGCATCCACCCTGGCTCTGTCTCCTGGAGGTTGGACTGGCCTGCAGGGGTGTGCACTCAGGGCCTGGTCGGGGGAGAGACCAGTGATGAGCGTGTGTGCCCCCAGGCCAAGGCCAGCTGCTTGGAGGGGTGGGCCTAGCTTGGGCGCACAGGGTGGGGCTTCTGCACCTGAACAC
>scaffold_1287_1052895_1053061
TGGGCCTTGGCCACTCACTCCTGCATCTCTGTGGCACAGGTCCCTCCCCCGAGGTCCTGGGTCTTGATCTCATGCCGGAACCCCACAGAGGGCTGGCTTGGGTCCCTGGCCCCCCTGTGGTTTGAGGACAGCCCCTGCAGGCCCAGGGCCTGACCTTCCATCCAAC
>scaffold_1287_1144509_1144687
TCTGATGCCTGTGGTGGGGGACACCCTCCTGGGCGCAGGTCAGGCATTAGACACAGGAAGATGGCCAGCCACCCAGCTGAGTGCCCAGATCCCGTGCTCTGGGCCCAGCACTCATGCATGGGCTGAGTGCTCCCTGCAGGCGGCTGGGGATCCTCCCCACCCCAAATCCTCAGGGTCA
>scaffold_1287_1316082_1316226
CCCCCTCAGATTCCTGCAGGTGCCTGACCGTGAGATGCCTGCTGGGGCCCGTGGGTCTGAGCTCTGAGTGCCCATCACAGCCGACGGGGTGTCCTTTACGCAAATCATTACACAGACGCTGCCGGGATTCCCGCGGGTCATGAA
>scaffold_1287_1399751_1399872
CCCTCCAGCCGGGGATTTGGCTGTGAGCCCTGTAGGAGGACATCACCCTGTGACACCCCCACGGGCCCTGCGGGAAAGGGCACTTGGGACGCATACACGGTCTGCCCTGCAGGGTGGTTCT
>scaffold_1287_1442215_1442316
GCCCGATGGCGCGGCCCAGGCCTGGCTCTCCTGCAGGCTGCCCAGCCCACGGCCCACCGGCCACGCCGGGCTGTTGATGGAGTCTGGGCTCCGGGCCAAAT
>scaffold_1287_1533200_1533358
GGCTCTGGCCGCTGCCCTGCAGGCTGGCTGTCTTCCTGGAGCTACGAGCCGCCTTCCACGGGACTTGGGTGAACACACAGATGCCGCTCCACGGGCTGTGCACTTGCGGGGGGCACTGCAAGGTCCCAGGAGAACGAGTGAACCCAGAAAGCATTCAG
>scaffold_1287_1582394_1582653
GGTGCAAACTAGGGGCTGCCATTGTCCTGTTTGTGGATGGGGGGTGAGGGCCACAGCCGGGTTCTACCCGAGGGATGGTGTCCCAGGACCAACACTGACCCATCCATGGGAACTGGGTGCCCTGCAGGGTGTGTAAGGACACACCAAGGCGGTCACAGAGCCACCTGGAGCACCACGGCTGATGGACAGGGCAGAGGAGGCTGTGGGCGGATGACCCGCACTCAGGACCCCGCACCCCGGAGCGCTCGCCGCAGGAGCC
>scaffold_1287_1621666_1621807
GCCCTGGGCCCACGCCGTCTGGGGGCTGGGCTGCCAAGGGACATCCCACCGCCGTGGAGACTCTGGTGTCCCATCTCCCCGCCTGCTGACCCAGAGGGGCTGGAGGAAGGGGGTCCTGCAGGGGAGGCAGGAGGGGGGCCG
>scaffold_1287_1652762_1652863
GTGACACAAAGCGTGTGGGCCCGGGGGGACGTGGGTGTGGGACAAGGCTGTGACGCAGGGCCAAGGAGCCAGACCTGCCCAAGGCCACAGCCCTGGCTCCG
>scaffold_1287_1736248_1736363
GACCCACCCTGAGGGCACTTCGGGGAGGCCAAGGCCAGGACCGAGGTGGGCAGTGGGAACCCTCGGTCCTGCAGCCCAAGCCTCCCCAGCCCTCACCTGCAGGAGGAAGCACATC
>scaffold_1287_1779371_1779472
AGGGTGGAGGTCCCGTCCCCGGGAGTCAGGCCATCCACCACCACAGAAGCCGGACTGTCCCCACCCCCATGACTGCCCTGGGGGCAGCTGTCCTCCCAGGA
>scaffold_1287_1792875_1793020
GTGGGCCTCGGCAGGGCGTCCCCATGAGATGCCCCATGCAAGCCCAGACCCGGGAGTGAGGGGTGCTACTGAGGTCTGTACCCAGACACCAGGGGCCCACCAGGATATGGGGTCCCCGTTGGATCCCCTAGCCCTGCAGGGCCCA
>scaffold_1287_1817647_1817812
CCTTCCCGACACACGGCGCACTGGGGCAGTGGTCCTCCAGTCCGGAGGGCGGATGGGGGCTCCTCCTCTCCGGGTGGGGGCAGCGGGGGGCCACCTGCAGGGGCAGCCCGCTGGTCCAGGGCCCCTCAGCAGCGGACCCCAATCTCCCTGTCCCCTCACCACCTT
>scaffold_1289_491140_491281
TAACGATAGGGCACAGGTGTGGGCGCTCGTGCACCGGGGGCTCTCGGTCCGCAGTGTGCGGAAGAAAGTGCACAGAGCGGGTCTGAGAGCCGCATCCTGGGGATGGGACAGGCTTGCCTGCAGGTTGGCCCGCGTCTGGCG
>scaffold_1289_615746_615999
AAAGATGCTGAGTTCTGGCACGTTCCAAAATGAAGCAGCGGAAACAAACTAAAGAAGGTCGCTGTAGCTAAAAGAGGGTTCGAGGGGCGGGACTGTAAGGCGACATGTGTCTCCTGCAGGGCGACGCCTGGGGGGTGCTTCAAGCACCGTGAGCACCTCAGCGCACACTCGGATTTAAAGACGCCGCTGTCGCAACGTGCCCTGTAGCGTTCCAGGACGTTGTGCGCGCTGCGCACGGGACACACTGCAATGT
>scaffold_1289_664392_664493
CTCCAGTGTCGCAGTGAGCAAGGAGGTAGGCATCGGAGCTCCTGCACCTCGTTAGCTTGGGACCAGAACTGCACACGATCTGGGGCTCACTTTTCGGCCAC
>scaffold_1289_1002405_1002506
TGTGTGCATGCCCATGTATGTCTAAGTACGTGGGGGCGGTGTCCATCTCTCCCCATCCAATCTCACCGACCCCCGAATGCTAACAACAGGCACCTTCTGCA
>scaffold_1289_1026199_1026342
GAGCACCGAGAAACTGTTATCACAGACGTCCACCTGCAGGGATGCGCCTCCGTCCCTGTGTAAGCATCCCACTCTCCACGCATCCTCACAGAGCTCTGCTCTTCCCCTCATAACACGCATCACAACCCTCTCTCCACCTGCAC
>scaffold_1289_1219476_1219600
CACGGAAAGGGAAGCGGTACTGATACACCATGGATGAGCCTTGAAAACACGATGCTTGCTGAGAGAAGGGACCGACGCTGCACAGCTGGACCTGCAGGAAAAGTCCAGAAGAGAGCGGTCCCCA
>scaffold_1289_1296363_1296519
CCCGGCAGCCCCCGGCCAGGCGGCGCTGCAGGTCCCCATGCTCCTGGAGCGGTGGGGGGACAGGTGTGCTGGGGAACCGGGAGAAGGATGGGAAGGAGACTGGGGGGTACAACCTGCAGGCATCGCACAGGGAGAGGCCGCTGACCAGCAGGTGCG
>scaffold_1289_1335960_1336061
AGCCCTGCAGGTGCCTTGCACCCATGAGCCCCAGGGTCTTTGCACAGGCTGTCTCTGCTGCATAGACTACCCTGCCCTCTCCCTGCACCATGACCTTCCTT
>scaffold_1289_1413129_1413307
GGAGCCTCTGAGACTCTGAGCCAGACTGTGCTCACCTACCGCGCAGGTCCGGAGGGTGGAGGCCCCCCGGCAACAGTCGGGGCGGCCACCTTCCATGGGCAGTTGGGAGAGCCAGCGGGCCTCTGCCCTCCCTGCAGGTGAGCAGCTGGACGCCTCACTCCCCCTCCACGTGCTGCCG
>scaffold_1296_853124_853225
ACACTGGGTAGAGCCAAACTCCACTCCACAACTTCCTCATCCAGGGCAGGCCTGAGCACCTGTGGCCCTCTGCTCCCATGGCCAGTTCCTGCCCTCTCCCT
>scaffold_12973_69480_69615
CTCAGCATCGGCTACCGCAGAGACAAGGCCCAGAGCAGTGAGGGTCAGAGTCTCCCACCCCGAGCCGCCCACATCCACACTGCGCTCCTGCAGGGTGCCCGCCTCGACTCCAGACACCAACCCTTTCCTCTGTGT
>scaffold_1299_155173_155293
GCAAATGTAGCGGACCAGCTTCGCCTGCGGGAGCCCAGGAAAGAGGAGGCCGGTTCGTGTGGGGTTCACACATGCACTATACACCCCAAGCACTATGCCCAGGAGCCTGCAGGGTGTCCC
>scaffold_1299_723131_723287
TCATTGAGTGGCCCCAAAATGGAAAGATCAATATTTTACTGCCAAGGAAACGACCAGTTCCCCTGGCAGCCGGCTCTGCAGTCCGGGTGTGGGTGTTTCAGTGACAGTGTGGCTCCTGCAGGGTCCTGACACCCTGGATGCCCTTCTCTCCGGCTG
>scaffold_1299_764413_764514
ATCCCCTCCTTTTGCAGGTTCCCCAGAGAAACCTGCAGGTTCCCAGGAACTGACTCTGAGAACCACTGGACCTGGGGCTCGGATGCTTTTTTATTCAGTCC
>scaffold_1299_778993_779153
ACGGATGGGAGGCAGGTCTGCCTGCAGGCAAAGGCCCCCTCTTGATGATGCACCCTTTGGGGAGGCTCTTGGCCAAGTGCTGTCTTCCGACGAGGGCCCAGCGTTCTGACTCCTGGTTGGCCTTCTAGACCCTGAGCTACCGCTGCTGTCTAATCTGACC
>scaffold_1299_851249_851350
CTCACTACCCTCTCCATCTGCCTCAGGGGGGCTCCTGACTAGGAGTGAACTGGACTAGCCCTCCCACTCCAGAATAGTCGAGGCCGGGGGCAGGCCAGGAC
>scaffold_1300_409388_409515
AGGAAAGCTTTAGCCTGTTAGAGAAAATTAATGAAAGCCAAGGCAGCCGGGTTGTAGCAAGCAAGGGAGACGTACAGTAGGAGATGAGGTTGGAGGAAAAGGCTGGAGCCAAGGCCTGCAGGGTTGA
>scaffold_1300_998850_999019
TCCCATCATCTTGTTGTGTTGCAGAAAGGAAGCCTGCAGGCCCTGAGCCCGAGCACCATTTTCAAAAGGCCCACGTGAGCCCTTCCTTCCCGGGGCTCTGAGTTTCCCCACCGTCTCCAGAAGCCGCACCCTCCTTCCCATGCCAAGCTCTTCTCTGCCCTCCCAGCAG
>scaffold_1300_1268589_1268694
CTAGCTTCTCAAAAACCTTGGTACCTGCAGGAGCCCGTCCCTTCCTTCCCGGCTCGCCTTCATGTCTGGGTCCTTGCCTGGCCCACCCTTGGAGCAGTTCCTTGG
>scaffold_1300_1365603_1365757
CTCCTCTGGCTATGGCACAAGCCATCACCGGAGTTCTAGCAGGAGAAGGGCGTGGTCAGACATGTATTTTGGAAAGATTGGCAATGCAGAGACTGCAAGAGGGGAGGGAATATGACAGAAGAAACCTGCAGGCAGGAGGCAACTAGAGGTGAGG
>scaffold_1300_1409089_1409255
GACTCTTGAGAGTGGCCGCCAACTCCCTGCAGGGATCCCCCGCTGGGCCGCGAGGGTGCCCCCGGGAGTCACCCTGGTCATGCACCTGCCTCTCGCTCAGAGCTTTGAGCCACTGCGACAGTGACAACAACCACACAGGTAGCGTATTGGCTAAGAGCCTGGAGAC
>scaffold_1300_1810153_1810254
CTGCAGGGTGGGGAGGCGGTGGCAGCCTGCCCTGCCAAGGATCTTGCTGTGGACAAACTATCGGTGGGGGGACACTTGTCGCATCTGCTGGCTTCCGGGTG
>scaffold_1300_1868325_1868428
TCCTACACACCTGCTTGGGGCCAGGTCAGGCAGCCCGTCCTGCGCGCTGAACGGGGCTCCCTGCAGGGCCAGTGTGAGCAGACATGCCTCCTGACCCACGGCT
>scaffold_1300_1876168_1876432
CCAGGAAAGCATAAAAATGAAATGTGAGTTTATAAAGCAGTAAGTGGGGCGCTGGGTTGCAGTGGGGATCTGGGGCAGGTGATGTGGAGAACACAGGCCGAAGGGATCACACATGCACAGGGGAGCTTCTGAGGGCCTGCAGGTCACCCCAGGGAAGCAGGGGACACCTGGAGAGGGCAAGGGCAGCAGTAAGGAGAGCAGCAGGAGGGCCACGGATGGGGCAGAGGCCAAGAAGAGTGGGAGCGTCAAGGAAGCACCCCCATC
>scaffold_1300_1984147_1984289
CTGGGGCCTGCAGGGACGTGGCAGGGTATAGCATCTGAACTCTGGGGTCAGCTGGCAGTTCGGCAGCACTCAGGTGCGTGCCCTGTAGATGCTCAGTGCAAATTACCAGGTCTTTATCGGGCCCTGCCTGGTGCCAGCAGGC
>scaffold_1300_2201359_2201475
CGGGAGCTGCTCAGTGCAGGGTGCCCCGAATGCCGTGCACAGGGGCACAGGCAGTGCGAGAGAAAGCTCCGGTCTGAGAACAAGGTCCAAGGAGGAAGCAAGATGTGAGGGACAAG
>scaffold_1305_1426783_1426925
CAAAGGAAACCTCTGGATGTGGCAGCACCTGCAGGGGTGTGTTTGCAACCACAGAGGACTGGAGAGTCCGCAACCTCTATCTCGGTTGTGGCTTCAGAGTTGAGCTCCTCATTTATTTGCTGAGCACCTTTCAAGTGCCAGG
>scaffold_1313_377896_378066
GGCCTTGCTCTCTGCAACCTTGCCTCATCTCCTTCTCTGGCTGGAAGGTCTGGCAAGGCTGGCCTGGCCAGTGCCACCTGGTGAGGGCAGAGTGGAAGGTAGCCGTCCACCAGCCTCCGCGGGCAGCGCCTGGAGCCTGCAGGTGAAGGCCAAGTGAACTCCAGGGAGGT
>scaffold_1313_589401_589502
TTTCTCTTTCCCTCCTGCAGGCGCCCTCTTCTGTTGTAGGGTCTACTGTGGGTTTGCAGGATCATCTCCCCCCCAACCCCCCACCCTGGGGTCAGACGCCT
>scaffold_13167_175962_176123
GGCCTTGCCCTGCCCCTCCCCACCCCTGCAGGCCAGCAGTCCTCCCGGGATGAGCAGGGGGCCTGCGCCGTGCTGGCTGTGCATCTCAACACCCTGCTTGGGGAGCGACCCGTGCAGCACCGAGAGGTGCAGGGCAATGAGTCTGACCTCTTCATGAGCTA
>scaffold_13174_223220_223334
ATGGGATGCGGCCTCCCAGGGCTTGAGGTGTGGTGTTCATTCCCCAGCAACGGGGAAGCCTCCTGTGCCTAAATGTAGGCCAGCTCTGTCCCCCACCTTCGTTCTCCCTGCAGG
>scaffold_13174_244746_244910
TTGTTCTCAGCGAAGCTGGGACAAGGTCGGTCTACTCGCCGCATCCTCCCAAAGCGGGAGGTGAGCTGGTCACTCAGGGCCGAGAGGGGACGGCGAGGGGGCCCTGGTGCTGCCCACAGCCCAGAGGGACCTGCAGGGTCAGGGCAAGCTAGCCGGCACTTGAC
>scaffold_13174_271975_272090
TCCCCAGAGCCCCTGCAGGCGTCCGCACGGATGAAACCATAGACGTGCTCGCAGGCACTCCAGAAACATCCTTCAGCTCAGAAGAGAAGCAGGTTCTGCCTGGGCTTCACCCCTT
>scaffold_1320_935552_935653
CGCTGGAGCAGAGGAAAGCAAGCTCTGGCCAGGCCCCCTCCTCTGTCCTGTACCTTGTTAATCAAAATGGGGAAGAACTCAGGCCTCCCCTCACCTGCAGG
>scaffold_1320_1018931_1019194
ATCAGAAGATATAGGGCCAGCCAGGGGAAAAGAGCAACAACTGAACGAGGTGAGCAGGCATAGGAGCCTCCCAGGCTCCCCACAGCTCTGGATGTGCTCCTGAGCTCTAGGCAGTTGCCTGGACCCTGCAGGGACCCTGGTCTGGACGAGCTGGCCAAGCACCTGAGCACAGTGACAGCTGCTGAGCCCAACCCCACAGCCCTTCGAACAGGGAGCCACCCACAGGGTTGTTCCTACAGTTAGCACACGGTGCCTACTGGGCC
>scaffold_1320_1125875_1125990
TTCTCCCTGCAGGTCCCACTGGCTAATCTCTGGCTCTATTTCCCTGTTCCCTCGTTCCAGCGTAGCGAGTGCCCTCAGGGACATTTGTCTGCCCTTGCACCTGCTGGGGTGTCCC
>scaffold_1320_1691355_1691473
TGGCTGGCGCTCCTGCTGCACACCAGGACTGCGCCAGCCGCTGCTCTCCGTGGCGCATGCTGTGGCCGGGGCAGTCACTGCCCTGCAGGAGTGCACAGAAGAGGGGTTCCTGACTCGG
>scaffold_1320_2016122_2016223
CCGCCCAGGTGGGGCCGCCGGCGGTACAGGAGCACGCTGATGCACACGAACGCGAAGATGGTGAAGAGCGTGACCGAGAAGGCCAGGGTGCCGGCCGACAC
>scaffold_13235_218262_218384
GTCTGGATCTCCCCCCACCTCCTTGAAGCCTGTTCCCAGAACCCGGTGTCCGACACGGTAAGTGACACAGATGCGTAGAGAAGCGAACTCAGCTCAGAAGGACAAGAGCAGAGTTCTCCAGG
>scaffold_1326_1091788_1091909
GTGGGTCCCTGCAGGGCCTCCGCTGAGGCAGGAGCAGTGGCGAGGGAGACCGCGAGGTGGGTGCCTGGCTAGCTGATGGCAGATGGAGGGGGGCAGGGACCAGAAGAGGGCTCCTGAGCCC
>scaffold_1326_1390834_1391081
GCAGACAGGGCCCCCCCAGGGAGCAGGTGGCAAGCTCTAGCCCCACCAGCAGTGGAATGTGCAAAGGTACTGCTGCCTCCACACGGAGGGTCCGAAGCATCTGGGCTAGACACCGTCCTGCAGGCCCCTCACGGCGGAGCCTCCACGGACATGGGCTGTGCCCCTCGGAGTCTTCCTTGCCCAGTGTCTGTCCCTGCCTGCAGCTCTGGGGTCGGCAAGGGGACCCGAAACTCAGGTGAACTGGCCC
>scaffold_1326_1607376_1607534
CAAAGACCTGGGCACCCAGGCCTGCAGGCCTACTGGAGAGTGGCAGCCTCGCTTTCCCCGGCGTGGGCTCTCTCCACTGGTCCAGAGCCCTGTCGCGCCCCGATGTCTTGCTCTAGCTGACCTTGTTCCTCTCTGTGGCCCGCCGGGCCCCCTGTAGC
>scaffold_1329_2011477_2011753
GCAGCGTGATGACGCAACTTGCTGAGGGGGCCGCCCGCAAGGGGTGGCTGCAGGGATAATACGCTGCTCCTCCAGGGAGGGCCGGACCTTCCCGCCCCTCAGCGGCTTTAATCCTGGACCGCGAAGCCCAGGTTCCTGCAGGAGCCCTTAGCTTCTGGGAGCCACAGACTAAATCAGGGGGAACCCTTCCTGCGGCACCCCTGTGACATTAGCAGATGTCACTCCCAATACGGCCGTCTACTGGCTGGATCCCTCCACCCGTTTGCATACTCCTTC
>scaffold_1335_371548_371772
ACAGCCAAGGATATGGTCAGGAAAGAGCTAAAAGTGACTAAAAATAGCTTCACATTTGGTGAGGGCGATGGGAGGCCCGATGAGGAGGGCACTGGAGGTGAGTGCAAACAGAGCCTGCAGGCTGTTCCCAGCAGGATCCAGGGCTGGTGACTCCTCTTACCAACTCCTTCCCCTGCTGCATGTGTGAGTGTGAGTGTGAGTGTGAGTGTGTGGCTGTGTGTGTG
>scaffold_13360_641275_641376
CCACAGCCACCTGCAGGACCCCTGGAGATTGGCCAGTTCTTGGCTGATGACATGACACAACCTCTCTCCGAATTAATGGCTTGCATCACCTCAGCACCTCT
>scaffold_1338_187799_187900
GGTCCTGCTCACCTGTGTGTGGGCGCCCCAGGACCCTACATCCTGCAGGGGCTGCTGGGCTGTGAGCTGGGCCCCGACAACGCCTCGGTGCCCGTGGCCAA
>scaffold_1338_205517_205669
NNNNNNNNNNNNNNNNNNNNNNNNNNNNNNNNNNNNCCGCGCGTGTCGCTACGGTCTTGTAGCCCCAGGGGATGACCCGAGGAGGGGGGGCCTGTGGTGACTAGGCCCCCCTCCCCATCTGGACCTGCAGGGTGTGGACGCCTGCAACCCGC
>scaffold_1338_278007_278108
GTCCCGGAGGAGAGCAGGCGGGTGAGCGCAGGGCAGCTAGACTAGGGGCCGCCTGCAGGCAGACTAGGATAGGTGTGGCAGAGGGACCAGAGAGAAGGTGA
>scaffold_1338_434695_434796
AGCCAATTTTAAACACGTGCGCCTGCAGGTTATGTGGTCCTGGGTCCTTGAGCGCATCCACCCGGATCCCCAAAGGCCCTTCAGCCGTGTGCTCTGAGTAC
>scaffold_1338_452458_452565
CGACGCCATCCACGCCCTGCAGGGCAGAGCAGGACAGAGAGCTGAGGCCTGGCCAACGGAGGGCAAGGTCTACACCTGCCCCTAGACGCCACTCCCATCCCTCCGGG
>scaffold_1338_469930_470067
CACGGCCGGTTGGCTCAGGTTCCCCTCCCCGAGGAGGTATTCCTGCAGGACGCACACACGCCCGGGTCAGGACCTAAGCAGGCTGCACCTGCCGGCTCTGGCTTCATCCCCTCCCCGGTGAGCCTCTTGGTTCCCTG
>scaffold_1338_731091_731205
GGGAAGCAGATCACATGTGTCCCCTCCCCAGAGACAGAGATGGCAGGGTTTGGGGAGGGTCTTGGTGAAGATGGTCTTGCCAATGGGTTTATGGGAAGAAGACCCTGCAGGGCC
>scaffold_1338_842429_842569
GCACTGTCCTTCTCACTGCCGCCCTCTGCCCTGCAGGATGTGGCAGCCCTGAACGGCTTATACCGGGTCCGGGTCCCTCAGCGCCCTGGGGCCCCTGATGGCTCAGAAGCTGGTGGCTACGTCTCCTCTTTTGTCCCTGC
>scaffold_1338_1087686_1087803
CCTAACCTAGACCCTCCCAGCCCCCTCGTCTCCTCCCACCTGCAGGTGCCGTGCCCCCCGTGCAGTCCCAGATCATAGGAGGCTCGGAGTGTGATAATTTCCAACCCTGGCTGTCGC
>scaffold_1338_1098924_1099025
GGTGGGCGGGGCGGAGACCACGGGACGCTCACCTGGCTGCCTCTGGGCTCCGGGATCCTGCGCTGGGCTGCGCTCCCACCGGCTGCTTCCTGCAGGGGCCC
>scaffold_1338_1359871_1360045
ATTCAGGCGGAGAAGGACGTTCCAGGAATCCATGGACAGGGTGCTGCCACAAACAGCTGCGGTGGCCCCATGTGGCAGGCCTTGGGTTGGGGACACAGATGAGTGAGCCTCAGGTCCTGCCCGCGAGGCCCTGCAGGGTCAAGGCTGCAGACAGGGAGCGTCAGGGAGGGGCAG
>scaffold_1338_1400214_1400370
AATGACAGTGGCTCAGACCGCCGAGCCAGCAGAGACGGGAAGTTGATGGGCTGCAGGGGGTCTCTGGAGGTGGGAGCGACAGAGCTCTGTGCTGGGCAGGGGCGGGGAGAGGGAAGAATCCTGCAGGACTTCCGGTGGCTACATCCCACAAGCCGG
>scaffold_13389_59181_59282
AATCCATTTCAGGGAGCTGGCCTGCCCCTGAGAGGTTGCTTCCTGCAGGCTGACCTCTTGGATCGCCGGGAGGGTGTGTAGCAGGGGTGGACAGAGATGCA
>scaffold_1348_187299_187400
GTCTCTAGTCTCCTGTCCCTCCTCCTCTCTCCCTGCACTACCTGCAGGCCCGCTCTCCTTCCTGCTCCCTGTCTAGTCCAGGCTCTCAGAGGCATGCTTCG
>scaffold_1348_685249_685383
GTACGCACGTACCCACGCACGCACACGCGCAAGTTCAAAGCCTAGAGAGCGTTTCACGTTAGCAAGCGCTAGTGCAGCCAACAGCCGGTGCACGGTCTGCCCGGAGGCCTCTCCTGACCCCTGCAGGGGCAGAA
>scaffold_1348_699502_699603
GCCTGCAGGTGGTAAGGGACAGCAGACTTAAATGTGAGAGGCAGCCCGATCGCCACTTAAGCTCATCATGGTCCAATTGAGGGACGGATGGGGCCTGCCCT
>scaffold_1350_463500_463658
CTTGGCCACGGGCCTCACCTGTTGATGTTAATGATATGCCCGTCATCCACTTGGCGCTCCTTCATGGACTGGTAGGCCTCCCGGGCACAGATGCTGAGGCCCAGCACGTTCACCTGCAGGCCGGGGAGGGCAATGGGGTATCTCCAGCTCAGGCCCAT
>scaffold_1354_24682_24859
CCCCTCCCAGACGCAGGAAGGCGCTGCCCTCAGGCGGTCCCTGCAGGGTCCTCTAGCTCACTACCCTTTCTAGCACCATCTCCCACAGGCCGGGTGCCGCCCCCTCCATGCGCTGCCAGCACTGGTATCACCGCAGAGGGGGTTTGCATCAGCTTCGGAACCAGGCACGCTTGGGTC
>scaffold_1354_502288_502450
AGAAGATTGACACACAGAGAGAAGGCTATGCGGCAAGAGAAGCAGAGACCAGCGGCTGTGGCTACAAGCCAAGGGGAAGCAAGCAGTGCCAGCAAATTCCAGGAACTGAGATGAGGCAAGGGGAGATGCCCCCTGCAGGTATCAGAGATGGCGCGGCCCAGG
>scaffold_1358_64014_64297
GCCAGGGGGCCCATGCCGGTGATCGGGGTGGGGTTGGGATCCTGGTTCACGGTGACCCGCTATGACCGGCACCCTGCAGGGAGCCCCCCAGTTCCCGAAGCCCACAGCCCTGGCTTTGATGGGGCCAGCTTCATTGGGGGCGTCGTGCTGGTGCTGAGCCTGCAGGCAGCGGCCTTCTTCGTCTTACGCTTCCTCAAGGCCAAGGACAGCACCTACCAGACACTGTGAGTACCTGGCTGGCCAGCAGAGTCTCAGCTCACTCCCCGCCCCCCCCACTCTTGCC
>scaffold_1358_1327399_1327577
AGGGAAGGCTTTGGGAGTGGAGGTGCCTCCAAAGGGATATTCCTGCAGGCGGGACTTTACCAACCTAGGCAGGACTCGGGAAGGGACAGTCGCTGGTGGAGCCTCCGAGGGTGTGTGTGAACCCTCCCGTTCCTGGGGTTTAGGGTTAGACCCGCGGAGACACTTCCAGACGGCTGGA
>scaffold_1358_1405729_1405863
CCAACCCTGCAGGGTGGGTTGCTACCGTTATCCCTGTCCCACAGGATGATATAGTCGCGTCCTGGCCGGTTGGCTCCCTTGCCCAAGGACACAGAACAAACAGTGGCAGAGTCTCGCCACGGACCCAGCAGGGC
>scaffold_1358_1513290_1513391
CTGCTTGTCTTCCTGCCCCCTACGGTCTCCTCCCAACCCTGCAGGAGCCCTCCTAAGTCTGAATGTCACTCCTCTGCTGAAAACCCTTCCTTGGCTCCCCC
>scaffold_13619_114211_114361
CCCAGAGAGAAAGCTGCTTACCCACAGTCGCGTGCTTGTGAGCAGTGGAGCTGGGCTTTGGAAGGGCAGCTTGGCCCCTTCCATGGGCTGGATGCCTCCGGCCATCACCCCCTGCAGGTGGCACTAGGACCCAGGAGGGTTGATGGCCCT
>scaffold_13619_192040_192141
CCAGCTCCCTGCCCTTGCCCTGGGCCCATCTTTCTCGCTCCTGCAGGCCCCTCTCCTCCTCCTGGCTGAACGAACGTCCTCAGGACACCCCCTGAGATGGC
>scaffold_13652_392824_392925
CCAGCATGGGGGCGGGGCAGGTGCAGGGCTCACCATGCTAGGTCCGCACTGCGTGCCTGGCTCTACCAGGCCCAAGTCGAGCACATCCAGCTGGACACCAG
>scaffold_13652_452728_452888
ATGCTGGGGAAGACACCAGGTGAGGTATGGGTCACCCTGCAGGGGGAGGTCACCTCAAATGGATAACAGACCCTCAGCCTGCCCCTGCCTCAGTCTTGTCCTTCCTCCCCTCCCCCACTAGTCCCCCTTGCCCAGCAGGGTGCCCCTTGCCTCAGCCCAG
>scaffold_137_139512_139660
AAACCCTCCTGCAGGCCCCGGAGAGCACCTCACCGTCCCGTTCCCCCTCCAGGCTAGCCCCCTCTCTGGTTAGACTGTGGCACAGGGATAGGACAGGGACTTCTGACCCTGGGCTTTTCCAGCAGCAGCCAGCACGGTGGGGGCTTAC
>scaffold_137_148073_148181
GGGACTGTGCAGGGCATATTCGTAAAATGCCCAAGGTGTATTTGAGGCTGCGTGGCCGGAGGAGAGTGAAGGAGGCAAGGAGCGGTGGGAACACAGGTCAGCGAGGTG
>scaffold_137_172041_172143
CCAGTCACATGTGAGCCCTGGTGACCAACAGCCCAAAGACACCCCGGGAACGCTCTGGAGGAGCTGCAGCTGAGGTGTGGACCAGACGGTGAGGCTGCAGAG
>scaffold_13756_27156_27305
CAGAGGAAAAGCTGGTCTCCCCAACCCCTGCAGGAAAGGCCTGTCCTGTCGCACACCACATCTGCGCAAAGTCTAAAGTCTTATATAAGTTTTAAGCACGACAATAGTACAAAAGAGATTTTGTTTTCATGGCCACCCACTGCAGCCCA
>scaffold_138_1211676_1211777
GAGCCAATGAAGACCAAGTAGATGACGGCACCTAAGTAGGCACCTAGGATCGGCGCCACCACCGGCACCCACCACCAGTCTCGGGCCCTGCAGGCAAGAGG
>scaffold_13850_85136_85237
AGACAAGCAAAGTGACACCTCCTAGAGGACAGAGCCGTGACTCCGAGGACCGGTGGGAAGGATCTCGGAGACCAGGTCCTGCCCCGCGTCCTGCAGGAAGG
>scaffold_1392_47298_47425
TTTTGCTACCAGCGGAGGTTGAAGGCTCACCCTCCCAGCCAGGACAGAGCCGCCCAGAAGGCTGGCTCCCGTGCCCAGCGGCGAGCTCCCTGCAGGCCGTGCCCCGGACGCCAGCGCCACCGGCCGT
>scaffold_1392_72066_72205
CCCAGTCGGTCCGTGAAGCGGTCATTTCTCCTTGGAGCCTGCAGGTTTCTCGTGGACAAGGGCACTTAGGAGCCAACATCTGGGCGCCGGTGTGCTCAGGCCACTGGGCTGTGGCCGCTTCCAGGCGCCCTCTGTGGAC
>scaffold_1392_304040_304161
GGGGACAGATGTGTCACTGAGGGAGATCTGTGTGTGGACACGCGGCGCACGCGGGGTGGTGGGTGTGGCCCTCCTTGCAGGGACGGGATCCCAGCTGCTGCGACCCTGCAGGCCGGCCGAC
>scaffold_1392_781517_781764
AGCTGTCCGTGAACTTCTGGGACGCTTTGCCGTCCCAGGGGGCTGGGGGAGCGGGGTCAGGTAGTCATTCGCCGGTCCTCGGCCTGCTGTGGAGACCGCGGGGTCCCCGAGCCCCTGCAGGGCATCTGTGAGGGCGCGGCTACTTCCATCGCGGCACTGGGACGGCTCCTGACCTCGAGGACGGTCGGGGGTGCCGCGCCCGGGGCCCCTGTGCTGTCCACACCACCTCGTGCAGGAAACGCAGAAA
>scaffold_1392_890944_891045
TCTCCAGGGCGCTCTCCGAATCACTCTCAGGGGTGGAGAGATCGGGGGGCTGTGGGGACCGTCACACAGAAGGCTTCTCCAAAGACCGCGTGCCGGGGATG
>scaffold_1392_1123485_1123586
TGGTCCCCAGAGCGTGCCTGCAGGACAGATGGACCCAGGGATGGTCCTGTCGCACAGACCCAGCAGGTCCTTGGTTTCCTGGTCCCAGGACTGTGCTGGGC
>scaffold_1392_1315135_1315247
TTTGGTGGGAATGTTCCAGCATTCCTTCCCAGCTGGGCCCCTGCAGGGCCGCGTCCAGGTCTTTCTCTGTATAAATGCCCGTTAGTTTGTCTGGATCTCCTGGTAAATGTTC
>scaffold_1392_1360289_1360545
TGCTGGTCCCGCAGGCAGTAGATGAGCTGAAACAGGGGTGCACAGGGAGGGAACGGCTCCCGGTTCTCTGCTGGGCCCCGGCCGGCAGGGAGAGCGTGTGCGGACTAGTGGCGGCAGCCAGGCCCTCCTGCAGGACCCGTTCAGCAGTCCGTCTTCGGGAGCAGCAGTGGGGCCTATGTTCCCGCGGGGATGGCAGCGCCGTGTGCGGCCCCTCGTGCCCCAGAGTGTCCCCACGGGGAGGGAACAGTGAGCCGGG
>scaffold_1392_1614209_1614352
GGGACAAGGCGCCCTGCCGGCAAGCTCTCCTGCAGGGATGGCCCACCAACCGAGTCAAAGGGGGGAAGAGCACTGGACGATCCCGTAACCTTCAGTCTTCCCAGGAAATCACCGTGTCACCCGTGAGCACGTGCACACACACG
>scaffold_1392_1661861_1662042
GGCGTGTTGCTGGTGGGAACGTAGAGCGTAAAGCGGCTCCGCGGCTCTGGGGAAACCTGGCGGTTCCCAAACACGGGGATGGAACTCGCAGTCCCGCCGTGAGGTCCATACCAGGCCTGGGCAAGAGCGGACGCCCTGCAGGCTGCGGCGGCCGGGAAGGTGGGAGCAGCCCTGAGCGCCG
>scaffold_1392_1695148_1695304
CTGGGCCCGGTGGACATGGACTAGGACCCTGCGCTCGTCTCAGGGTAACAGGGGTTCTGAGGAGCAGGGCACATCCTCCCCACATGTCTGGGAGGGTCCTCGCCGCGTCGGGCCCGGGGCACCCATCACCCTGCAGGGCTGGCTCCCACGGGCTGC
>scaffold_1392_1837073_1837222
GAGGGGGACAGAAAGGCCATGAGCTACGTTCCAGGCCGTCTGTGCGGTGCCGCGAGTGTGGGCAGGAGAGCGTGTCCGCCGAGGGCCCAGGACGCCGGCGAGCAGAGGCCTGGCACAGGAGGCCTGCAGGGCGAGCCGGTGGCGGAGCT
>scaffold_1392_1852669_1852813
AGGCCTGCTCGGAGGGCCGCCGTGCTGCCTGCAGGGTGCGTCCAGGCCCCTGATGCACTGAAGGAGCTCCCGACCTGTCCGAAAGGAGGGGGTCCGTCTGGTTCTTAGAGTCTGTGGTTCCGATCGTTCTCACATCGCGTTGGT
>scaffold_1392_1877514_1877634
CAGGTCTGGAACCTGCAGGTCCCAGCTCTCGTCTGGCTGACCCCAAACACGGTGGACCGGAATCCGCTCGTGACCCACAGAAGCTGCTGACTGGGGAAGCAGTGAATCCCGAAGCCCACA
>scaffold_1392_1935625_1935726
CCTCCCCCCGCACTGCCCTGCGGTCCCCCCAGGGAGCCCACTGTGGTCTCGGCCCACCTGCAGGCTCCCCTGTTCGACAGGAACACCCGGTGGGGTGAGGG
>scaffold_1392_2329372_2329553
CTTCATTCAAAGGGCCGCCGAGGGCTCGCTGCGCGGTCTGCGTCTGCAGGCCTTCTGACTGCAGTAGGCATGGGGGGAGCAGCTCCGGTGAGTTGTAAGCAGGGGCGCTTTGTTTTCTCCTGTGGGTCAGACGGTGTGGGGGAGCCGAGAGCTGGGGAGCTGGCCCCCACGTCCCTCGCTC
>scaffold_13934_152592_152838
CAGTGAAAACACCCCTGAAGCCTGAGGGTGAGGGACAGACCTGTCGGATCATCAGAGGAGCTGAGCTCAGCGGCCGCCAACAGACCCGCACGACAGACACCCTGGAGGGTGACACCGGCTAGAAACGCAGGCCTGCAGGAAGCGCTGAGAAGCCCCCAAAGGGCCACTCTGTGGGTGCCCCGGGATGAAGATCTTTGTCCTCATCGGAACACCATGCGAGAGCAGCTGAGTGCAGATGGGAAGAAG
>scaffold_13996_36300_36401
TCATTGAGCCTCCGCTCCTAGCAAACCTGGCGGCCAGCAGTACTGAACTCTTGGGGGTGGGAGATGCTGACTGCCCCACTCAGCACAGGGCCTGGCATTGA
>scaffold_13996_429334_429488
GAGCCTTTTCTCCCTTGTTCCTACCCTGGGGTGGCCCTGCAGGCATGGCTCAGCGGTGGCTCTCTGCTGCCTGGGTTTGATGGGGGCCAGGGACATGGAGCCCGGGAAAACCTTTGTGGGGTCTGGGTCTTTTTCTCAGGCCAGTCCCCATGCT
>scaffold_14080_43091_43207
CAGAGGGGCGCCAGGTGCAGGGAGGGAGGAAGGGCAGGAGGGCGAGGAAGGGTATCCCCGGAAGGAACAGAATCTGCGGGCAGGTGGGGCTGGGGAAGCCACGCCCATCTCTCGGG
>scaffold_1418_439370_439480
CGTCGTCGACGTTGGCCTCCGACACGTCCCACAGACTCTGGCGGGTCATGCTGGAGACGCCCGGACGCCAGTGCCGCGCGGGGGCGCTACACCTGCAGGCGGAGGAAACC
>scaffold_1418_494610_494711
TGGCTATCGAGCCCCATCTGTTTCCCCCAAGTGGGAATTAGTAGATAGCCGTGGTTGCTGAGTGCACAGATGTGGAAGCAGCAGGTGTGTAGGAGGGAGAA
>scaffold_1418_638873_639135
TCGCAAGTGGGGAGCACACGGCAGTAAGAAGCTCCAGTGCTCAAGATCCTACCGTGGCTGCCCAACTGGCTTGGAGTAAAAGCTAACGCGCTCGGTCTGCCCCCTCGCCCCGTGACCTCTGCTCCCACTGCCCCTGCAGGTTCCCCTGATGGCCACGCAGGCTTCCGTGTTCTCTCGAAAATTCCTGGCTGCTCCTACCTCAGATGCTGTACGCTCAGGCCTCTGCCGCAACTCCTCCTCCGCCTAGAACCTTCTTCCCCAG
>scaffold_1419_31751_31852
GGCTCTAGTAGCCAGGGGCCCAGCCAGACCAGCACTCCTACAGATGTCACGGCCATCCACCTGTAGCCCCGGAGAGGCCCCCTCCAGTGGCCACGGGCAGC
>scaffold_1419_755375_755504
GGGGACGCATCCCCAACTGGCACAAGCACCCTGCAAGAGTCTGGACCCCGAGGTGCTCGCTCCCGAGGGCGCCATCCTCGCGCGGGGCGGCCCCCTGCAGGCCCCGGCCGGGAACGGCCCGGGGCACTC
>scaffold_1419_1186621_1186722
GCCACCTTGCCCTGCAGGTGAGGAGCAGTGGGCCCCGTGGGCCCCGTGGGCCCATGCCTCTCCAAATTCTGCCGGCCTTCTGGGGAGGCTGACCTCAGAGC
>scaffold_1419_2540417_2540518
CCGTCCCTCGGAAGTAAGGTGGCAGAGCTTAGGGCCAGCTAGCACCTCACGCCTCCCACTGAGAACCGTTCCTGAGGGGAATGCCACCCTGCAGGGCTGCT
>scaffold_1423_524696_524834
GTCAGTGGCCGTGGTCTCGCTGGCTGACGAAATCCAGTTGTACTGAGGACAAAGCCAACAGCAGAGCCGGCAGAGAGCGAACGCTGATTGCAGCCCTCACCCCTGCTCTTCCTGCAGGGTAGACCTGAGATGCCAGGA
>scaffold_1425_274704_274870
GCGTGCTCTCGTCCTCCTCTGTGGCCCCCAGCCCTGCTGGTGCGGCTCTCTGATACCCTCTCCTGACCCTGGTAACCCTTCCCTGGCCGGGCCACAGAGCCCTCAGCAAAGTGGCGAGAGCTGGCCTGCAGGTTCCTGGCCAGCACCTGGCACCTTCCAACCAGGC
>scaffold_1425_618176_618277
GCTGGGAGCCTGAGCAGGTGCAGGTTCAGGGGGTGTGAGCTGCCATCTCCGCGCACGCCCCCTGCAGGCCACATCTCCTGGAGCTACACACACATATGTAC
>scaffold_1425_628499_628683
GCGTGCGACCTTAGAGAAGCTACGTCAGGGCCCTGGGATGCTTGCTGGCCTGGCCAGAGTGGGCAGGGTTGGGGCACAGGGTCCTGCAGGGTCATCCTCACCCCTTTGTTTCCTCCTGCCTGGCAGAGCTTACGGAATCTCTGTGACAGGGAGCCGGGGGTCACCCGGAGGCCGGCCCCCCACC
>scaffold_1426_54139_54304
TAGGCCCCCTTTCCCCTGGCCACGCCCCCCACCGCCCCCCTGCAGGCCTGCCCCCCGCTGACCAGGGTGAAGAGCGTGCAGAGGCCCGTGACCGCCCCGAAGGCCGCGATGTAGTTGTGCATGTCGTGGTGCTCGGCCTCGGTGAACAGCGGGTTCTGACACTGG
>scaffold_1426_283649_283814
GAGCTCTGTCCCAGGCCACCTTCTCACTACCTCCCTGCAGGTCCCTCTCCTGGCACCCACATGCCCTGCCGAGCATCCAGGGGTGGGGGGACAAGGGCATACCGGCAGAAGCAGGTCTCAGAGCTCACCTGTGCCCACCTGGGACACAGGCTGCCTGGCTGGTGG
>scaffold_1432_18967_19089
GACGTCCTGCAGGAGTTAATGGCACTAGCTCCCAAGCCCAGGCCTCCTTCTCATATGCTCCTGCTCTGGGGCACCTCAGGGACACCACTCTCCCAGCTGGGGGCCAGGCCCTCCAGCCTGGA
>scaffold_14374_924885_924986
GCTCAGACGAGGCAGGGCGAGCCGGTGCTCTCGGAAGTCAAGGTGATGGCCGCTCCTCTCTGCGGGCTGGAGGGTTCTGGTGATCAGGCCCCTGCAGGAGC
>scaffold_14374_955986_956087
CGTGTACCCTGCACACAGGTGCATATCATTCCCACTTTCTCAACCTAGACACCAGTGACACTCGGGCTGGGTGATGCTCTCACAGGGGAGCTGCCTGGTGC
>scaffold_1444_707444_707598
CTTGGTCCTGCAGTACAAGCCCCTGCAGCCTGCAGGAGACAGCTGGCAGCGAGGGTGGGGCTCTATGTCCCTTGGGTGGCATTATACCCTGGAGAACGCCCTGGCTGGTGCATTTGCCGTGGGGCAGTTTTCAGGACCTGTAGGCAGAGATGGT
>scaffold_1450_41400_41636
AGGGACCAATGACACCTGAGGACAACAGATCCTATTCTCCAGTGGGCATCCGGAGTCTACCGAGTGGCCCTGGAAACAGTCCTTCCTCCTTCCTGAGGATGCCAAGGTGTCTCTCCTCGGGGGCTGAGGCAGAGACCTGCAGGCTGCCCAGGGGTGGGGCGAGGGACTTTGCCAGACTCAGGCCTGCAGCCTGGCCTCTGCTCCTCCCCACTCTTTCCTCCTCCTGCTAGGCCACC
>scaffold_1450_315762_316023
AGAACTGACACAGGGAAATAGCAACTCTCTCGGAAGCCGTCTACAGAGTCCGCGCTGTCGCTCCGGGAACTTCCAGACACCAGACCAACCCTGAAGCGGGTGTGGACGCGGGAAGGACCCTGCAGGGCCCGCCCGGTGGGAGCACGAGGACCAAGGTGGGGGTCCGCTCCCTGACGGCAGACTGTCTGAGGAGCCCCACGAACCGAATCCGCCGGTGCACAGACACAGACGCCGGACCCCGGGAGCAGATCCGAGCCCTGG
>scaffold_1474_390936_391037
GAGTTGGAGGTGCTGGGCCGGGAACTGCCCACGCCGGCTCACCTGCAGGAGGACCACGACGACGGGCTGCAGACAGACGGCAACCGCTGCGGCCACTTCCT
>scaffold_147562_91636_91790
CAGACACGCTGCGTGCATCTTTGCGTCCTGGAGGACCCAGGGGTTGGTTGGTCCTGAAGCGAAGGCTGTGACCGGTGCCTGCAGGCTAGGGTGCTGCAACCTCGCTGATGGGGGCGGGTGAGAAGACCTGACCTTGTCCCTGGGTGCGGGGACT
>scaffold_147562_112387_112554
GAGGAGATCGGCTGTGAGGATCCCGGTTCACGGTGGGTCAGGCTGCTTCCGCCGGCAAGACCACAACCAAGCCTCTCTGGGAACATAAAGCCGCCACTCCTGGGAGCTACCCCTCCGCCTGCCCAGCCTGGGGGCCTGCAGGGGAGCCGGAGCTGGGGCCGGCCCCT
>scaffold_14777_171166_171334
CAGGCAACCAGGGAGGGCAGGAGCCGTAGAGCTAGACGACACACGGCACCCGTAGCGGGGGCTCCTGCAGGAACCCCAGGGGGGCCCCATCGTCCCAGCACCACCTGCCTCCCTCCCCGGCCACACACCACGGCCCCTGGCTCTCTCCCTCAGCAGACCCCGCTGGCC
>scaffold_14777_305323_305501
TCACCACGTGAGGTTCCCTGGGCTAGGGAAGAGCAGAAGCTGTGCTTTGGGGTCCCGCACAGACCCCAACACAACAGGGGGCCACTGAGGCGGAAACTGCAAGGCTGCCCCCAGCGAAACAGCGCTGGCTCCTGCAGGTGTCCCTGGGGGGTGGGTAGACTGGGAGAGAAGGAACACA
>scaffold_1480_721446_721585
GGGGAGCCCTTTCAGGGGGTCCTGTGTGCACCCTGCAGGCTCATGAGCCCCGGGGCAGCATCTCTGAGGACCTCCGACCTCCCGGGGCGGACCAAGCACTTGCTGAGAGCCCCGGGAAAGGGAGGCGGTCCTGTGTGGG
>scaffold_1480_1565826_1565927
AATCTCAGCCTCTGTGCAGAGCCAAACAGCTGAAGGGTCCGTGTGAATTCGGGGAGCCGACTGTGGCGGAGGAAGGCACGGAGGCAGAGAGCCTGCTGCCC
>scaffold_149_3154584_3154740
AGGCGGCGTCTCTGAGCCCCTGCAGGGATGGCCCAGATGTCAGCGTGGGGCTCCGCGTATGTAACAGGACCCTTGTTATCACTCGTAGCAAACTCAATGTGGACACGGCACTTTGCCACCATATTCCATTAACCCCACGATGCACTCCGTGGAGCC
>scaffold_149_3219097_3219254
AACACTGCTCGCACGGCGGAGCTCTGGCCCACCTGCCCCGGCAGCCGGGGAAAGGCCTGCCCCGTCTCAGGGTCTTCGAGTTCATCCCACCAGCTCCTGGGGCTCCGCACCTGCAGGGAGCCTGTTCTGGTTTCCCTGGGAGCCCTTCCTGAATCCT
>scaffold_149_3230074_3230175
CCGCTTCCTGGGTGTTGGCAACAAGCCTCCAGGGGCTTCTAATGCCTGGGCAAACTCGAGAATCTTTCGCCTGGGATGACAAACTTCCAAGGTCACGGGAA
>scaffold_149_4749722_4749823
ACACGCACGTCCCTAGCCACTGACGTGGATCTCGCATTGAGCTCTCTTGGTTCCTTCCTGCCACCAGGGAGCACATAGAGACTCATGCTCACTTTCCCCAC
>scaffold_14905_67941_68042
CAACCTGCCGTGCACCCAACAACTGCTGGTTTGCCTTCTCTTCGGCTGCAGAATGGCCATGGCCTGGGAAAATCCTGCTCTTGGAGACAGGACGTCCTGCA
>scaffold_1492_129949_130094
GGCCCTGAGCCCCTGCAGGTGCTCCGGGGGTCGGGGGCCATGCTGGCACCCGGAGGAGGGGGCTGCACTAAGGCCCAGCTGGGGACTGGCTCTGCGGTCCTAGATGGCCTGTGCTGACGGCCTGGGTTCCGGGGAAACTGAGCCC
>scaffold_1492_259457_259558
GAAGACCTGGCCTTGTCTACAGATGCTCTGGGTGTGAGTCGCATGACAGCCGAGTCCTCCCCAAGCCAGGGGCCAGGCTCTGGACGCCGCATGCGCTGTTG
>scaffold_1492_431742_431904
TCTGAAGGAAGGGCAGCACATGGAAAGGCCCAGGGTAGGGAGGTGAGCGGCCAGTGTGGCCAGAGGAGAGAGGGTGGGAGACAGGCCTGGAGAAGCGTCTGGGGCCAGCTCGGGTGGGGCCTGCAGGGACAGGATCCCCCGCTAGCGGTGGGAAGCGGTGGG
>scaffold_1492_491805_491964
TATCTTGGGGAGGTCCCCCACTCCACCAAGACCCATCCTGCACGGTCCCTCTAGGGCGTGGGCAGGAGCCAGGAGACAGGGCTCGGGTGCCCACCCTCTGCCTCCCTCGCGGCCTGCAGGCCCTGAGCCGCCCCTCCAGCACCGACTCCGTTCTGTGCG
>scaffold_1492_908900_909001
TGGTGGGGTCGGGTGCTCCCTGCAGGGCTAGCTCCCCAGTGGGCCAGGAGTGTGGTCACACCCAGAGTGCGGCCCCAACCTGAGTCTGACAGGGCCTGAGT
>scaffold_1492_1144368_1144469
GGGCTGCTGGGGAGCTGTCGGGGCTGAAGGTGATGTAGGAGACGCTGGCGCCATTCGCGGGAGTCTGGTTGTTGTTGGGGTCAGTCGGGGAAGCGTTCTCG
>scaffold_1492_1506565_1506700
TGGCCGATGGGACATCCAGAAGTCGTGTCTGAACTCTGACCTGCAGGATCGCCACCCGCACACCCCCCGCGACTTCTGATGGGCCGAGGTGGGCTGGGGAAGGGCCAGACACTGTGTCCGCCGTCCCTGAGCACC
>scaffold_14985_327317_327484
AGAACCTGTTATGGAACGGGACTGTCAGCAAGAAAGTAGTACAGCGGGAGTCAGGGGCTGGGGTCATGGAGCAGGATCTACTTTGGAAAGAGAACAAGGCCACCCGAGGAGGTGACCAGACAGCACACACCTGCAGGGAGAGAGCATCAAGGCAAAGGGCATCCCAG
>scaffold_1502_1075451_1075602
GCAAAGAGGGCCCATCTCTGATGGAGGGGTCCAGCCCTGCGCCCTGCAGGCGGTGATGCTTGGCCCGCGTGAGCTGGAAGCCACCCCCCTCCATCCGCCATGGTGGCCTAGTTGTGTCATCTCTGCAAGCCTCGCATCCTTTCGTCCTCAG
>scaffold_1513_776370_776528
CACCTCGAGCCTGGATCTCAGCAGCAGGCTTTCTGACCTGCTCATCTGACGGGCCACTCCCGCCGCTGCCTCTGACTCACGCAGGAGCCCTGGGGACCTCTGCTCCCGAGCGCTGCTTTGTCCCACCTGCAGGGGGGTTGCCCCTGCCCCTGCCCAGA
>scaffold_1513_1207964_1208065
CTCTGGCTCCTGGTGCGAGGTGAGGCTCTGCCTTCTAAGGCTAACTGTCCCAGAAATTTGACACACGGCCTAGGGCTTGTCCCCAGAGCCTATCAATCCGT
>scaffold_1513_1216572_1216810
GGTTGCTGCAGGGGTCACCTGGGAGTCTGTGAGGAGGGGGCCTGAGGGCAGGGGTGGCTGGCCCTCTGATGAGTCTCTGGGAAGGGCACCGGGTTGGGAGCCCAGGCCCCAGCGGCACCCTGCAGGACTCAGGGCCGGCCCTGCCTCTGCTCCCCGCCTCAGTTTCCCATCTGCACGTGAGGGGACCACAGGGCCTTCAGCTCTGGCATACGAGGACTCTGGGTCCTGCCTTATTTGG
>scaffold_1513_1233907_1234008
CCTGAAATCTGCATGTTTCGAGTGAAGCCAGGAGATTCTGATGAGAAGCCGAGCCATCAGGGAGATGGTCTGTGCTGAGAGCAGACGGTATATGAGTCGTG
>scaffold_1513_1237432_1237671
ACCTGGGACCCCACGACCTGACGCCCCTCCNGGGTCCTGAAGGTTCTGGCGGGAGAGATTCTGGACCTGAACTGTGTGGCTGAGGGCAGCCCAGAGCCTCAGCTGAACTGGTCCAAGGACGGGGTGACCCTGCAGGATGGGGGGCCCGAAGGCTCCGTCCACTTCTCCGCCATCCAGACCTCTGACGCCGGGCTGTACCGCTGCGAGGCCTCCAACAGCGCCGGCCTGGATGCCTGGGA
>scaffold_1513_1359179_1359280
TGATCCTCGGACTGGGGCCTGCAGGGCACCAGGGACATAGGGGATGGCTAGAGACCCACCATGATTTGCCTCCCCATCACCATGGCAACTGCCTCCATCCC
>scaffold_1513_1372426_1372599
GGCTCCGCAGGACGGTCTCAGACCCCTTCTGGACCCCTGGGAACACAAGTAGGGATATTGACCCTAGCTACCTCACAGATGTGGCGGAAGTTTGCCTGAGTCCCGGGACATCAGGCACCCAGCTGGGCCCCTGGCCTGCAGGAAGAGCTCATGTGCTCAGCCTAGGTGTAGCC
>scaffold_1513_1678258_1678420
AGGACCTGCCCTGGCCCCCCACAGCAAGAGGACAAGATGGGGTGGGGCTCCGGCTGCCCCAAGAAGGCAGGAGGCTGGACACAGCAGCCAAAGGGACTGAGGACCTCCCAGGCCTGCAGGAACACAGGGGTAGACGGGGGGTGGAGAGGAGCTCCAGGGAAC
>scaffold_1513_1691044_1691161
ACACGAGCGAGGGCGTGTGGGATTTAAGCCGTAAAGCACCCTGCAGGTGCCTGGCCTTGCCCAGTCTGGTCTCACCAGGAAGCAGGCCCTGGCTGCTGCGTCCAGCCCCAGATGCCC
>scaffold_1513_1734814_1734944
GAGCAGTGAGCTGGGGGAGAGCCCATCAGGGCCTCAGGTTTCACACTCAGTGGACTGGAAGCTACGGGAGGGTTTCGATCAGAGGTAGGTCTTGACTGGACAGCAGGGTCCCTCTGGCTGCTGGGTGCAG
>scaffold_1513_1784752_1784983
CAGTTTCCCGGGAAGGACCCGGGAGTGTGGCTGAGCTGGACCCGGGGGCTCTGGAGCGGACAGGCATGCAGATACAGGGGACCTGGGGGTCCCAGTGGGGGGTGCCATCTGCCTGGTTCCCTCAGCCTGCAGGTGCTCCCCGCTGGGCGCTGCCTCGGCCCAGTGCCACCAGAACGGCACGTGCGTGTGCAAGCCCGGCTTCGTGGGCTACAAGTGTGACCGCTGTCGGAA
>scaffold_1513_1797505_1797649
GTGGACCGTGGGCAGTCAGAATCCTGGGAGGTTTGGGCTGCCAGGGGTCTCGGGGGTGGGGGCTAAACGGGCTTCTGGGGCCTGCCGGGGAGCCGGCCTATGCTGAGGGCTCTGTGCCCCCCCTGCAGGGTCGCTGGACACCCA
>scaffold_1513_1797938_1798087
CACCCCACAGGTGCACCCCTGCAGGCACACCCACCAGAGCCTGCGGCTGCTCACCTACCCCAAGGGAATACTCACGGAGCCTTCCAGTCCATGGCCATGTCCCCTCCTTGCCCGCCAGAGTCAGTGTACATACACAGTTCGCCCGGGTG
>scaffold_1513_2196781_2196882
ACAAAGCACCCTCAGTGCCCCTCCCGCAACGGGAGGGGAGGGCCACCACGCTGGGGCGTCAGCACACCACTGTGGACAGGCTGGTCTTTGCAGATCCCCCT
>scaffold_1513_2202647_2202795
CTCGCCCCGCTCCTCGGTCCACTCTCTCCCCTCTGTGTGGCCGTTGGACCGGTGTTTCAGGCCGCGGCGGTCTCCGTGGCAGCGGCTGGGTCATGGCGAGGGACAGACGCACCAGTGGGCCTGCAGGAGCCAGCCCGTGTCTCGGGGA
>scaffold_1513_3224613_3224748
AGCATGAGGCGGGACAGCAGTGCGGGCCCTGCAGGCCGCCCGGCTCGGAGAGTCTGGGTGGGGGTGACCCTAGTCACCCGCCCCACGCTTCTCTCAGCAGGGGAGGGCGGGAATCGGAGGCAGAGATGGGAGGAT
>scaffold_1513_3331050_3331158
AGCAGCTGGGAGCGCCCTCGACGCCAGGTCCCAGACGGTCCTGCAGGCTCGGGCTCAGCCCTCCTTGCCCCACATGTGTTCTGGAGAAGTTTCTGGGGACGCAGACCG
>scaffold_1513_3337621_3337750
CTAAGGGATGCGGCTGGACATCCTGCAGGGCGCTGGACCTAGGATTCTCCTGCCCTCAGTGTCAGTGGTGCTGAGGCCGGGGAAGCCGGGTCTGGATCAGAGGAGGCAGGAGGTCGGGCTGGAGTCGAG
>scaffold_1513_3397144_3397414
GTCACCTGAGCCCCCGTGATGGTCACTTGCGGGGCCCATGTGCACAGACACCAATCACGGTGTTGCTTCGATGGTATTCGGTGGGCGTGATTACCATCCACACCAGCTGCCCTTGGGGAAAGAGGGCCCTGCAGGGCCTGGGTGGGCTCGGCAGAATCAGGCGGAAGGGCCCAAAGAGCAGAGCTGAGACTTCGGTGCAGACATCCTGCCAGTGCGGGCACCTGTCCGAGCCCCAGCCCACCCTTCCCCGTGCCCGCTCCACGGATCCCA
>scaffold_1526_298661_298822
GCACTGGAGCAGCAGCTGCAATTGCTGCTCATGCCAGCAGTGCTAGAGACGCAACTCAGAGCCACCAGGATGGGGCCTCCACCAGGATGGGGACTCCACCAGGATGGCCACTCCTGTAGGCTGAACACCACCACCTGCAGGCTCCCCCACACGGTATGAGA
>scaffold_1529_333519_333675
ACTGTTCCTCAGTGGGAGACACTTCTCCGGGGCTGTGTCCCCCGTCACCTCGTGTCCCTTGCCTCATGTGTCAGCTGAAATTGTTTCTGGGGCCCGAGAAAGCCCCGGTGGAGGGTCTCGGGTACCTGCAGGAAGAAGGCAGTGCCGTTGGGGCCG
>scaffold_1529_385704_385841
CTGGTGGGAGTGAAGGTGCGTGCCGGGAGAGGGGTCGGCCTCAGTGCCTCGCGGGGGTCCCCAAGACGGGTGTGGGAACCATGGGCGCTGAGGGAGGGGTGAAGGAGAGGGCCCCGGCCTGCAGGAGCTCTGAACAA
>scaffold_1529_527174_527308
CTGGGGCCGGGAGCAGTTTGCTCTTAGAGCCTAATATTTATATTCCACCCCGCCAGCCCCCTGATGGCCAGGACACAGTCCCCGCTCCCTGCAGGGACGCTGGCTGCACATCCAGGCAGCATCACCTAACAGCA
>scaffold_1529_658704_658805
ACACCCGGGAAATGCCAGGCCCTTGATTCAGCGCCCAGGGAGAGCACCACTCTGGCCGTCAGTCAGGTTAGACTACCAAGTGCCCACCTGCAACGAAGGAG
>scaffold_1529_872896_873020
CCTGCAGGTTGGGGGCCAGGCTGGTGTGTCCGTCTCCCCAGGCCTCTGCCCGCTGCAGGGTAGATCAATGGGTTGTCCGCCCATTAACGGGGTGGCTAGGCTGCCTCATCAATATTTTAAGGAA
>scaffold_1529_955951_956089
TGCGGGCGGAGCAGCCCTGCAGGGAGGGCGGGACCCCAGTCCTCTCGGCCACACGCAGGGGCGCAGCTCACCCATTTCCACAGCCGCGCACGTACCTACTACGGCTCAGCTTAGGGGCGAGCATGCCGCACCCCGAGC
>scaffold_1529_1010749_1010850
AGCCGAGTCGGACAGAAGTGGGGGTATCCTGGGCACCCGGTGCTTGTTACCGCTGTCTGAAGGGAGGGGGCAGTCTCAGGGGTCCGACCCCTTTACCTGCA
>scaffold_1529_1086351_1086485
TGCGGGGGAGCAGTTCGGTCAGGCTAGGGAAGGAGGGCTGGGTGCAGACACACGAGGACATACAGATTTGGGAGCAGGGTGACGGCAGACCTCCCTGCAGGGAATTTTCTCTTCCTCTGAGAGATGGGAGGCAG
>scaffold_1529_1600064_1600228
CTTTGGTCACCAGTCCCTGTCCCTGGGGCAGCTCAAGGCCAGGAATGCCCGCACCCCCTGCAGGGCTGGCCACAAGCCCCGAGGTGGATGGTCCTCTCCGTCCAGAGCTCCGCATGGCTCACCTGCTCCTCCTGTGCTCCTCTTCCCTCTCACCCTTTCCCAAT
>scaffold_1529_1765107_1765232
TTGCACGAAGGAGGCTCAGAGAAGAGTAACTCCTCTGAGGTCTCCTGGGGCGGGGTGTGGCCAGAACCACTGCCCTTAGGCTAATTAGATGAATTAAGTGCCTGCAGGTCTCTGCCAAAGCAAGA
>scaffold_1529_2220618_2220762
CTGAAATACAAACGAGATCCTGCAGGTGTCCCTGGGAGCCTCAGTACCACCCTCGCGGGCCCCCCATCCCCAGGACCCTTCCCCTTCCCTCGGGGCCAGAAATCCACAAGGCCTGGGCCTTGACTCCCCTTTAGACCACGCCCT
>scaffold_1529_2442690_2442804
CAGGGAGAGCAGCTGGAGGGCTTGGATTGGCTTCGGGGTGGGGGGCCCCAAGCAGGCCTGGGCGGGACCTCCGGGGTCACTGCACACCCCTTTGGTCACCAAAAGGAGCCAGCC
>scaffold_1529_2842428_2842547
ACGGATCTGGTTCACGTGTTCAGAAAGATCAGTATTGGGATGGCAGAGACGCAGAGGGAAGGACTCTCCCCCGTGTTGGAGAGAATGGATGGTATACGGACAGTGGGAAATCAGTATAG
>scaffold_1533_22067_22242
CCAACAAAAACTGCGGCCTGTCCGCCTGGTGGTCCGGCCACCAGGACCCCCACGCGGCTGGGGGGAGGGAGGGGCTACACGGTTCTCCGGTAGAGACGGCCCGGCGGCCAGTTCCGCTCTGGAGGTCCTGCAGGTGGGCCTGGGCCTGGGCCCGTGCACGCGGTGTGCGACCAAC
>scaffold_1533_130858_130986
GGAGCTTAGGCCAGTGGGGCTAGAGTGAGGGTGCAGATGGAAAAGGGCTCCGCTCAGACGAGATGACAGTAGATGAGGGTGGTGGAGTCAGATGGAGCTCAGGGGCTTCCAAGCCTGCAGGGAGGAGA
>scaffold_15349_91449_91707
TCTGCCACGGTGGCCTGACAGCGCTCCTGGAATCGGGAAGGTAACCCAGGCGTCTCCCCCACCCGGACACCCATCCAGGCCGTTCGTTCACGCCCGTGCTCTGGGCTGGGCGCCGTCCTCCCTGCAGGGGTGCAGAGAGGCCGAGCAGGGACCGTGCCGGGGGTGAGTCTGGGGGCAGTAGTGTTGGCTGTTCTGTGAGAGGCAGCCAACTGTGATGTTGGGGGGGCCCAGGGCACACGGGACCCCCACGTCTGACCC
>scaffold_15349_100325_100441
TGACAGGGAAGGAATTACACTCAGCTGCGTGTGCCCCGGGATCTGGTGGACGGAGGCCTGGAGCGCGCTGGCCTGCAGGCTTGGGGTCTGCCTCGTCCTGCTCTGGCCGGGAGGTC
>scaffold_15349_103538_103639
GTGAGGACCTGGGCTCCTGCCGTCTCTCCTGGCTACCGGCAGGGAAGAATCCAAGTCAGGGAATCTCACAAACAGCGTTTACAGCTCGGGGCCCGGGGGGC
>scaffold_1538_77306_77431
ATTCCTGGTCTGAACCAACTCGAGCCCAAGGCAGCCCAACTGGCCCATTAGTAACACAGGTCCCAAATCCAGCCCACAACAGGCAGAGAGAGCCATTGCAGACAACTGGCCTGCAGGCACACACA
>scaffold_1538_172767_172919
GAGATGCATCACAGAGAGGCGTGTGGAAGTCCAGAACCCTGGGCCAGACGTCGTGGACCTGTCTGGGCTGTGGTGTCCCCCCACTCCAGGGCTCAGCGGCTCCCTGCAGGTGTCACCTGCATCTACCCTCCCCCACACCCCTGCTAAAAACT
>scaffold_1538_934050_934151
CAGCATCGCCCACCCCTGACAACGGGAACCTGCCCCTGCAGGACGTATAACCAAAGATCCCAGGGCAAACAGCAGACCTACCTTACGGTCAGACCACAGTT
>scaffold_1538_1219363_1219491
CCCGTGGGGGAATGAGCTTCCAGAGCAGGGCATGAGGACTGGCCTGACACGGCGTGCTGCCTCACACTGTACCGACCTGCTGCTGGCCTGCAGGCTCCTCGGGAGGTCTGGCAGAGACAAGATCTGCG
>scaffold_1538_1304969_1305110
TGCCTGCAGGCTCTGGGGGACTCAGTCCACAGGAGCAAGGGGGGTAGAACATCAAGCCGACTGCGTCTGGAGGGCTACTGGCCAGGGAGATGCCCCCTCCCCTGTTCACTGGCGTGGGCACGCCCCTGCAACGGGTCACAC
>scaffold_15536_569_726
CACCCATGGAGTCCCAGCCCCCGGGAACCAGTGGGGTGGGCTCCTGCAGGGACAGGTCCCGCCCCAGAGAAACTTCCGGAGACCGCGGCACTCAGCCCAGGGGAGGTCCCCCAGCTTCACCAGCAACCGAGGCTCCCAGGGGGCTTCTGTGGGAGCG
>scaffold_1558_318554_318683
GCAACACCTGCAGGGTGTTAGACTCAACCACACACTCCGACCGCAGGACGACCACTGTGGGCGACATTTCGAACTCATCTACTCAGGACGATACAGTATGGGAGCCACGGCTTACCGACAGGACAGTCG
>scaffold_1558_1077398_1077519
TGTGTTGTAGCCCGTACACGCGGGGGTTCTCCTGCAGGGCAGCATAAGCTTCTGCATCTCGTGTGCCCTGCCCCTGCCCCACCACCCCAAATAGTCTGGCAGATGGGCTCCACGTGTGCCC
>scaffold_1561_299574_299720
GTGTCTTCGAAAAAGGGTCTGCCTTCTATCCCTGCCACGCTAGGACTGAATGGGGGCATGGGGTGGGGTGCGGCCCGCAGCAGCAGCCAGACCCCCTTGGTGGGCGGCGCTTCCTGCAGGGTAGTCCCCGGAGCTCAAGGTCATGG
>scaffold_1563_120248_120474
AGCCACGTGCAGCAGCAGAGCTGCATGAACACATGCTCGGGGGGCTGTCCACGTGGGGATGACCGTGCCTGTGCACATGTTCCCCGACGTGTCCCTGCAGGTGCAGCCGGCCAACATGTAGGGCCCCACATCTGTGCACATCCATGCGTGCGACCGATGGCCACATTTACGGAGGCGTGTGCATGTGCACACACACACGTCCCACAGCAGACTGGTACTGACGAGC
>scaffold_15639_28876_28978
ATCCCCGCCTGCAGGACACCGGGGTCGGGACCTGGGCCTGTGGGGATCTGCGGGCATTACTTACAAACACTTGGGATTTTCCCGCGGAGTCTGCTCTGATCC
>scaffold_15639_149318_149419
CCGGGCCCATCTCCCCAAACACACAATCTGGGGGACCCCCTGCCGGCAGCGGTGGTGAGAGCTTCAGCCTCCCCAAGGACACTCGGCTGGCCTTGGCAGGA
>scaffold_1568_293924_294083
CAGGCTTCCCCTCCCTGTGTCCCTCTGCCCTGCAGGACTAATCTGCTGTGCGTTGTGGGGCGAGATTTAACTCAGCGAGTGGACAGCACGGTTTATGAGCTTCTGAGCTCCATCTAGCCGTGCTCGCCCAGTGGTGTGGGGGTCGAAAGCAAGCCCCCC
>scaffold_1568_1370426_1370589
CACTGGAGACCTCTCCCCTCTGGGACCTGCAGGCCCATGAAGAGGTTTCCGACTTCATTTCTTTGAGACTGCCACCCTCTGTGCACTTGTCCCAGCTCTAACCACCTCCTCCATGGAGCGGGGAGCATCCAGCGTTGGCCCAGGTCCAAGATCTTACCCTTTC
>scaffold_1568_1440958_1441116
CTTTGGAGAGGGAGGTCACCCTGCAGGAATGCTGTGGGAGGGGGATTTCTGCATTAGACTGGATGGTCTCAAAGCTCCCTTCCGATGGTGAGCTGTCTTAATTGTAAGCCACAGAGAGCTTGCTCGGTCTCCCCTCCTGTTGTATAGTCCCGTGTACA
>scaffold_1568_1446174_1446304
GTTGTAGGCTGCCCACTTGGTGTCCTCTGAGAGCTGGAGCACTGGTTGGTGTCAGGAGGAAAAAATACCACTCAGGGGATTAACGGCCAGCATGGCTGAGACACAGACCCTGCAGAGGAGGTGGGGAGGA
>scaffold_1568_1660636_1660760
ATTCTGGATGATCTATGATCTGCATGGGCCCAATGCAACCACAAGGCCTTGAAGAGACATGCAAAAGCTGTCAGAGGACGAGTCAGTGTGACCTGCAGGCAGAGACTGGAGGGATACACTTCGC
>scaffold_1568_1703052_1703153
CGACGGAGATGCGCACAGACCTCTGTGGGGAGACAAAGGAAGTTGTTGACGGATCCCCGGGCAGACAGGACAGGGAGCACGCGGAAGGCGCCCGGGGCTGC
>scaffold_1568_2696101_2696202
CGGGAGAAGCTTTGGCACTCTGAGTCCTGCAGGCTGGTGGGTTAGGGGCCCAGCCTCTATCTCTCCACTGGTGTGGACTTGGGATGTGTCTGCTTATTCCC
>scaffold_157719_755_886
GTGTTTAGGTATGTGTACTCTATGAACGTTGTGTGGATGGTGTATGTGTCGTAAGGGTGTGCTGTATGTGCTTTGTGTTGGTGTAAGGTGTATGTGTGTCATGTGTGTGATGGATTAGTGCCATGCCTGCA
>scaffold_1580_659958_660059
GTGGGAAGGCCTCGGGGAGCAGGAGAAGGTAGGGCAGTGGGGAGACAGAAGCTGGAAGGTAAAAGTGGGTAAGGGCAAGGTGCAGACAGTCCCCTGCAGGC
>scaffold_1580_900398_900526
GGCTGATGTCACTAGAAAAGATGAGATCGCTTTGGGAGAATGAAGGGAGGAGTGAAGGAACATGAGACCCTGGTGAACATCAGTGCTAGAGCAGAAGCCAAGAGGCAATTGTCAGGGAAAGCCCGCCT
>scaffold_1580_2649553_2649714
GCAGCTTCTCCCTCACCGCCCCTGCAGGCCTAGTGAGCGTACACCTGCCCACTGATGAGCCCAGCAGACTTAGGGGGTATCCACTAGCTGCGCTCCATTTCCTCGGCCTCGCAGACTCCTGATTCTCCTGGGAATGAGGGTGCAATGGGCTGCTGCTCCCC
>scaffold_1583_314770_314914
TGCCTGTACTGGATACCGCACAGGAAGGCATCCTGCAGGGTATAGTCTTCAGTGTCAGGCTGCTTCTGAGTGTACGGCTGCCGAGGTCCCTCCACTTGCCACCTATGCCGAGCCTCCGTTCCTTTTTACGGCTGTGAGACTCGC
>scaffold_1585_685696_685919
CTGGAGGCTCCGGCGCCCAACAAAGACACGTCTGGTCCTGGTGGGTGACAAGGTGGGGGTGGGATTGGGACAGGGTCTCCCGGCTTCCGCCCGCCCGCCTGCCCACCCGAGGAAGGCTTCCTGCAGGGCCCGGGTCAGAAGGCTGCACCTGCCGCTACCCAGACTCCCTTGCGGCCCGGCCGGGCTCAGGATGCAGATTAGACTGCACAGTTTGGGTGTACTC
>scaffold_1585_1570844_1570966
AAGGGTGTGCACACTGTTAGGATCATGCAGTTATGTGTCTGCGGTCGAGGGTGCGGTGGCAGGGATGAGGGCGCGGAGGGATGTGTGGATCAGGTAGATGTGTAGACGGTGGGGCGCTGGGA
>scaffold_1591_1005948_1006172
CCTGGGAAGTAACATCAGAAGCCTCTCTTCCCCCCCTGCAGAACGAGTCTCTGGAACGCCAGATGCGTGAAATGGAGGAGAACTTTGCCGTCGAAGCTGCTAACTACCAGGACACTATTGGCCGCCTGCAGGATGAGATTCAGAACATGAAGGAAGAAATGGCCCGTCACCTTCGGGAATACCAGGACCTGCTGAATGTCAAGATGGCTCTCGACATTGAGATC
>scaffold_1591_2033013_2033159
GGTTGCCTGGTGACCAGGTGATCTGGGATGACCTCCTGCAGGTGTGGTTAGGCTGGCAGCTGTGAGCTTGGGGTGCTCCTTTTCCTCTCCTAGGTGGTCTCTCATCCCTCAGCAGGCCAGTTGGCTGCTTCCCCTGCTGGTTTCAA
>scaffold_15915_44799_44900
AACCTTGATGTCCAGTCGGACAGGAGGGACTAGAGGGTCCTGCAGGTGTCACCGCCAGCTCTGCTCACTGGTGGTCCCGGAGAGACGACCTAAGAACCGAA
>scaffold_160_1966298_1966445
ATCTTCCCTCCTCCCCAGCTCCTATTTATCCTATCCTGCAGGGGTGTCATCGATCACTTTCTACGCCACTGAGGGGACCAGCACCCCTGAGGCAGCCCCACGTCTCTCCCACTCTGCCTCCCCTGGAATTCACACACTTCTCTTACA
>scaffold_1604_539369_539510
AGATGGAAACCGGCGCAGACCCCACCCTCAGTCCCGCTGCCCTGCAGGATTTTTTGATGGACGCGGGCTCGTTTGCTGCCCCTACGTGCACGGCCCAAATTCTTTCTTCAGTCCCCTGCACAGTGTTTTCCACTCCCCTGC
>scaffold_1605_442794_442921
TGAAAGGGGAGCTCACTGGGCCAAGGCAGTGACCCAGAAGGCCCAGCCAGAAGTAAAAACAGATGTGAAACAGAAGCTATCGATGTCCTGCAGGCCATGGGGGTCTGCCCTGCAGGAGAGGACCAAA
>scaffold_1605_2060669_2060804
GTTGAAATCATGCCAGTGTCTCACTCACCTGGCTCTGCCTTGATGAGAGACTGTGTGTGCCTGGGGGAAAGGATGACTGCTGATCGGCACAGAGGCACTGTGGTCCTGCAGGCAGGGCGCGGGGCTGCCATTATG
>scaffold_1614_371531_371698
TAGGTCATGACATAAGTCACATTAGGTTCCTGAGGTGAATGCCAGCCTCCTAATCTGGACGAAAGTATAGGGTGGCCCGGGGAGCCCTCGCTGGGTTAATGGAGTGCTGGGCACCCGGATTCAGTCCTGCAGGGCAAGGGACAAAGGAAGCGAACAAACACATTTCA
>scaffold_1614_422767_422868
CTGTAGCGGGAGGGCCACTCACCGGCTTCACCTCGTCGGAATAGGCACGATGGCTGCTAGGGACCAGAGAGGCGGGGTAAAACAGCAGCGAGCGCCTGCAG
>scaffold_1614_772729_772830
AGGAGAGGTGCTTCTTCTGGCCACCTGGTAGCTGAAGCCTCTGGGGACGCGCTGAGACAGGGCGGGGAAGGAGGTAGATGGCAGGCCGGCTCCCTGCAGGC
>scaffold_1614_862967_863132
CGTGTCTGTGGCCACAGGCCAGCCCAGAGCCGCAGGGGGTGGGGGGTGCAGGGGTGGATGAACACACCCCTGGTCCCTTCGCTACGTTGCTGGTGGGGCTTCCGTGGGCCTGGCCCTGGCAGCCCTTCCTGCAGGCCTCACCCTGCCTCAGGCCACACAAGCGTG
>scaffold_1614_947122_947285
GCGGCCTGGGCCACGGTACCTAGGACCACAGGTGGGGCTGCTCCATGCGGACCGATGGAGCAGTTTGCGTGGGATCCGGGCTGCCCACGCTCTAGGGCAGTGGTGTTCACAGTGAGGGACAGGAACCCCTGCAGGTGGCAGACGCAGCCACGGGGTCTCCGGG
>scaffold_1614_1252004_1252141
GAATGAGCTCCCGACCCCAGTCAGAGAAGAGAGGCAGGGCCCCACAGAGCCGTGGGTGCTGCGGGTGAGGCGGTGTATGCACGCCAAGTGCAGCCAGGGGGGAGGCGGGGCCTGCAGGTATCAGGAAAGGACATGAC
>scaffold_1614_1262301_1262402
CTGGCCCCAGGGCTGTCCCTGCAGGGCTCCCTGCTCTTGGTGCGCTCGCCCGCCTGGGCCCACAGCCCCACCGCGCTCCTGTCCCCGTCGCCTTCCCCTCC
>scaffold_16215_85753_85854
GCCTGCAGGGGGAGCTGCAGGCTGTGTGAGGCTGATGGGAGCCACGGTTGCCAACACTGCCTCCCTCCGGTCTTCGAGAGGACCCAGGTCCACAGACCCCA
>scaffold_16277_68065_68210
AGGCTGTATTGCATGTCAACAAGTTAGAGAGCATCTCAGGGGAACCTATGTAAAAAAGCCAGCTGTGATGGCTATGATGTTGGCAGGCCAGGTCTGAGGACCCATACGGGGGACCTGCAGGACCAGCCAAGAGGCTCCTTGGCTT
>scaffold_1630_231582_231702
TCAAACGGAGAACTGGGCAGGCGGTCTTCTCCTGCAGGAGGACCCCTCCCGACTCGGTGTCTCATCCGCCTGCAGCCCTCCTTTCCTCCTCGGCAACCCCCTTCTGGCACTAAGGCCCCT
>scaffold_1630_316697_316926
TAGCTGGTCCCTTGAGCATCCTGACGGTGGGCTCTCGCTCGCCAAGAAGGGTGGGAGGGCGAGGGTGGGGCCTGGTGCAGAAAGCGCTGGAAGAGATGGGGTTCCGTGGGACGGTGGTTCCAGAAAACCCTGCAGGGCTTGTTAAAACACACATGGTGCCCAGCACCCCCTGCCCGCCCGCTCCCCCCGCCCCGGCTCTGCATCCGTAGGTCCAGTCTGGGGTCTGCAT
>scaffold_1630_518133_518240
GGCTGCCTATGTGTGTGAGCCGGCCCTGCAGGCTTCTCTCCTGTCTTCCCGTCCGGCCACCCTGGGCCCCTTTTCGTCCCCACAGTAAGCACACCTGCCTTTGCTCT
>scaffold_1630_645043_645184
GCACGGATGGCCGTTCTGGGGACTTTAAACCAAAGGTCAGAGTGACACAGAGCCTGTGACATCCTGGTCTGTCCCCAGCTGGAGTGTCCTCAGGTGCCCGGGAAGGGGCCAGGTCTGGCCCTGCAGGCTGTGCCCCCTTTG
>scaffold_1630_720422_720572
CTTCAGGTCCCTGCAGGGAACCCCCGACCCCGGCCCCCGCCGCTGACCCACACCTCGGCTCTCCGTCCGGGGCCTGGCGTGCTGGCAGAAAGCACTCTCTGTAATAACCCTTCACATCGCTACAGCGATTTCCAATTTGCCGTGTACTTT
>scaffold_1630_788926_789071
GACTGCCTGGGGGTTGAGACTCAGCTATTTTCGGGGGACGGCAGTCCAAGTCACCATAGGGCACCGGACCCTTCTCGGCCGGCTCCTCACCCCGCGTCCCCCCTGCAGGGCGACCGCTGCATCATGGGCCAGCAGAGAAGTTTCC
>scaffold_1630_829939_830113
CGTGCAGAACACTGAGACAGAGGGAGAAAGGATGGGCAGGTAGGGATGAGGTGGGCAGGGAGGAGGGGCTGTGCAATGAGAAGCCCCTTTCTGGAATCCAGTAAGGAGCCTGTAGGGTAAGGAACCCTGCAGGATCCCCAGGGCTGGCCCAAGAGGCTGGGAGGAAGAACACCC
>scaffold_1630_953195_953371
CGAGGAGCCCAGGGACCCCCCCAGTAGGAGCTGTGTGTTCATCCGAGAGGCGCACACATTAAGGTCAGGTAGTGTGGGGAAGTCGGTGGCCGACCAGCATCACCGTGAGGACTCCCTTCTTGCCCAAGGACACCCTGCAGGTGCCCCCCCTCCCCTGCTCCTTGAAGCCTTTCCTT
>scaffold_1630_966191_966370
GTCTCAGGTTACCCACTTGCATCTGGGAGCAGAGGACCTGCAGGGACTCTGCTCCCCACCCATCCATCCCGGGGACACCTCCCCCTAGCAGCCCCCCAGGATGCCCCCTGCCAGGGCAACCCCTCAGGACACCCTCCCCATAGGATACTCTCCCCAGGGACACCCCGCTGGGACATCCC
>scaffold_1630_998502_998660
CCCAACCCGCTCTCTATGCCTCCATCTCTCCCCACCTGCAGGGCGTGACCCGGCAGCGGCCTGCCCCTCCTGGTCCAGCCCCCACCCCTGCCGGGACCACCCACCGCCAGGCTTTTCCATGCCTCCCCCGCCGACAACGCGGACCTCCCTCCTCACCC
>scaffold_1630_1011596_1011738
GAGGCCAATCAAAGCCTTCGGCAGGAGCATCTGGCAGCCGCGCAGACTTCCGGGATGGGCTCCGCGACCTACGATGCCCCAGGAGCTCCAACGCCCCCCAAGAAGAGCCCAGCTCCTCCCCACGCAGGGCCCTGCAGGCAAA
>scaffold_1630_1023119_1023336
CTCCACAGCTGCCCCGGGGAAGGGCAGCTTTCCCCCGTCCACCTACTGCGGGGGGCCGCAGCGCCTCCCCCAGCCCCACAGCCTGCAGGCAAACCACACTGCTCGGGCTCCTTTCGGCACCCCTCACTCGGCAGCCCTCTATGGTTCCTCGTTGCCTCCGGGACACACTTGGGACTCCTTGGCCTGGCTCTGCCCTCTGGTTTCCATCTCTTCTGTT
>scaffold_1630_1100607_1100722
AAACCCGACTCCGCCGTCTGCACGGGGCAGAGCAAGGCCCAGGGAGGGACGGGCTCTCCCAGAGGGACTCAGGACTGGGCTGTGCGGGCCTGCCCCACGCCCACCCTGCAGGAGG
>scaffold_1630_1230702_1230836
GAGACAGGCCAAGGCCACGGCCGGCGTCCGTGTGCTCCGTGACCTGGGGAAGGCCGCCGACCGCTCCCAGCGCAACCTCACCCGACACACACGGGGACAAACACGCACGGGGACAACCGTGCCAGGCCCTGCAG
>scaffold_1630_1322416_1322541
CCTGCCCTTGCAAACAGCCCAGCCTAGAGGGCATTCAGGCAGAGGCTTGTGGAAGGAGGAAACGTGCAGGGTGCAGAGGCGGCAATGGGGCTCCTGTGGATCTGGGGACCAGGACGTGAGGCCTG
>scaffold_1630_1336365_1336466
CTCTCGTCCGTGGGCTCTCTGGCCTGCAGGTCCGCCTGAAAGCTGCCCATCCTGGCTCTTGGATCTCGGCTCTGTGCTTGGCTCTAACCCCACCCTCGGGT
>scaffold_1630_1360962_1361121
GGGGCAGGACAGGGTGGGGGTTGGAGGCCTGGAGCAGCCCTGCAGGTGTGGGGGGCAGCCTCCTGGGAGAGAAGGGTCTCTGCTCTGTCTCCCCTCCCGCGCAGTCCCCTTGGCCTCGTTGGACATGACCCGTGGGCTCTAAGTTGTTTGTGGTCCGAC
>scaffold_16307_39484_39651
AACCCTCGGGAGAGGCCGCGGTCAGAACCACCGAGGGACAGAGGCTGAAGGGTCTATGCTCGCGCTGCCTGGTGCAAGCACGTGGGGGGTGTGAGTGTGGGGGCCGGGGCAGCAGCACCCCAGCCTGCAGGGGGCAGCCCGGCCAGGAGAGCCCTGCCGCACACCCC
>scaffold_16307_184663_184870
CAGCCTCCTCGAAGCCCACCAAGCCAGCATGAGAGTGGGGCCCCCTGGGCCGGCTGGATGGGAACCCCTGGCAGCTAGGAGCTTGCCCTAGGGTCCGGCAGGGTGTTCTGTGGGCACCTGGTTTGAGAACGGGTCCTGCAGGGGTCCCCTTTCTCCGTGTGCCTACCAGCCCTTCGTCCAGGCTGCCAGCTGGCCTCCGGGGACCGG
>scaffold_16307_215332_215433
CGCACGGGAGGGCCCGTCTGGATCCCTGCAGGACAGACAGAACCTACCCAGGAGGATGGGGGAACTGAGGCCCAGCTGAGCAGAGCACCTGGGGCCACAAG
>scaffold_16307_227182_227402
CCAGCGGCCCCCACAGGAGCTGAAAGAGAGCCCAGCCCTGTCCCTCAGAGCGGGCACTTTGTTCTGCCCCCGGGGGAGGAGGGGGGCGTCTGGGGGTGGCGTCATGGCCGCGGACAGGGCTCCCCTGAGCCCCCTCCTGCAGGCCCCGGCGGGGACGGAACTCCTCCACGGTGGGGGCGCTCCAGCCCTCCCTTCTGGGCTGGCCGGGCTGCCCTGGAAA
>scaffold_16307_384350_384452
GGGGGTTCTGAGCGGTTGTGTTCGGTCTTTGTGTGAACTGGTCACTCCCTCGGTTAAGCCCCCAGGAGTGGGCCCCCTGGGAGCTGGGAGCTGCCTCTCCTG
>scaffold_16307_399308_399439
GGTGGCCTGAGGGGTGCCCGAGTTCTGGCAAACCCCCAGCTGCCCACTATCGTGGCTCAGGGACGACGGCTGCCGCCCTGCGGACAGGAGGTCCTCGGCGCTAGTCTGGTTAGACGTATGTGACCGACAGC
>scaffold_16307_517536_517637
CTCCAATACAGACACAAGCCCCCCGCATGGCCACAGGCCCTGCAGGTTCTGCCCACCCAAATGCCCTTTCCTGCCAGCCTCAGCCTGTCCTGTCCCATCGG
>scaffold_16394_127793_128007
GCCTCTGCTGTGCCTCACAGGCTGTGACTCCTGAGCTGACATGGGTGTCCCCACTCCTTCAAGCTGCCAGCGGTTCCCAGGCGGCCCCCTAGGCCCTGAGCCCTCACAGCCGTCCTGCAGGGGCACGCTGGGTGCCACAGGAGAGCACGGGGGACAGTCTCACGGGGGGCGACCTGGCCCTGCTACCCCGGGGTCTGGCCCTGGTTCCAGGGCT
>scaffold_16394_402404_402505
CTGGATGGAAGAGCAGAGGACCCTTGGTTGCTGCTGTCACCTGCAGGGAGCTCGCAGACCCCGGGGAAGTCCAGGCCCCCGGGCTAGGCGCGGGGTTGCAG
>scaffold_164_19165_19266
TGCCAAGGTCACAGGCAGCAGGGTCAGGAGATGATGCTGGAAATGTAAATTAAGACCAGGTCGTGAAGGGTCTCTTAGACCAAGCTAGGACTGAATCCCAG
>scaffold_164_1141071_1141172
GCCACTAACCGCCAGGGCAAGGTCAAAGCCTTTGCCCACCTGCAGGTGCCGGGTAAGACAGCACCTTCCTGACTCCGGACTCGGCAGTCGCCCTGCCCGCT
>scaffold_1645_739065_739184
AGAACCTCTCCAAAGTGTCTCCTGCCCCAGGGAGAGGGAGAGGAGATAACCACACATGCCAGTCTGGCGGTGGCCCCAGCAGTGGGCTGGAGGCAGACATCTGATCCTGCAGGCCCCAC
>scaffold_1646_703346_703447
TCCCTGCAGAAGAAGGACCCGGCGCAGTTCCTGCAGGTGCACGGCCGAGCGTGCAAGGTGCACCTGGACTCTGCAGTCGCCCTGGCCGCCGAGAGCCCCGT
>scaffold_1646_782673_782938
GCACCCAGCAAGGTTGGCTAAGGGGGGTGGTCCCGGGGGGCTCTGACCCCGCTCTTTCTGGTGGCCGGGTGACCTCACTTCGCTGGATTTCTACTTCTGGATCTGAAATGAGCGGCAGGGCCCAGAGCCTGCAGGGACGAGGGGCTGCCTGACCTGGAGCCCGAGTCCCTGCTCAGCGGTTGCTCTACTTTCAAGGCAGATCTGGAAACCCGCCGTGTGTACCTCCCCCCACCCCCCAGCACCTCTCCCCGAGACTCCTGCTTCC
>scaffold_1648_954649_954783
GTCCCTGCAGGCAGTGACACCACTTAGCCCAGGCTCAGCCCCCCTCTCCCATTCACGTGGGGGAGCCACCTTGGCCGCTCCCCAAGCCCTGACTCCTCCCTGTTTGCTGAGACCACCACTCCTGTCCCCCGTCT
>scaffold_164804_931_1175
GCCTTGTCCTGCCCCATCTCTGCATCCCAGGGCAGCTTGGGGGCCACCCACAGAGAGGTAGCTCCACCCCCCAAGTGGTGATTGGTCAGGGAGGGTGGCGCCCTGAGCCCATTAGATGCCGTGCCTGCCTGCAGGAGGCCACCTGCCCTTAAACCTGTGCCCCCCCCAAACTGCAGGGGTTCCTTGGAGGTGCCTCTTGCCTCAACACCTGGCTGGGCCACTCAGGCAAGGGCAGATCTGTGGG
>scaffold_1651_356799_356918
AAGTCCGGGGCAGGCCCCATGCTGGACAGTCTGACAAAGACCCGCCCCACCGTGTCGAGCGAAGAGAACGGTCCTGACTCAGAAAAGCCCTGCAGGTCAACCTCGGTTGATTCCCAGGC
>scaffold_1651_390792_390893
TGGGAGCCCTGCGTTCTCCTGGGCTGACCCCTCCCGTGCCTGCAGGTGACCACCTTGCACATCCGTCCAGTGCTAACCTCCTGAGTCACCTGCCCGCCTCA
>scaffold_1651_404602_404703
GGCGCACACAGTTGTAAGTCGTGTGGGTTTCCTAAGTGGAATGTACCTCCGGCTAGTCTGGCACTTGCAGGATTTCCCTGTTCTGTGAGCCAAGGGACTGG
>scaffold_1652_651247_651445
AAGTAGATGCCAGGCCACCGGGTCACATGGGAGCCCTGAAACACAGCAGCCTTGCCTGAGGCTCTGGTCCACGTGGGGACGGATGGGAGCCCCTCACCAAACCAATCCACCTGCAGGGCCTCCCGAAGTCATCCTTGACCCCTCCGCGGTTACCCCCCATCTGTGGGGGCTGAGAGCCTCCCTCTGATCTGGTGGGAG
>scaffold_1652_851077_851238
GAAGGAAGGGTCTGGATGCTGCAGCCAGCAGCCCCCATCCCAACGGAGCCGCGGACCAAAGAGGGGCCCCCAGCTCTGGCCAAAGAGGGGTGAGTAGCCATCACTCTACACGAAAGAAGCCCTGCAGGGGAAGGAAGCAGAGGGAAGGGGGTACCACAGGA
>scaffold_1657_602303_602435
ACAAACGGCTTCGCTGAAACAACAGAACGAAGGATTTGCAGGGAATTATCCGGGTTGCCGTGGATTGTAAGCACAAGGGTCGTAAGCTCACGTCGCTCACGGACAGTCTGCCCAGCCTGCAGGTGCAGATAA
>scaffold_1659_192284_192468
CCCAGGCCACACAGGCAAGTTTCAAGACTGACAGAGGCAGGCAGAGTCCCCGGGCAGAAGCGGCAGCCTGGGGCTGGGACCAGACACTGACCAGTGAGGACAGGGCCCCCCGAGGCAAGTAGGTGGCCCTGGGACCTGCAGGTGAGCGGGGTGGCCCAGTTCAGGGGGACTGCAGGGGTAAGTC
>scaffold_1659_261681_261807
GGATGGGAGCAGAGCCCCGCATCTCTGGACAAGAGGCCGCCCCCTGGCAACAGGCCGATGCGGCCGGGATCAGCCTGGGCACACACTAGCCTGCAGGGCCTGCTGTAACAGCGCCACAGACTGGCT
>scaffold_1659_302587_302734
AATACAGCCGGATGTTGCCTGGGGAAGGATGGGGGAAGCCTGCAGGATGGGTCTCTGGTGGGCCTGTTTGCCCTCTAGGTTTGAAAACCTCCTCGCGTCACCCCCAAATGAAGCTCGTCCTTGGTGGTCTCTCAGATTTGTGCCACG
>scaffold_1659_357206_357319
TCCCTGGGTTTAACGAGGCTGGCTACCTGCAGGGAGCTGGGGCTCCCCACCCCTCCACTCCCCTCCCCTGCGGGGCACCAGTGTACATACCTTTGCCTCGGACCTCCTGCCAC
>scaffold_16686_4865_5017
GAGCCTCACCTCCCGGGAGGGACGGCCAGCACGACCTCAGTGCCCAGAGACGGCCGGGGGCGGGGCGTCAGGTGCACCCTCCCAGGCCTGGGGAACGTGCATGCCTGTGTGCGGCTCACAGACTTGCAGCCTGCAGGCGGGGGCCCCGCGGG
>scaffold_1673_423228_423382
CTTCACTTAAAACCTGAAGGCTTGGCAGGCAGGCCCGCAGTCTTGAGAGGTGGGGGGGTGGTGGGGCCCCAGTGTGGCCCAGTGTGCCTGGTTTCCGTGTGTTTCCGCCTGGTGTTTGGCATCAGGTTGCTGCCCTGCAGGTGGCCAGGGTCGT
>scaffold_1673_873216_873317
CCAGAAGGAGCAGAAAGTCTTAAAAGTTGCTCTCCTGGGGACCTCACGTAAGCTCCCCACCCAACCCCACCTCTGCACAGAGGGGGAGGCACCTCTGGCCA
>scaffold_1673_991384_991485
TGGGGCTGAGGGCTCTCCTGCAGGGTGGGATGGGGGCTGCTGTGCTGAGACGGGGGGAGGCGCGTGCTGATCACCCCGTCCGCATCCCCCTCCCTAGGCTT
>scaffold_1673_1076185_1076315
GATACTGATCACATGCCAGGCGCCGGGGACCCAGAGAGGGACAGACAGCACGATCCCTGCCCTCACACAGTTCCCAGTCCAGCAGGTGCTCAGCGGAGAACACCCCTGCAGGCATGTATTATGAGATCCA
>scaffold_1673_1575594_1575742
TCCCCACTAAGTGCCTCACCTGCAGGCTTGACTCCACAGCTCTTGACACCTCCCTATACACACTCAGACTGTCACAGCGCCGTTCTCACCATGTCCAGAAGGATGGGCATGGGTCTACATGCAGCAGAAAGGTAGCTCTCCAGTCCCT
>scaffold_1673_1613788_1613981
GTAAAGATGGTGTCAGGAAGAGTGTGCACAGGGTGGTGACACGTGTGTCCGGAGCCAGTTTTGCCCTTGGGGCCCAGGGGCCTGCAGGTCAGTGGGGCCTGGTCCCTAGGACCTGGGGGGATGGGAAGGGGGCTCATTGCCCCCATTCTGGGGACCAGAGCCCCCTCAAGTCGATCCAGGCCTCGGGCCTTCC
>scaffold_1677_49060_49176
CTCTGGCCTTTGTCATCTGGGAAGGGCTGGCGGGGAGGGAGCCGATCTCAGTGCTCCCCTCTCTGGTGAGACGTCTCCCCAGGACCACATTCCTGCAGGATTGGCGTCCCTGCACC
>scaffold_1677_158558_158729
CTCCATAAATGAACATGTTGGGCAGGGTTCAATAATCTGTGTAGGTGTTCGTTCACTCCTTCTGTTTGTTCATCCAGTAAATCTTCTCGGAGCACGGAGACTTCTCTGGACCAAGGCCTGGCCTGCAGGTATCACGGTCCCCGGGGGAAACCACGGGTCACCGGTGTGTTC
>scaffold_1682_281207_281345
GTGCCTTGGTTTCCCCAAGACCCAAACAGCCTGCAGGGACCAGGAGACCCGTGCTTAGCAACCTTCAGCCCAGAGGTTCTCAGACTTCACCATGTATCACCATTACCTGGAGGGCTTGTTAAAATGGGGCTCAGTGGG
>scaffold_169_276727_276842
CTTCATTCATTCCTGAGTGTCCCTGCAGGGTCTGCCCTAACCTAACTCTGGCCCCCTGATGGCTAGGGCCACTCAGGGGTGATGTGGCCTCTTTCAATGCCTCTCTGGCTTGCTG
>scaffold_1697_439360_439610
GGGTCCTTCGTGGAGGCTCACGGTGGACGCCCGGGGGTCCAAGCTGCCTGGGGAGGGAGCTGTCTGGGGAGCCCAGGCCCCTCCTTGCGATCCACCAGGAGATCACGGCCACGCTTTCTTCCGCCCCTCATGTCCTGCAGGTGCTGGGCCCTAAGCCAGCTCTGCCTGCGGGTACAGAGGACACGGCCAAGGAGGACGCGGCCAACCGCAAGCTGGCCAAGCTCTACAAGGTAAGCCTCGGCTGCTCTGT
>scaffold_1697_742172_742273
CAACGTAAGAACGCAGACAGGGTCTTGGCCTGACTATAGCTGTGGGAACCGGAAGGGGCCAACAGCAGGGGGCACCGGGGTCACCAAGGGTCTGCTCGGGG
>scaffold_1697_818724_818883
CAGGTCCAGCTTGGACAGCCATCTCCTCCAGAGGAGCTCCGCTGGCCTAGGCTGGCCGGCCCCTGGCTTCTCCCATCAGGTTCATGGATCCCCGTCCTGGAATTGGCCGCTTCTGTGTCTGCCTCCATGGCCACCTGCAGGGCCCGGGCTGAGTCCTGG
>scaffold_1697_877479_877580
CGTTCGGATAGAGCCTCCCAGCCTGCAGGTGGGGTGGGGACTCACACCCGTGCTCTGTGAATCTGGTCGCATCAGCCTTACTCAGAGAGGCAAGGAGGGAC
>scaffold_1697_1176435_1176536
GGGCTCGTGCTCTCCCTGATGAACTCTGGCTCAGCCTGCAGGCCTGTGCACAGAGAGTCCTCCTTGTGTTTCTCCTGAGCCGTGCCCCGACTCACCAGCTC
>scaffold_1704_180459_180588
GCAAAATAGTCTCCCTGCAGGCTTCTTGGAGCTGCTGGACTCCCTCGGTGCATTTCAACGACAATCTGCTGTCCTCCCCGGCTGTCTGACAGTACGTGAGGAGAGCCTGGGCCACCGGGTCTGGGCTTC
>scaffold_1704_191314_191416
CTGCAGGCAGGCCCCGGAGCCTGATCCCCCCCAAGCCTGCTCACCACCTCCGCTCTGCCGCCCTCCCATGCACCCCGGCTCCCGCAGCCCCAGGGCCACCGC
>scaffold_1704_210357_210481
GCATCTGGGAGAGAAAAGCAGAGGGCTAGGGTGGCCTCAGAGACACTCGAGGAACCGTGAACAGGGCAGACACAGGCCTCTCGCCCCGATCCCATCCTGCAGGCCCCAGGAAAGGGCCCGTGGA
>scaffold_1704_243905_244063
TGTAGTGTGACCCTGGGGATGTCTTGCCGCCCCAGGCTTGGAGCCTTGCCGGATAGGCAGGGGCTGCTGGCAGAGCTGGGGTTGCTGGTCACACGGGTATGGCCGGCGCAGCCTACAGCCCTGCAGGCCTGGGCCCAGCAGCTGAACAGACTTAAGTC
>scaffold_1704_386541_386771
GGATCCCCCATACTGGGGCTAGGCAGCCTGTAGGCTGGGGAGAGCCCTCCCCATCGAACTCTCAACTCCATAGGGGCCAGAGGGGCTCTCACTTGTTTTGCCACCTGCAGGCTTTGGTGCACTGTCCCCACAGCACCTTGGCTGCAGGCAGGCGCCCATTCCCAGGTGACGATGGGGGACAGAGCACTACAGGATTTCACTCGTCGCTGCCTTTCCCAGAGAATGCACCA
>scaffold_1704_483475_483613
CTTGTGTCCCCCACCCCCCAGTCCGGGAAGACGATGGTCTTAGCGTATCTATCTCAGGAGTAAGAGGCAAAGAAGGGATGGGGTTGTCAATCACAGAGGGGGAGTCTTCTCCCTGCAGGGTCGGGCAGTTCAAAGAGA
>scaffold_1708_328828_328998
TCTAGGGGGAAGGAGCTCTGAAAATAGCTTGCAAAGGACTAGAATCTGGAACCCGAGCCTTGAGGCCAGGTCTGGGGAGCAGGCTGCCCCGCCTCACTGGAGCTGGCTGGGGAGGACCCATGGGGCCAGCTCCTGCAGGGTCTCACGGTCAGGATGGTTTCTAGAATGTT
>scaffold_1708_414097_414242
CCCAGCAAGCCTCCCTGCAGGGCCCCTGAGCCACTCTCCAGTGGGAGCACTTACCTCATGGGGAGAGTCCCCCTCTCTGAGCCTTTGCACAGGCCGATTCTTCTGCCCAGAATGCCCTTCCCTGCATTGTCCACCAACTTCTTTC
>scaffold_1708_570908_571009
GGCTCCTGCCCTCGAGGCCTGCAGGGTCTCCCATCTTCCATCCCATCAACAAGGGCTGGCTGACGGGGGTGGGGGGAGCTCCATGGGCCCCCAGGCAGGGC
>scaffold_1708_945487_945588
TCATCCCTGTGCCTCCTGCAGGATCTCTGTGCCCGAGACCTGGGCCAAGTTCAGCAACGACAACATCAGGCACTCGCAGAACATGCGGGCCAACTCTATCC
>scaffold_1708_1269235_1269366
GGCGTGGCCTTGTCAGAGAAGGTGCCCTGGCGGGCTGTGGTCTAGAGTCGCATTTGAGGACACTGAGCCAGAAGAGGCTGGCCTCCCACGCGTCTGCCCCTGCAGGTCACATCCTTTGGCGGCAGCGGGAG
>scaffold_1708_1634646_1634786
ACCCTGCAGGTACCAAGTCATTGGTACCTTTTCCTCACCGGGCTCCCGGTCCCCTGGCCATACGTCCGATTTCCGAATGCACCGCCTTTGGGTACCCGTTGGACCTTCACCCGACCTGCATTTACTCTCCTAAGACCGCA
>scaffold_1715_199474_199575
CAGGTCCAAACCTCCCTGCAGGATTTAAACCCTTCACAGCAGCCCCTGTCGTTCACTTCAGCCTAGTGACCACAAATCGTCACCCTATTTACACTCCAATC
>scaffold_1722_195823_195979
AGCAACACACAGATCCCAAGATAAATGACTAAGAACCTCAAGATGATGAGTGCAGAGCAGGAAGCCCCAAGCACAGGGTCCCTGATGAATGCGAGCTCCCCCACCCCCGCCCCCAGCACTGGCTGCACGCCCTGCAGGTCCTTGGAGCTACCCGAT
>scaffold_17323_346371_346524
CTTTTGAGGGAACATGAACCTTGAGAGAAGAGGCTGGATGTGTACCAGGGCTGAAGAATCTGGGGACGGGGCGATAAACACAGGGGGCACCATGCTGCCGCAGAGAGATGGAGTGGGAGGTTCCTGCAGGAGCCCTGAGGTCCCCACCACCAG
>scaffold_17373_300319_300572
GGAGAACAGGCGCTCAGCACACATTCACCGAAAGACAGAGTCGTCTGTTTGCTCTGAGGAACCGGGAGCAGCTACGGAGAGAAAGTGCCACGGGGCTGAACGGGCCCCTCCCAGCCCTGCAGGGCGCCCCCGTCACCTGAGCACACACCTCGGGGAACCCCCGCAGCCGCCGCCCACGGCTCCTCCTGCTCCAGCAGGGAGATGACACCCGGCCTGGGGAGCCAGCATTCTGCTCAAAGGGGGGCCCGCGAGT
>scaffold_1739_166988_167124
AGAGGAGCCGCCGCCTGGGCTTGAGGCCTAGGGTGGGAGGTCGTCAGACGAAGGCTGTCTCCCCAGGTGAAGACCTTGCTGCTAAATGCTGCCCGGGACTCCACGGCGCCCCTCATGACCCCGCCCAGCCCTGCAG
>scaffold_17486_385438_385567
CTGCCTGGCCTCCTGCACCGTTGTGGTGTGGGGCTGGCCCTGCAGGCAGATGGAGGCCCTGGGCGGGGCGTGCGCCCATTGGAAGAAGACGCCTGTGGGTTTCATAATCTTCCTGTCCTGGCTGAGTGA
>scaffold_17534_44174_44317
AGTTTTGGAAGGCTCTGCTCCCATGCGCTCTGTAATAGCCATCCTCTGGCTCCCGCTAGACCTGCAGGAAAATCCCTGGGTCTTATCATTGCTTTCACAGGTGGATTCGGGTGGGCTTTGGGTTTTGACAGCCTGACACTGGC
>scaffold_17534_48062_48214
TTTCCATATGCTAAGTAGTAGGTGTTCAATAAATCCTTCCAAGAATCAAACGTCAGCCCTAGCAGTAGGGAGCAAGCCCACTCTCATCACTTCTTGCAGGACGCTCACAGACCTGCAGGTAGCAAACCTGGGATCACCAGGCTTCCGGAGTC
>scaffold_1759_364643_364787
GCGAAGCAGGCTCTGTCCCTGAACCAGGTGGCCACCCAGGAGCCCGGGCCCCAGCAGGCCAGGGAACCAGGCAGGGGGTACTGCGCCCCCACATCCGCCCCGTCCCAGGCCTGCAGGGCAAGGCCACGAGGAAACGCCACCCCA
>scaffold_1759_379393_379584
AGCCAAAACGAGAAGGGTGCTCCCTGGGGCAGGGGACAGATGTGCCCGGGAGTAGGGCATTGGCAGAGCCCCACACCCACACACACCCACCTGGAGCAGCTTCCTGTCGGCCCTGCAGGGACGCGCTGCTCTGGCCCGGACGCCCACCCTGCACCCCAACCTGGGTGCCTTCCCTTCTGTCCTGTGCGAGC
>scaffold_1759_424674_424855
GGGAGCACCCCAAGATGTGCCCCAAATGTTGAACCCACACACCGTGAAACGACGCCAAGAGATGCACGTGGCAGGAGATTCAAGGGCCTGCAGTGACCAGCGAGGCTTTGAGGCAGCAGGGAGGCCCAAGCTGACCCTGCAGGAGGGCGGGCGATGCTGGGCGGTCACGGCCACGTCCACA
>scaffold_1759_935814_935977
GAGCTGTGGCCAGTGCCCAGGCCCAGACCCCCTCTCCTGCAGGACCCAGCCACCTTGGGCTGGAGGAAGCTGGGGGGGCTTCAGCCAGAGTTTTCCAAGAGCTGCAAACTCCCCCTTTCTGAGGGAAAGCCTCTCGGACTCCCTGCAAATCTGAGTCCGCACA
>scaffold_1759_942396_942505
CTGCAGACCACAGGGCCCTGGGCAGAGACTCTGGGTCAGAGGGTGTGTGAGAGCCACGCCCTGCCCTTGGGTGGGGGGACCCAGTCCAACCTGCAGGAAGGGAAGAAGT
>scaffold_1759_944897_944998
GCCTGCAGGGACCGCCTGCTCGCAAGGCCTCCAGGCCCAGCTCTGGAAGAGGTCCCCTGAGGGCGACCTTGCGAGGCCAGGCCTCCTGGCCTTCCTGCTGC
>scaffold_1765_112827_113076
TTTATGGATGAGGCCACCGAGTCCCAGCAGTTAAGTGGCCGTCAGTGGGGCGCAGAGCTGGAATCCCGGTTTCTGATGGCGAGGTGCTCTGGGCATTCCGGAGCTGCTCATCTCTGCTAGAGCGCGTCCCCTGCAGGCGTGCGTGCCTTCTTCTAGCATCGGGACGCACACCAGGCAAAGGGCACGAGTCCATCCTTAGGTTATTTGTGACTAATGCTGTCTCCTCCTACTAGACCGAGAGCTGCTGTC
>scaffold_1770_1283614_1283715
GAATCTCTGGAGCAGGAAGCCGCCAACGAGAGGCAGCAGCTGGTGGAGACGCACATGGCCCGCGTGGAAGCCATGCTCAATGACCGCCGCCGCCTGGCTCT
>scaffold_1774_376669_376813
GTGACAGAAGCCCCTGCAGGCCCAGCCCTCTGTCCTATGGCCTCCCCAACCGGACCAGATGGTCCACGAGGCCACAGCCTCACCCCATCCCTCAGCTGCCTGCGGACCTCCAGCTTGTGCCCTGCAGATAATGGGAGTTTCCAG
>scaffold_1775_1246410_1246583
CGTTGCTTCCTCGGGGCCGTCTGCCTAGAACATTCTCCTGCAGGTGTTCTCGTGGCGCTAAGCCCCGGCCTTTGTCTGATTCGGTCGCTGTTGTAATGCCAGCACCTGACACATGCTGGCGGCTCTGTGAATGTGTGCCGAGTGACAGAGTGGCTTTGAGTAGCTCGCTCAAC
>scaffold_1775_1371491_1371625
TGTCGTCCCCTCCCAGTGTTCGCCGAGATCCAGAGCCTGCAGGTGCGAGGGAGCTGGGACGCGCCCCCTCAGGGACTGTCCACGCTCCTAGACGCCGGCGCTGCTGGATGACAGCAGGATTCTTCAGCTCCGGC
>scaffold_1775_1484468_1484569
GTGCAGCCAGGAAGGGGCCAGAAGTTCCCCCTTCCATGCTCACTTCTGCCGGGTCTGAACTCGGGCCAGGCGTGCTGCTCTGAATCGTGCTGGGGACAGGA
>scaffold_1775_1649854_1649965
GCATCGGTGCCATCAAGGAGGTCCGCTGCCTGCTAGGGCTGGTGAGTGCCGCCTGCCAGTCGAGGGGGTCCTGCATGCTGCCCTGGGCCCGACTGTGGGAGCTCGTGCAGG
>scaffold_1775_2137377_2137527
GTGACATGGCCTGCAGGCTCTGTGTGATCCCGCCCGCTCCGGCTCCTTCCACCCAGAATGCCCTCACCTTCCTCTTCTCCAGCACCTCCCCTCGGATGCCGCATTTCCCAGGAAGGTCCTCCACCGACTCCCCGATCCCGGCTTCAGCCC
>scaffold_1775_2144640_2144741
CATCACCTGGAGATCAGGTGCCCTGCAGGGGGCTCCAGGAAGGCCACGGTCACACCCCTCACCACCTTCTCCCCGACCACCAGGAGCCCAGCCCTTGGAAG
>scaffold_1776_144115_144249
CCCACAAGGGGGTCACGGGAGGCCCCGGCCACTCACTGTGCGGGCCTCACGTAGCTGCACAGGTCCAGCCTCAGGGGTCCCACTGCAAAGTCCTGCAGGCGACGCCGCCTCCCCGGAAGCTCTCTTTCCACCTG
>scaffold_1776_144436_144578
AAGGAGACGGAGAGGGTGCTGCTGCCCCCTGCAGGGATCACCTGGCAGGACGGACAGCAGCCTCAGGACTGCCCCGGCCCAGGCGCCTGCCGGGTGGGCAACCCCGCCCTGACTCACCACCTGTTGAGGGCTGACGCGGTAC
>scaffold_1776_638178_638315
ACATGTGTCTCATCCCCGGGGCCCTGTCTGATTAGTTCCTGCAGGAATCCACCTTGCTAGCTGCCTGTCTCCTTCAAGTCTCTGCCCGAAACCCACCTTCTCAGTGAGGTCACCCTGACCTCCCTGAAGCTCAACCC
>scaffold_17897_122662_122769
AGCAGACACGTTGTGCGGAAGGGAGAGGGCTTTGGCAAGGTTGCTCTGGGGCCCCCGGCAGGCTTGCTGGAGTAGGTGGCATGGACAGAACCAGTGCAGGAGGTGAG
>scaffold_179_1004706_1004807
CTGAGCGGAGGGAGATTTGAGTGGGGAAGCAGGCTTGGGGAGAGGAGGCCGAGGGTGTGCGCCAGGGATGCAGGCGACCTCTAGAAGCTGGAAAAACTAAG
>scaffold_179_1028733_1028894
TGTCACAGAACTCAACGTGCTCCAAGCCTAAGACTTGGGGGTGCTCTCACGTCAACCAGGTGAGCCTGCGGACCAGCAACAGCATGCCTGTGCCCCAGCAGCCTCCCAGACCCTGCAGGCCTTCTGAGCTTCAACAGACTGCCCGCTGCTTCTCGTCTACC
>scaffold_179_2331460_2331585
CAGAAACAGAGCCAGGGACCTTCTGTGGGCGGTGGGGAGGCCATGTGTTGGACAAAGGCGCATCTACCATACATGGGCAGCCAGCGGAGACCTGCAGGGCTCTTGGGGAAATCCATTCATTCCGG
>scaffold_179_2425051_2425168
ACTCACCGATCTACATGTTTGGGGAGAGCGGACTGATCCCCATCCTTGCCGCAGGGGCTGGGCCACAACCCCAGGCCTGGCCCGTCAACATACTCCCTGCAGGAGTTGGTTCTTGAC
>scaffold_179_2457204_2457330
GCAGCCACCATGGCAGGACGACACGCAGGCAGCCCAGGGAGAGACTGCTCAGTGAGGACTGAGGCCTCCTGCCACACACCATGTGAGCGAGCCCTGGTGGGATCAGAACCTGCAGGCCCACTCCAG
>scaffold_179_2517460_2517561
TCTCTAAAGCCCTGCAGGTAACTGCCATCTCTTGGTGCATTCTCTTCCCTCTGCTTGACCTGCTGTTGCCTCTTTCCCTGCCGAACTCCCATCCTTCTCTC
>scaffold_179_2873498_2873657
GCGCAGTCCCAGGACCCCTGCAGGCTCCCTCCTGCCCCCTCTGGGTCACCACCAGTCTGCCTTCTAGATTTAAGGCACATCTTTTCAAACTCTACGAAGAACTTTCCAGTGGAATTGTCCCGGTCAGCGGGGAGTGGCTGGGGTCATAGCACACCTCTC
>scaffold_179_3189576_3189682
CAGCTCTCGGAGGGGTGGCCCCTGCAGGTCACCTTTGCTGTGAAGAGACCGGGATGCAAAAGAGGACTGTCTCCACGTCTGCAGTGCTGGGCATGTGCACATGTGA
>scaffold_179_3226875_3227035
GTCTGGGTCCGCAGGTGTGTCTCCTGCAGGGACCCAAGGGGCCACAACGAGGCCTGCCACAGTGGGGAAAAGACCGGGCTCTTCCTCTCCTGCTCCTTGAAGTGCACCCAGCCAGGCTCTGGGGCCGAGGAAGCCACCTGCCCCTGTGCTCATCTGGAGG
>scaffold_179_3239571_3239704
CCTTATCATTGGAGGGCTGTGGGAGCCTGCAGGAAGGGGAGGCAACGTGTCCTAGCAAGCTCTGTGACTAGACATGACCCCACGCTCCCAGAAAGCAGAGGAATCCACATGCATGGGATTCGGTCGGGTTCTG
>scaffold_1800_733814_733942
GACTTGTCTCCACCCCCCTGCAGGTGAGCCCCGTGGGGCTGCTTCAGACTGTCCTGCTCTCTGTCAGCCCTCGGCTTCGGCACACACAGTCCCTCCTCCGAATGACATTTCCCACCGTGTCTGGCTTT
>scaffold_1800_776492_776647
GTTTCCAAAAACGCCATGTGCACAGGACCTCAGACCAAACCCAGAGCATCGGGATCTTGGGGATGGGCCCGGGCATCAGGGGGGTTAGAAATCTGCCAAGGGCCGCCTGCAGGATGGGTTGTGTGTGTGCCTCACTTGTATTTCAGACGTAGCAC
>scaffold_1800_1029054_1029211
CCTGGCAGTGCTCCTGCTCTGGAAGGGTCCCCCACGGACTAAAAAGGGGAGCCATTCGGATTCAAGCCTCCAGGCTTCTCTCCAGGCCTAGGAGGGGCCCTCAGTGAGCCTGATCCCTGCAGGAGCCCAGAAGAGATCAGCATCCCACATGGCCCAC
>scaffold_1800_1163762_1163916
TCCTGGCACCATTGCCAAGTCCTGCAGGCACCACGTCCTGGACAGAGCCCCGCCCCTACCCCTGCTCAGTCGGGCCAGGGCGGCTTGGAGTCCCCAGGGGCGGGGACCCCTTGTCTTATTCATGATCTCCCTGGCTGAATTCACTGTTGCTGCA
>scaffold_1800_1174325_1174426
GCGCGACCACAGCCCATTCATGCATATTTATCACAAGCTGCTGCACATCGGTGTGCATGTTCCCATGGCAGCGCCGGGGACGGGCGGAGGGCTGAGGGGCT
>scaffold_1800_1177906_1178057
CCCTCACAGATGACGTGCACGCCACACATGGGCCCGTGCCCCACACGCACGCACACTCAGACCCCGTGCCTTCACATAGCCCTCTGGGGCCGCCACTAGGCCGCCTGCTTTCCCTCCCCTCACACAGTCACCCTGCAGGAGAGTCCTGTGG
>scaffold_1800_1306505_1306630
ACGGAGCTTGGGTCAAGAGTTCCAGCACGGGCAGTCCTGAAGGAGAAAGGCCACAGCGAGAAGAAGGAGGGATGCCCTGCCCGGCCGTGCACAGAAGGAAGGCCTGCAGGGGGCGCTCCTCTGGA
>scaffold_1800_1381501_1381661
AGCCCTGGGCCGGGACCCCCCACGCGGTCCGTGCCCCTGCAGGGTCCAGGCTCCGTTCAGGCTCAGACTCAGACAATGTTGGCTCAGCCCTGAGGGTGTAATTCCAGCCGCTCCTAAGCCACGCCCCCGGCATCTGAAGTATGTTCCCTGTCATTTCGGG
>scaffold_1800_1557748_1557984
AAGCAGCTGTCTAAACTAGGGCCCAGCAGGCTGTGACCTCCCTGGTCTGCGATGCTAGGATTTGAGCCTGCCTCTAATCATGGGCACAGGTTGAGGTCTCTAAGACCCTGGGCATCATCCTGCAGGCCTCTTCTGCTGCTCTGCCCAGTTTGCCTTTCTGGCAGCCTCCACAGATTGCGTGGGCCAGTGCAATGGGGCAGGCAGGACAGGCCGGTGGTTGCCTGGCATGCTTATTT
>scaffold_1820_586859_586984
GGCCAGCCCTGCAGGTTGCAGGTGCTGCCAGGCAGGGGCTGGCGGGGACTCGGCTGCCGCCTCGGGGGGCATCGCGGAGAGTCAGTCTCACGGCCAGGCGCGTCCTCCGAATGCCGCTCTCAGGG
>scaffold_1820_717612_717836
AGGCTCTGAAAGCCCAGCTGGGTCAGAGCTGAGGGCTCCTCGCCCGGGACAGACACCCCCGTAGCTGGTTGAGGGGCCTCTGTGCTCATGGACGGCCGTGGAAGCTGCCCTATTCTTCTGTGCCAGCTGCCTCCTGCAGGAAGCCCTCCCGGAATGCTTCCCTTGGCTCCCCCGCAGCCCTGACCAATAAACACTGTGAGATGAATTTGTGACTCCAGCCGGTC
>scaffold_1822_315941_316119
GGGCCCCCTTGCTCCCGTTGCACCGCTGGCTCCCCACAGGGGCCGGAAGCGTCAGGGGGTCCCCACGGTCATCGGGCCCCCCAGGAAGGAGGAAGATCACACCGAGAGGGCTCCAGGACCCGAGGTCGCCTGCAGGTGTGACTTAGCTCCCAGCAGTGGGGTCCCCCACATTCACGGC
>scaffold_1822_323258_323393
CTGTGCCTAGACCTCTGAGAGGGAGCTGGAGGTGGAGGGAGGGCTGGAGCATGAGTGGGAGGTGAGGCAGAGCAGACGGTGAGCGCAAGTCTTCCTGCAGGGGGCTTGGGTGAGAAAAGAGGAAAGTCACAGCCG
>scaffold_1822_328305_328483
TGCCATTGCCAGGTGAAGGAGGCACGTGCTCAAGATCACCTGCAGGTAACGGCAGCCCTGGGAGTCAATCCCCAAGGCAACCTGGTCTCCTCCTGCCTCAGTCTCCCCTCGCAGATTCATGGTCCTCGAGCATGATGATCAGTGCATTGGGACGAAGTATTTTCCCCCAGACGTATCC
>scaffold_1822_577829_577959
TGAAGCAGCAGACACAGAGCCAGAGGGTCTCTCTGGGTGTGGAGGAGGTCTGTCAGCACTGCCGTCAGGTACGCCACGACGCTCTCTCCTGCAGGGGAACGAGATGAGTGAACGTGGCTGCTGGGACCAC
>scaffold_1822_1199355_1199500
ATCCTACTCCTGTCCCAGAGTCGTATGAACTTTGTCTGAACAAAGATATCCCTTGCAGAAAGATGCGGAGGGAGGTCGAGGCAACCCTGCAGAACCTAATAGGCTAAGAGAGACCAACCCTACCTGCAGGCCCATCAGTCACCAC
>scaffold_1822_1451951_1452211
TCCGGCCACTTGCAGCTAATCAGCTAACGTGGCTCCGGCCACGGTGAGGGGGGCCAGGCTGGCGAGGTCTCCGTCTAGACCTAGTCCCTCCCCGACAGCCCATGACACCGGAGGGCAGGCTGCAGACCCTGCAGGGACCAGCCCCTTTCGCCCGGAGTAGGGGGGCCCGACCAGATGCCAGGGCCTTGCCCAACCGGGAGAGCCCAGGCGGGAGCGTGGAAGGCACGAAGGGTCTCGAACACATCATTGGCCACAGTGAT
>scaffold_1831_417472_417601
ACAGTGGCAGGAGCGGCAGGGATAGTCCAGCAGGGGCTGTGGGGATGAGCAGCAGGCGCCAGCAAGGGGTGCCTGGGGAAGGAGAACCTGCAGGCCAGCTTCTGGCAGGAAAAGCCACGCACACACCAC
>scaffold_1831_466589_466690
ATCCAGCAAGCCTTCCTGGAGAAGGTGAGCCTGCGTTGTCCTGCAGGTTGTGATGGAATCAGCTGGAAGGGCTTTCTGTCACTCTCCTTAACTTGGCCAAC
>scaffold_1831_1093522_1093734
AAGGGGCTGGCTGCATCACACCCCACGCCATGCGGTGTATCTGCCCCCCACCCCCCACCCCCGATGCACAAAGGCCATGTAGGTGGAGTTGCCACCTTGGACCTGCAGGGCAGCTGGTTACACACTGCCTTCGGGGTCCCCCTCTCCGGCAGCAGGACAGCCGGCTGAGCCGGGCAGCTGCATCTCCCGGTCTCCAACAAGGAAACAGAGAC
>scaffold_1831_1139985_1140096
GAGCCCTGCCAAGGTACACAAGCTCCGCGACGTGCGCCCGGGACAGGATCGCCGCCCAAACACAGAGCACAGCAAGGGGACAGTGCAACGGGGCTGCGAGCTGCCTGCAGG
>scaffold_1831_2665366_2665600
GCAGCTGGGGACAGGCCTTGAGAGGTTGGGGGTGGGGTGGTCACAACAAGCTGGGGTGGCCAGGAAACCTGCTTTCCCTCAGGGCATGGGCATCACCCGGGAACTTACCTGCAGGCAGCTGCTGGCTCCGCAGGGCGGGGAAATGCAGCTCTGACGTGGTCTCGGGCGCTGAGGCTGCCGGGCCGCAGACCACACCCGGACGAGTAAGGGTCCGGCCTGGGCTTTGGGTTCAGA
>scaffold_1837_416360_416469
GACTAGGCCATCTAGTGTGGGAGTCAGGACAGAGCCCTGGGGCAGCCTGCGCACCAGTCGGGAGGGTGTGGTGTGGGGGTGCTAAGGTAGCCTGGGGAGCTAGTACAGC
>scaffold_1837_3715307_3715464
GCAGCCCTGTTGGTGAGGGCGGAGAGAGGGCAGGGCTGTGCCCTGCAGGGCTGGTGTGCGTGATGGACACACAATCCCACGACCGTGCGCACAGAAGCTCCCACGGTGTCCTCGTGAGCATGTGGCCTCGGCAGGAAGAGCGTCGCCTCTGGAACGC
>scaffold_1837_5030229_5030345
GCTAGAAAACATAAATGACGGCGGAGGGTTGATGCGAATGAAAACTCCCACAGGAGAGAGACTCCCGGGCTCTGTGGATGCCCATCCAAGCCCAGCCTGCAGGTGCAGGCAGAGGC
>scaffold_1837_5042860_5042961
GGGCCTCTCTGGCTGCAGAAGAGAGAGCATTGATCATGGACGCTTGCTTCCGAGAGCCTGCAGGGTGACCAGACACACGTCCACCTCGAGCCTCGGCCCTG
>scaffold_1844_1088537_1088683
GTCCGCCTGGCCCCTGCAGGCATCCGACTTTGTGGCTTTGTTTCTAGAGCTGCCCTTATAGGAACCTGAATGCTCTCCACTCATTCCAGTCATTTCGCTTTATAGGGTTTGCTCCCTACTCTGCCCTCACTGACCACAGCTCACCT
>scaffold_18456_91865_92058
AAAGTGGGGAGGGTAGAGGTCCCCCCTGCCTCTCTCTAAGCCCCGGAAGGGCTCACCCTTCTGCCTGCTCCGCGCCCCAACCCGCCATCAGCAAGCAAATTCCACCTGCGGCCCCTGCAGGGCCCTTTCATTGACCTGCCTCGTCTTTAAAACTGCTTCTGCCTCCCTCAGACGCTTCCCCAGCCTGGCCCCA
>scaffold_18506_73836_73937
GGGAGGGAAGAAGCGGGGCGCTCAGTGGCTGGGTCCTAGGCGGACAGACCGTCTCTGGCTTCTGGACTCCCCACTGAGCCACAGGAAATAGTCGCTGCCTG
>scaffold_18530_13751_13918
CCCCGGCCCCTGCACACAGTCAGCCACAGAGTCCTGCAGGCAGCATTTCTGTGTGAAGCAAGTTCCCCAAATGCCACCAGGGCCACCGATCGTGTGGCCAGATCGCATCTCTGTGACGCAGAGACCTGCCACTCTGGGCGCTCGGCACCTCCTCCAGCACCAGCGAC
>scaffold_18534_12960_13136
CCCTCTCACCACCTGCCAGCAACACCGAATCTGCACCGGTATTCTCTGCCAACTCTGTGGAAGAAGGGGTCCGATCCCACTTGAAGCCGGACCCTTGCCTGGATCCGTGCCCATCTCCTGCAGGGGGAGTAGGCCTTTGACAGGTGACCCTGAATGGTCACCCGTCCATCTATGTC
>scaffold_1858_798439_798541
GAAATTCTGTGACCCTGCAGGCTGAACCTCTGGCGCTGGCGTTCAGCTCACGGCAGATATCTGCACTAACCACGCGGACAGCCCAGGGGGAAGGACTGTTTG
>scaffold_1858_977961_978110
AGAAAGTGGACGAGAATGCACTTTGCAAGCATTCACGCACAGGATAGACACGTGGGCTCTGGGCCGTGCTTCATGCTGATGTAGGGTAGTGCCAGGGCCCACCAGGGTCTCAGGCTCACAGCCCTGCAGGTGTGATGGGAAATATATCA
>scaffold_18650_176882_177007
AAATGTTGGCAGTCGGCACACGCAGGAGCAAGAGCCACAGACGTCTCCTCAACCTCAGGGACGGGACCTGTTTGCTCCAGCTCCGTCAAACAGTAACCACCTGCAGGGCACAGGGCAATCCAACC
>scaffold_18650_228668_228808
AGCTCCATTCTGACCCAAGGTCCCGGGCTCTGCACCCAGAGACAGCCCCCTGCTGAGAGTCTCTCCTGGGGCTGCCCGGCTCTGGAACCCAAGCCCAGCCAGACCCCAGGCCTGCAGGAGTCCTGTTACAATTTACTCCC
>scaffold_186706_194_314
GTTTCAAGAGCAATGAATTGGAGGCAGCGGAACTGTGGCAGAAGAGGCAAGCGTTGCTACCTGGTTCACGATGGGGGAGGCGGTGAGGGGAGGGAGTTTGGGTCAGGCTGGGTTTAAAGC
>scaffold_18684_60800_60973
GCCGCCGCACCACCGAGACAGGAGCCAGGCAGCCCTCCCTATGAAGTTTCGGAAAACGGAGGGTTTGGCAACTGGGTTTTTTGCCTGACCAGGGGGTGTGCACACCAGTGACAGCTGGGAGCGTCAGCACCTGCAGGAGAAGTCGCAGAGGGAGGCTCTGAGGGACCCCGGAG
>scaffold_187_671115_671280
CTGCGGGTGCTGGCGTAACATCAGGGTCTGCTGGAGGCATGCCTGGTGCCCGGGTCTATGGATGCCGTGCTACCGCCAGGACTGCAGTGTCTTGGGCTTGAAGCCTGGAGCCGCGGGGGCGGGCCTGCAGGGGGGGCTCACAAGGGCGGGCCTGGGTTTGGACCC
>scaffold_187_3077565_3077666
GTCCAGAATGTTTGGCCTGCAGGAGACCACAGGGACTCTGACGGCAATGGTATCTCCAGAGTTGGGCCACGGACAGCGCTGGGAAATCCTGCGGGCAGGCA
>scaffold_187_3094889_3095104
CATCCGGCCAGCGAGCGGTAGGGGTCAGGTGGTCTCCTCGGATGTGGGGGCACATGCCTGCTGCAGGACCTGGGGCCCAGGCTTGGCCCAGCTGCAGTCCGGCTTTGTCTCCTCCTGCAGGGGTCCAGTTCGTCTTTTTACAACCCAGCAGCCTCTCCGGGGAGAGGGGCTCTCACCTTCCTTCTTGCCCAAGCTGCCAAACCTTAGCTCACTTC
>scaffold_1880_111325_111426
CCTCCCACTGCCTCACCTCGGCCTGCAGGACCCTGTGGGACCCTGTGGGACGTGGTCGGGCCTCTGCCTTGGCTCCCTGGCCCCACCCGGTGGAGCTGCAG
>scaffold_1896_911951_912095
TTCATCCTGCAGGGAGGACACCGCCATCGATCTGTTCACTCAAGCCAGGAATTGTCCCCGTTCCTCCTCTACACACATACAGTCAGTGGCTGCGCCTCATCTGATCTGCCTCCCAGACGGGTCTGGCCACCAACCCCCCATCTT
>scaffold_189701_1439_1605
AGAATCCTGCTAAAATCCTGCAAGTGGCACCTGCAGGTTGATTTAGGCTGGGTGTCCTTCCCAGGCCCCTTGCTCCCGTCCGAGGTCCTAGGAACTCGGGCTGACACCCTCAGTCCGCCGCTGTGGCGTTGACGTGGCCCATTCTGCTGCCTGTAATTTTACGTCT
>scaffold_19005_42784_42951
GTGAAGACAGAGATCAGTGTGGAGAGCAAGCACCAGACCCTGCAGGGCCTTACCTTCCCACTGCAACCGGCCGCCCAGAGGGCCCTGCAGCAGCTCAGACAGAAGACCGTCAACTACATTCAGCTGGTGGGTGCCCGTCCCGCCCCAGGCACACAGTGCCACGGCCT
>scaffold_19005_49608_49736
AGGGAGGGGTGGGGGGCTTGGAGAGAAGGGTTGGGGAATGCTGATGGGGGCCCCCAGGAAGTGGGGCAGGCGGAGCCGGGGCTGGGGCTGTGCTCTCACAGGCCTGCAGGGCCCCTGCTCTGGCGCCC
>scaffold_19005_161804_161923
GCAGTATGACCCGAAACCAGCCCTTGCTTGGGATGCTCTCACCCGCCTACATGCTATCCCCGATGCTTTCCCTTCCCCCAGAGGCCCCAGCAGCCGGGAGGCATGGTGGCGCCATGGTG
>scaffold_19005_199040_199218
TTCAGGGAACAGAAAGCTTGAGCCTACCTCGAGGGACCTGCAGGTCTGAGCCCGAACTCTGTGCTGAGGTAGTCTTGGGGCCTCACCAGTGGCCAGTGGGCTCAGCCACCCTCCCATTCCCAGGAGCATTCTGCTTCCTGAGTGTCTGGGGCCCGCAGGGACTCTGGCTCAGACCTGG
>scaffold_19044_274899_275000
GATAAGCCTTCAGGTATCACGGACCCGACTATGGGCTCAGCAGGTGGGAAACCTTGGGGGACACCGGCTCTGGGAGGTTCCTGAGTTGCTCCCGATGATCC
>scaffold_1939_321277_321395
AAGGCTGGGGAGGCGCACGTGGTGCCCAGGAAGCGGCCTGGGTCCCGGGCGAGCCGGGTCCTCCCATCGAACGGCTCTGAGCCCCTCATTCCTCGGCTGCCACCTGCAGGCCCACACA
>scaffold_1941_1529291_1529434
ATGCTTCAGTTCCCTTGCCTGCAGGGTGAGGCTCATGGTACCACTCTCCTCGGGCTGCTGGGAGGAAAGAAGTCAGCCCAGTGTGCAAAGCAAGGGGAACCACCTGGGGCACATGCCCGGGCTGCATGTTAGCTCTTCCGTGA
>scaffold_19474_55844_55974
TGGGGCAACCACGTGATGAGACAAGTCTGTCCTCGAGCCATGGGGGGAGGCGGTGGGGGAGTGAGTGGGAGCCTCCGACGCCCCTGGGGCCACGGGCTGGGGCCCTCTCTGTCCCTGCAGGACTCCTTCC
>scaffold_1949_92095_92196
CGGGTATGCGGTGCAGGGGAGCTCAGGGCGCCGGTGGGTGCAGGGAGACCGGGCAGGCTAGGAATTCTGGGCCGTGGCTGAGGGCACCAAAGCACAGGCTC
>scaffold_1958_65522_65627
GCCTGCAGGTTTGATGCCTTCTACGGGGAGAAGAGCTCTCAGCAGGATATCTACGCAGGGTCGGTGCAGCCCATCCTCAGGCACTTGCTGGAAGGGCAGAACGCC
>scaffold_1958_149940_150041
TGTCTTGAGGCTGTAGCCGAGTCGCCCAGTGCTGCAGTAATCTGGAGGCACGCCTGGATCCGGAGGATGTGCGTCTGAGAAAGCTTATTCACATGGCTGGC
>scaffold_1958_267294_267413
AGCAGCCGGGTTCGTTCCCACGCCTGCAGGCAGGTCTGCCCCTGTTGTCTCTCATCTCCTGGGACTTCGGTGGGTCTCCGATCTCCCGCCCGCCCCGTGAGGACTGCGAGTCCATCGTC
>scaffold_1958_355408_355571
GGACCTTCACCCTCCTGCGCACCATCAGCCAGATCCTTGGATGCTGCCCTCTCTTGCCCTCGGCTGGAGTCTGGTGCTTAGGATGTGTGTGTGGGCATCTGATTGACCACCTGCCTTTCCCTGCAGGAGAAGGACCGTCCCCACGAGGGGACCCGGCCTGTGC
>scaffold_1958_365347_365468
TCATCAAGTACTTTGCAGAGGCCATGGGGTCCCTGCAGGACTTCCAAGCCTGGCCTGATGACCTGCTTATCAGCACCTACCCCAAATCTGGTAGGTGATGAGGGCCACAGTCCCCTACGCT
>scaffold_1958_567995_568096
CATCCCATCTGAAGCCCTGAAAGACACGCCCTGCAGGGGCCCATGCGTCAGGTGGCCAATGGCAGAACACAGGCAGCGGGCCAGGACTGAACGGCCTGACT
>scaffold_1958_875083_875184
CCCCAACCCCCGAGGGGCAGGGAGGCCCTGCAGGTGCTGAGCCAGGGAGCGCGGCTCAGGTCCTGGCCTGGCTCTGCCTGCACTCCCCCAGGCTTTGTGCC
>scaffold_1958_1009365_1009466
GAAGAGAGCCAGTACGCAGCCGCAGCCCGATTCTGGAAGCCATGGGTCCCCGGGGCGGTGGCTGTGTGACCGTGCGGTCACCCCCCACACAGCTGTTGGCA
>scaffold_1958_1034598_1034699
TCACAGGGGTGGGAGTCCTGCAGGGGGAGGGTCAGCCTTCCAGCTGTACCGTGGAAACAGTAAAGGCCCTTAAGCTCAGCTGCCCACAGGGCTCAAGCAGG
>scaffold_1960_2068967_2069101
TTCCTGCAGGAGCACTTTAACCCCCAGAGACGGTACAGCCCCAGCTCCCACGTCCTCTCCGGAGCCTGTGCGGGAGCCGTCGCGGCCGCCGCCACAACCCCACTGGACGTTTGCAAAACACTGCTCAACACCCA
>scaffold_1963_443261_443385
TTTCCCCTCTGTTCTGGGAAGGCTTGTTGCGGGCCTCTCCCTGCAGGCTGTGCGGCGCCGCCTCCACCCTGCTGAGATCTAGATTTTTTTTCTGGGCAGGGTTTTCTTAAACACGTGCTGGGAT
>scaffold_1963_600237_600361
CAGAGGCTGGGGCGGGGAGGAAGACCAACAAGCGGAGGTGGGACCAAGCCGGACCAGGCAGCTAGTGCTCAGCGTGAGGCACAAGAGGGACAGAGGGCTCACAAAGCTCGCAGCCTGGGCAGCC
>scaffold_1963_1366009_1366136
GGGGGACCCCCGGAGCACAGCGTCCCTCACCCACAGCCTCAGATCTCCCACGCTCTCGGAATGAGCTACTCGGGCATGGGTTCAGAGCCCATACCATCGGCGGCCACTTCCCAGCCCCCTGCAGGAA
>scaffold_1963_1769634_1769735
CAGGTCCAGACCAGAAGCGACCGTGTGCCCTTGGGGCGAGGGGTGGCCAGGAGACTGGAGGCAGAGAACACTGTGAAAAGGCAAGAGCTCTGGGAGGGATG
>scaffold_1976_696195_696304
CATCCTCACCGAGAGCACCCTCCAGCCCGGCGCCAGGCCGTGCACGGAGCGTCCTCCCGTTGAACCCTCACCAAGACCCTATGAGACCTGCTTGCAGAGAGAGGAGACG
>scaffold_20_149844_150014
CACATGGACGTGATCACACATGCACACACAAGCAGACGTTGTCACACATGCGTGCATACACGCACACATGGACGGCACTCACGTGTGCACATGAGCACACACACACTCACACTTGTAGCGTGCACCGTGGCCTGCAGGGATTGTGTGTGCCTTACTACGGGTGTGCAAAC
>scaffold_20_219181_219434
GTGTGTTGGATGGGGCAGGCCACGAGGGTGACCCCGAGGACACCCGACTCTGAGGGTCATTCGGCGCAGGCAGGGACGAGAGGCAGGGACCACACCAGGAGGTGCCTTGGGCCCCTGCAGGGTGGGAGCAGACGCTGGGTGGACCCAGGGAAGCTCATGCAGATTCCACAAGGCTCGGCAGGAGGGCGGCCGCGGGGTCCACGTGGACGCTGTCCCCCGGGGCCTCGGGGTGATCGTGGTTAGAGATAGAGGC
>scaffold_20_234869_234970
GCCCTCACCTGCAGGCCCCTTCGCTGTAGCGGACAGAGTCCACCGGGTCACGCTGTTGCAAAGTGTCCTGCCTCAGTTCCACATGAGCTCTGGTTGTCTGA
>scaffold_20_270330_270497
AAGCAGTAGGACAGGAGGCTCGGCAGGATGTCCAGCATCGGTGCCCTGGGGCACAGAGCAGGAGGCAGCGACCTCCCGGCCAGCTGGCCGGGGAGCTGGACGAGGCGCTGGCACTGAATGTGGTCCATGAACCCTGCAGGTGGTAAGGAATGCAGAGCCAGAAAGGA
>scaffold_20_274599_274752
TTCAAACGCGAGAACCAGTTCCTGCAGGCAGGGAGGGGAGCCACTCCCTCCCCTCCAGCTGCCAAGACCCTCCGCCCTGGGCTCCAGGGGCTGCTGTGCTCAGACCCTTCCCCAGCCTGCTGGACCCGGGCTGAAGGAGGACTGACCCACAGC
>scaffold_20_285625_285795
TGATTTCTCTTGTTGGACAGGGGAGTCCCTAGGTCGGCCCTGCAGGGTGACTCCTGGATGCCGGCCCCTGAAGCTAGCGACCGCTCCTGCCCCTGTTTCCCAGCACTGCGCGTCGGAGCAGGCGGCCAGCGGAAGGGAGAGCAGGTGGGCCCCCCGGGGCTCTGCAGACA
>scaffold_20_321162_321400
CATGGGGTCACCGTGTGCTGAGTAGCCGCAGGGCAGAGGGAGCCTCACGCGGCTGACTCACCCACACTGACCGCTGACGCCGGTGTCTCTGAGCAGCCCTCCTCCTGGCTAGCTCCCACCGCGTCACCCCTGCCTGCAGGGCTCCAGTAACAGAGAGCAGGGCACCGTCCTCACTGTCAGAACCCTCGGCTCTGCGGGGAGGTTCCAGCACCCGCCCCTGGCACCTCCTTCCAGACCT
>scaffold_20_523142_523296
GCAGCCCGAGCAGGTCGCCCTGCAGGGTTAGTCCTCTTGCCGTGAAAGCCGGAGCCCGGCGTCGGGCGTCCGTCTCCGCAGCCTCCGTGCACAGATCCCGCTCGGTCGCTGTTGGGACCCGAGAGCTGGGGGACACACGGTCTAGGGGGTGTGT
>scaffold_20_2231734_2231841
GAAAGGGTGCACTAGCCGAGGAGAAGCCAGCAAGGGCGTGAGGGGTGAAGGGTGGACCAAGGGGCTCCATCTGTGCAGCTGGAGGGCAGGCAGCCACCCAGAGCTGC
>scaffold_20_4373859_4374017
AAACCACCGCCGTGCAGTTAATAGGGCGACCCTAGAACTTAGGCCTGGCAACAGGGAGGAGGGAGCCCTGTGACTGCTCGAATCACGTTTCAGCCTGAGGAAACCGCGAGTACAAAGGTCCTGTAGAAAATGCCTGCAGGAGCTGCACGGAGGCCCGT
>scaffold_20_4549655_4549817
AGGATGACCGCATTCAGGGTGGCGGTCCTCCCTGCAGGGGGCACCCCCATGGAGAGCTGGGGACGTTCAGTGTCCTGACGGTGGCCACGGTTACATGACATACGCATGAGCCGTAAACTTGAGGTCAGCGTACTTTATGCCCTTTCCTGGGGGGGGCACAGC
>scaffold_2001_101162_101263
CTGAGCGGCCGGGAGCCTGCAGGGGTACCCTCCGGCTCCCCTGGGGCTCCCCCCGGCAGGACTTCTGGCCGCCTTCAGGCCTGTCTCCCCCGGTGCCTGAT
>scaffold_2001_284573_284705
TCCTGCAGGGCACCCAGGTGCCCCTCCTGCCTTCTTTTTAATTGGCAGTGTTGTGGATATCGTCTGTATTAATCATTTCATCTTCCTTCTGTTAGCCTCAACATTTAAAGAGGTAGGACTTCTGTTCCAGCG
>scaffold_2019_17209_17324
GTCTGTCCGGCCCTTGGCTCGTGGCAGCCCTGCAGGCCGATCTGCTCCCTCGAGAGGGTGCGCGGCTCTGCCCTCCATGGTGCCCACCGCCCTCCCTCCCGACTTCCTGGGGCGC
>scaffold_2019_81112_81234
GCGCCCACAGCACCCACGGTGCCCGCGGGGCTGCCTGCAGGAGGGCCGCGCACCCCGGGCCCAGGCCACAGCGGATATGAAATACCTCGGACCTGCTGTCCCCGGGGGCACCAGCGCCCCCC
>scaffold_2019_501573_501700
CAGACTGCTGCCCCTCCTTCCTGCAGGTAGATGGGTGACTGTCCGCTCAGCGCCAGGCAGCAAACAGGGGGATTACGATACTTGCAATGAGCACCGCAACGGGGTAGGGCCCTTCCGCTTGTGCCCC
>scaffold_20228_125371_125486
ACCGTGCATGGAGAGGTCGGTCCTCCTGCAGGGATGCAGGGTAAGAGACACGGGGACTCTCTGAGCACCAGGAAATGGGCACATGAAGCAGCTTCGAGGCCCTGCTCCCCCAAGG
>scaffold_2030_201313_201414
GAGCATAGGCGAGACCTCTGTGGCAGTGACTGTGACCTGGAAGTCCCCCCGGTTATCCCCCCACTCCCTCGACACTCACTGGATGGGGTGAGCCGTGCCGG
>scaffold_2030_466171_466278
AGATTGCTCACCACTACCCCAGCGGCCAGACCCGCATGTGCCCGGGCTGACGGGGGCGGGGGCGGCAACCCTGAGCAGCCCTAGACAGCAGCGCCCTCACCTGTACT
>scaffold_2030_616693_616831
AGACTTGGGCCTGAGGCCATCCGCATCTGACCCGGGAAGGAGTCCCTGCTCCGGCACCCACACCCCACCCCATACTGGCTCCTTCCTCCCCCACCGCAGGAGGTAAGGCAGGGCCCGCATAGTCCCGGCCCAGGCCTG
>scaffold_20329_175808_175977
CATCACCGACTCCCTTCCCCTGTCATCCTCCTGCAGGAAGGGTCCTGGGGCGGGCTGCTCTTTGTCCCCCTGGATCCATTTTCTTCCCCGCTCTGTGCCCCAGGAAGCCAGTCTCCCCGCTGTAGACTGCACCTGCCCGGTTCCTGGCTTCCTGCTGGTTCTGCCAGTG
>scaffold_20329_188438_188598
TGTGGAGGGTGGGGAGAGGGGACTTTCCCAAGGGACCTGCAGGAATGTCACGCCACTGATCTCACCCATTCACATCCATGTCTCGAGCGGAGCCTTCCACCAGCCCTGCCGTGGGCCCGCACGTCCCTGCTGTGGCCTGCGGGCGATGGCTGCCCCTCTG
>scaffold_20329_246218_246369
CATGACCCTGCCTGGGGCCTCGGTGCCGCTCTTCCGGGAAGGGGTGACAGTCCCCAGAGCACGTGGTGTTCTGCACAAACACAATGGGTCCAAGGGAAGCGGCCCCTGCAGGGAAAATGGAAATCCGAGGAACAACACTGTCCCCAAGAAG
>scaffold_2035_530153_530298
GCACGTCCTCGTCTCGTCGCCCGAGGGGGCCACTGGTGTCCACAGCTGACCGCGGCCCTGGCTGCAGCCAGGCATGAGCAACCCTCGGACACCCCGCCATAGAGAGCAAGCGGTGGGTTCCTGCAGGTAGGGAACCAGACACGAG
>scaffold_2065_2741868_2742015
TGATGGAAGGGCCCTCAGAGTCCATGGCCTGCAGGCTCGTTGGTGTCTCCCGGGTCCCTGTGGGCCGTCTGCCAGCGAGGTCCCAGACAGCCAGGACGTGCTCGGAACATGACTGTGGGACGAGTGAGCACTTTCACCCTGGCATCT
>scaffold_2066_326983_327102
TTGCCCAAAGTCTGCCCTGCAGACCCTCTAGCTGAGTCCAGTTCTCCAAACCCTAAGGCAGAGGCTGCTCATAGACCTGGAGCCTCCAGCCTTCCAGGGCACCCCCGGGTGTCCCTGCA
>scaffold_2066_556120_556221
GCGATGGTGGTGATGGCACACTGCAACCTTTTCTCCCTGCAGGCTGGCACGATGCACGTGGCGGTGATTGGAGCAGGTGTCATAGGGCTGTCCAGCGCCCT
>scaffold_2066_960804_960905
GTTTTCTGTTTGACGGGCACAAGGTGGCCGAGCAGCAGGCCTGGTGCCAGCTGGCTGTTCAGGGATGGCGTGGGGGTCCCTGAGGCTGAATCCTGGAGGCT
>scaffold_2090_507653_507784
CCACTTGGCAGCCTCCCTCCCCTCCCCTGCAGGTCCCAAATCATCCCTGTCGGGGGCACAGCACACACGCCAGTATCTTCCAGCCAGGGACCAAGGACACATTGCCCATTACTGCATATGGGTCCACAATG
>scaffold_2092_231904_232073
GCTCATCTCCCATTCTGTGCTTCTAGCTGACTGTCCCCTGACCTGCAGGGGCCCTGACTGTCCTCACTGCCTCCTGCGCCCGCACTCCCCAGCTCCAGCCCTGGCAGGGCAAGGAGCATGAGGAGTTAGCTTAGGCCTCGAGTCCTCTTGCTAATTCCTCACGGGGGCC
>scaffold_2092_300027_300190
ATCCGGCTATGCCATCCCTCCCTGCAGGGCCCCCAGCCTCCCCTGACCATCGGCCCGATGATGCCATCATCTTGCTTTCGGTCACCAAAGCGAGGCTCCTCCCAGGGCGAGCTGCCGAGCCTCTGCTTGCCAGGCAGCATGGGGGGGTGGTCACAGCCACTCC
>scaffold_2092_302378_302608
CCAGGGCTGACTCTGCTACCCCTGTTCCTTCCTGTGCCCCAGAGACATGGCGGGGAGTGGGCAGGAGGGGTGGAGTTGGTGTTGCTGGGGCCATCGGCCCTGGTCTCAGTTGACCTGCAGGCCATCCTGCTCTTCCTACTGTCCCACTTCTTTCTGGCCAGTCCCAAGAATGCCACGGTGGCCACCCTCTTTGGGGACACTCCAGGCCACGTGCCTGTTCTGGCCACACA
>scaffold_2092_404842_405018
CGTGGCTTTGCTGGGGGTGCCATCCCCACTGCGGCCGTAGCATCTGGAGCTGGTGGGCTCCCGGGCTCACCTGCGAGCCCGTCAGCTCTGCAGGGGGCTGTGCATTGGGCTAACTCCACCTGTTCCCAGGACTCACCTGCAGGCTCTGAGCAGCCCAGGGGATCTGCTTCCCAAAA
>scaffold_2092_1493581_1493749
GGGTCTCCGACATGCGCCCTCCGTTCTGGAAGCCATGGAGCTGATAACCTTCGTGTGGCATCATGTGGAAAGGTGTTGCCTGACCCCTCACTGATTAGCTCCCCTTGAAGTCGGTGTCGGGAGGTTGCCCTGCAGGCCCACCGCAGCCGCGTGTCTCACTGTCTGGTG
>scaffold_21094_85534_85688
GCCAAGACGTCAGCAGCCGGGACAGCGTGAGTGTGACAGTCCTGCAGGAGTACCTCGGTGTCACAGCCTTCGACAAGCACGCCATTGGCCGTGTCGGGGAGGACGATGCTGCCGAAAGAATCCTCACACAGCACAGCAGCGCTTTGGCCTTCAG
>scaffold_211_34084_34234
CAGATGCCCCACCTGCAGGTCCTCTTATTTTCTCAATAAAACTAAAGTGCCCATGGCCTTCGGGCTAGGGAGGTGGCAGAATCCAGGTTGGAAAGTAAGCGAGGTGATCCCAAAGTCTGCATTCTTAACCTCTACTCTCTACACTGCCTC
>scaffold_211_2730385_2730549
TCTGCCCCTACCAGGAGTCTCGGCAGGATTTGAGGACTCTGGAATAGCACGTGACTGGGAAGAATCCCCAGAGCAGGAGTTCTACAGGAGGGGGTCAAGGTGGGAGGTAGGCGCAGAAATTTACGGCAAAGGGGCCTGCAGGGCGATCACTAGGTTTCCCAAAT
>scaffold_211_2863172_2863300
CTCCTCCTGCTCAGCCCCTGCGAGCTCCCCAGGCTCCTATCCTGCAGGGTCCTTCTCCGTTCACTCAACAGCGCCGCCCTGTGTGATGTCAGTGAGTCTCTCTAAAAGTTTCATCTGCTAGCACCTGG
>scaffold_21101_61082_61227
AGGCCTCACATTTCTCTTCCTCTCCTGCAGGTGTGTAACGGCAGTGACAGCAGACCCACACCCAGCCCCTGCCACCCCAGCAGGGTGTGGGGGTCGTGGCTGCCATGTTGGCGCCTCCCCTGGGCTCCTATGGTAGATAGGGACA
>scaffold_21233_104974_105113
GAAAGTGGGCCATGAGTGGGTTAGAGTATTAGTGCTGGGGCTGAATGTGTCCCCCGAGATTCATATGCTCCAGCCCTGACCTCCAGTGCGGTGGTGTTAGGAGGTGAGGCCCGGCGGAGGGGGTTAGGGCCTGCAGGGG
>scaffold_213_13067_13213
CCCCGAGCAGTGGCTGGGGCCAGACTGCTGAAAGGTCCGGCGTGTGGGCAGGCTGCAAGCCGACCTCCCGAGGCTCTGGGCATGTGGGGTGGGCACGGGGTCGCCGGCAGTGTAGACAGCCTCCCTGCAGGCATCACTCACCGGGC
>scaffold_213_33060_33161
TATCCCAGGTGAGGGCCTCCACATGCCCTGCAGGGAAGCTGCCGCCACGGCATGGGGCTTGGGTGTGGGGAGACCTCATGGAGCACGTGCATGGGTGCACA
>scaffold_2131_93434_93578
TCCCACTGGAGTCCTCCCACCTCAGCCCCGGCGGCCCCTAAAAGACCCAGCGGTCCCCTCCCCAGAGGGAGACAGCAGCGGGAAGGCTGGGGCGCTCCAGCCTCCCCACCTGCGGGAGGTTTGGCCAGCGGCTAACCTGCAGGA
>scaffold_21373_204_339
TAGACGTCCTAGATCTGGACCCCAGCCTGGAGCGCCCTGCAGGATCTGGAAACTACTGATCTGACCGTCTTCACACTTCTGAGCGCCTCCTCCTCATTATCCTTGACGCTCTTTGGCGCCATTTAGCCAAGACGG
>scaffold_21380_115200_115301
GTCACCAGAGACAGCCAAGTCCCCCTGCAGGCTTGGTCCCTTCAGGGTCACGTCCGGGGCACCAAGGTTTAGCCAGGCGTCGCTCCCAGGCACTTTCACAC
>scaffold_2144_651794_651962
CTGTGCACGCACCGTACTCGCCGTGTGGGAAGCAGGATGGTGGGAGAAGGCGCGCTGCCGTACGTATCCAAGTCTAATCCAGAAGAAACAACGAAGCCGCAGATCCCGACCGTACCACAGGAAGTGTTCACCTGCAGGAGTTCCTCACGGCAAAGAAACAAGGCTTCG
>scaffold_216_206414_206550
CCCCGAAGTTCAGGGCCCTCCCCTTGACCTTGAAGGTTCCCATCAGGCCCGGGAGACCACGGTGGATTGGGAGTTGGCCCGGTGGGTGCAGCTGGGCCAGACTCAAGGGATGGCCCAGGCTTGCTGGTTACTCCCT
>scaffold_216_374324_374425
TTTGCACAGGGCTTTGCAGCCATGTGGGGGTTTGGTCTTTCTCAAGGACAATGGCAGGTCCTTGGAGCGTTTGAAGAAAAGATGGGGCAGCACAGGGCTTC
>scaffold_216_1233356_1233457
TCTGAGAGGTCTGTCCGGCTCTTACGAAAAGCCGTCACGTGTGTTAAGCACAGCCCAGGGGGACCTCAAGAAGACTTGCTGCTGTCTTCGTCATCCTCCCC
>scaffold_216_1546467_1546649
GGGAGGCAGCGACCTGCCCAAAGACTCAAGAATTTGAGGTTGCAATCACCCGAGGTTGTCTGTCCTGCTGTGAGCTTCCTGATGGGGTGGAGGCAGGACAGACTGTGTAATTTGCAGGGCCTGGTGCAAAACGCACCTGCAGGGTCCCTCGTCCAAAGAAAGCATTAAGAATTTTAAGGCAG
>scaffold_2163_472414_472526
AGTGGAATGGAGACGAGATTTCATAAGGAGCTGCCCCAGGTGAGCCAACTCACAGCTTTACAGAGACTGGGGAAGAAGTGGGGGTGCCCCCGTCCTGCAGGCAGAGCTTCCC
>scaffold_2180_144067_144168
CGCCCCGATATGGGGGTGGAGTGTGCTCGGAGCCCTGCTGCTTGGGGCACGCTCAGTAATGCAGGCACCCGGGGCAGGGTGGGTATTGTGATGTGTGGGAC
>scaffold_21906_41229_41384
TCAGTGGTCGGTTCCTGCAGGACACACCTGGGTCCGTCTCATGTTCCACCCTGAGAGTGGCTTTCCCAGAACCCTGTGCTGCTCTGCACACACAGAAGCATCTTGTGACTGCTCAGCCAGCCATACTGGCTCTGCAATCCAGAGGCACCACAGAC
>scaffold_22_213110_213279
CCGAGGAACCCATTTCAGGGGGAAGCTGAGATCACAGGTAGCATCTCACACGGAACAAAGGGGGGAGCACAGTAACGCCGTGCGAGGTCAGGGGTGGAGAGGAGCCACCTGACTCAGAGCCGCTGGCCGCCTGGCCTGCAGGAAGGGGACTGCGTACTTAGCAAATACA
>scaffold_22_286353_286454
TGGGCCCGGCCCAGTGTGACGGAAAGGGGGACACGGGAGGCAGCACCTGGCACAGTGGGAAGGCCACGGAGGACATGGTGAGGAGGCAGCCACCTGCAGGA
>scaffold_2207_520614_520759
CATGGGGACACTCTGGGCCTCCCTCTGGGACGACAGCCTGGAAGTGTGGGGGAGTGGAGCCCCAGGTCCTTGGTGGACAGACACGGCAGAGAGCCGCAAGGGTAAGGCCCTGCAGGTGTGGAATCTTGGCAAGGTGTTTTTTCTG
>scaffold_221_1358984_1359125
GTGGGCGAAGCCCTGCAGGATGGAATCCCAGCCCCAGATCAGCTACCGCTTTACTCCTCATTCAGTGAGCCCTAGCTCTAGCCGTGAGCTCCTCCGACATTCCCAGCTTTGCACCAGCCAGCCCCTCTGCCTGGAATTCTC
>scaffold_2213_107086_107195
ACTGGGTGAGGGGTTCCGAGTCCTCAGTTTTCCTGACACCGTGGTTTTGGTCCCTCTCACTGGTCTTGGGGTGACCCGTGAGTGACAGCCGGCTGCTGGCCTGTGTCCT
>scaffold_2213_145332_145505
CAGAGATGGTACGAATGTTGCCTAGAGTCACACAGCCGGGAAGGGGGGACGCCTGGCTCCAGACCCCTATGGTCCCTCCTCTGGCCGCCCCTGCGTCAGGACCACACTGCGTTTCATGCCCGCGGCTCCTGCAGGGTCTCGGCCGGGGCCATGGGGTGAGGCTGCGGGCGCGG
>scaffold_2213_185852_186024
CCACCCCCACTGTTTGACACCCTGGCTGCCCAGAGAGGGACGTCCCCAGCGTTAGGTTTCCTGCCAGGCTCCGCGGTGAGTTCTGAGCTCCCTGCCCTGAGGTGGGACAGGAGTCGAGGGACTCCCTGCAGGAGGCCACCACAGGCACGGATGGGAAGGCGCCCACCTCCAG
>scaffold_2213_192621_192734
GCTTCAAGGGGGACTCAGAGCCGGAGCCCGCAGCTTCCCGGGCCTCCCCAGGGCACCTGCTCGGGGTACAGCCTCCTACACGAGGCAGGAGACGGACCTGCTGCCCCTGTTCT
>scaffold_2213_285269_285422
CCCCCGGACGATGGCCCAGCCCTCCTGACGTTCCATCCGGCAGCGCAGAGCGGGCTGTCCCCGCTGAGGGGGAGGGAACACAGTCCCCCACAGAGGCGGCCCCGGGAGGGCCCAGGGGTCGTGCCTGCAGGGGACCCTCCCTGCTGTCACCCC
>scaffold_2213_535584_535742
GCACACGCGTCGGCCCGGGGTCCCGGCCCTGTGAGAACCGTGGGAGGCAGCGCGGCTTGTCCAACGACAGGCATCCCCGCAGAGGCCTGGAGGAAGGGCCGACGTGAGCCCAGGGGGTGCCTGCAGGACAGGGACAGGAGCAGAGACCTTGAGGCCAG
>scaffold_2213_578128_578263
GAGTCAGCCGCCCCTGAGCCTGTGCTCGGGACACTCCCCTTATGAGGCCCGAGGCAGGACAGAACCTCTGCCCGGGGCCTCCCCTGAGTCCTGCAGGGAGAGAGCGGCAGCAGGCGGGGCTTGGGGGCTCCGGGA
>scaffold_2213_606011_606163
CTCCACACAAACCCATCCTGCAGGCTGAGGCGGCGGGGCTGCCAGAGGGCCGCCGGTCATAATCTGAGTGACCCACGGCTGCTGTAGTCCCCGGAGGTGAGGACACAGTCTGGCTGCAGCCAGGCCCCAGGGCTTAGAACTCTGCTGCCGCG
>scaffold_2213_742540_742712
CCCGCTGCTAGACCTTGGGTCTCCTCTGCTCTTTGGCCCTGCAGGCGATCGGGCACCTTCCTTCCCGTGGGATGGGCAGCTTCCCACAGTCAGACCGCGGTCCCAAGAGAGGCCACCGCAGACCCACGGATGACCCCCTCCACCGCTTACGTGGCTGGTGGCAGAGCAGGTG
>scaffold_2213_896483_896630
TGAGTCTCCTCCTTATAGCTTTATTTAGCATTCTGCTTTTCCTGCAGGACAGGGGTGGCTTGCCTCTCTTCTCTCCTGGAGCACTGCACGTTCATTCGCTCGCCCACTCCCTCACTGGGTGTGTTTGCTGAGCTCCTGCCCACTCCC
>scaffold_2213_1055015_1055197
TCTTAGCAGGGGCCCTGAGGACAGAGTAGGGCAGAGCTGAGCCTGCAGGGATGGGGAGGGAGGGGGGCTCCCTCCCCAGGGCCCTACAGGCCAGGGGAGCCCCCTACAACCCACCCTCGCCGTCCAAGCCCCGGGGACACCGTCCGGTGCTGAGTGACAAACCTTCTCGGCAAGTTGTCCCC
>scaffold_2213_1091984_1092122
GGCCGTGATCTGAGGAAGGAGGGAGGGGGCCACACACCCAGGAAGGCAAGCGGCCACTGCCCTCTGCAAAAGGGGAGGAAACAGATCTTCCCCTGCAGAGGTCAGAAGGAATGTCCCTGCAGGCACTTCCAGAGTTGT
>scaffold_2213_1369167_1369336
CTGGGGTGATCTTGACTCTTGGCGACTCCCCTCCTGCAGGCAGGCCACCCGGAGGCATCCACGCTCCGGTGAGAAGCGTCCACCTTGTCCCAAGTGCGGCCGGCAGGGTCTGGAGTACCAGTCCCTCCCTGCAAGAGCTCCGGCCACATCGCCCAGTACGAAGCCACCT
>scaffold_2213_1392719_1392833
TGCAGCCCTGCTGGGGGCCTGCAGGCTCGCGGGGACACCCCTCTCCCTCCTGCCAGGTGCAGCCGGAGCTTCCTCCGGAAGCTTCCCCCGGAAGCCCCCCGGGCTTCCTCCATG
>scaffold_2213_1452622_1452723
CGGGGACACTTTGCACCCAGCAGACGGAGTGCCCGGCGCACCAGGTCTGGTGACCCTGGGGTGGGCTCTGGCTGGTGCTGGGGACCCGCTCCATAGATTCC
>scaffold_2213_1956080_1956255
CGTGGTCCAGGCCTGTTTGCAAAGCCGCGGGGCCCCAGACTGAAAATCTCCAGCCCACCCGCACCCGTGACATTGAGGGGTCAGGAGAGGGTCAGAGTCTGGGGCTCGGCGGGCGGGGACTAATGGGAAACCTGCAGGCGTCCGGTGCTTTCTCGGAGCACACACAGAGGTGTCC
>scaffold_2213_2014003_2014163
GGTAAACAGTCCGTGTGCTCAGAGACGCACCTGCTTAGCGAGGCTGCCCCGAGGGCCTGCTGGGAGACTAGCACACACCAGTGCTCTGCAGGGAGGGCCGGCTCTGTGGGGTCCCCTGCAGGGAAATGCTTTGCTGTCTTCTTCTTTGAGGCCGGAGACC
>scaffold_2213_2084892_2085029
GGGGTCTTTGGTTCGTGAGGGTCCCAGAAAAGGTAGGAAATCACTGCTCCGTCCCTGTCCCTGTTGGCAGGTCCAGACACACCCCCGCAGAAGTGGGAGGGACCGGCCGTGCTCAGCCTGCAGGACGGAGACCGAGG
>scaffold_2213_2308145_2308281
GGCGCCCCGGTGTCCGTGCCCTTCTCAGATCTCAGCTCAGCAGAGGCCTGTGAGAAACCAGTCGGCACCAGCTGGTCACGAGTGGGAGGGCGATGGGCCCTTCCGCCTGCAGGACACGTCCCTGTAGGTACAGCCA
>scaffold_2213_2403780_2403931
AAACACAGGGAGAACTGCGCTACTGCCTGCAGGGGACGACATGGCCCGGCCAGGCCAAACCCTGAACAGAGTCCCGTGTTCCGACTGGCAGGTTGGATCCATCTCATGCATCCCACTGGGTCTCCCTAGAACCGTCCAATGACGTGGGTGC
>scaffold_2213_2466768_2466964
TTACGTAAAACGGGAATATCGGGGAAGGAAGGCACTGACCCACAGAGCTGAGGGAGGTGAGGACGTGATGGCAGAGAACCTTCCGGGCTGTGGCTGCCCCTGCAGGCCCCGGCCAGCCTGTGCACTGACAAACGCCAGGGGAGGCGGCCCTCCCGGGCCTCCGTGGGCACTGCCACCCTCCATGACCTCCTAAGGA
>scaffold_2213_2618317_2618483
TGTGACGAGACCCCTCCAACTGCCCAGGTAAACCTCCTGCAGGGACCGAGCCCAGAGCCCTCCCGTCCCCTCTCCCACGTGGGCTGTGCATAAGGCATGGATGGGGGCCAGGGACGAGGAAGTTCTCCGGGCAGCACCTTGCAGGGAGCAGCCTGACGCATGCACA
>scaffold_2213_2735802_2735959
ATTCCAAGTGGGTGCCCGGGACATGAAGCCGTGACAGAAGACGGAGCCTCGGGAGGAGAGCAGCCCCGGGTGAGGTGGTCTGTCCTCCCCATTGGCTCCACGCTGCGCTGCGGGAGCCTGCAGGGTGCGGGCTGGAGGGAGCTGGCAGGAGGCCTGC
>scaffold_2213_2788629_2788739
TGGTGGCTCGGGGGCCCAGCTCAGGAGCTGCTGCCTGCAGGAAGGGCCCCGGGCAGGACGTACGCTGGGGGCTGGGGGCTGCCCAGGCCAGGGTGTTGCCAGGGGCCCCC
>scaffold_2213_2804013_2804122
TGGCCTCCGAGGAGGACTCCAGCTCAGAGGATGGCCTGCAGGCTTGGGACGCCCAGCCCGGGGTCAGATCTGGCCACCCCCTGGGAGGAGCTGAGAGCCTGCTAGACCC
>scaffold_2213_2900764_2900990
TCCCTGGACGACCGAGGACAGCGTCTCAACGGCCCTGAGCGCGCGTGCCCGCACGGCGCCGAGATCCAGGGAGGGTGGCCTAGGTGAGGGACGTCAGGGGCACGCGAGGGAGCAGCTCTGTCCTCACCTGCAGGGCCACGGTGAAGTGGCTGGTTTTGGTGTCCCGGACGATGCTCGTGTTCATGGCCGACTGGATCCCCCACCGCCACTGCAGGTAGCCCACCGT
>scaffold_2213_3565978_3566143
GGGCCCCGTCCTTGACCTCCCCCCCTCCCCTGCAGGCCCTCTGCACACACCCCCCCCCATGCTCCCCTATTTCCCGCCACCTGCTCGCGTTGCTCGGGATCACTCTGCTGCCACGTTTCTCCTGTGGTGGATGACCACCCCAATGTGCAGCGTCCTGCTTTGGCC
>scaffold_2213_3670317_3670446
CTTCTCCTCTCGCCTTCCTGAGGCCCCGGGCGATGCCCTCCTGCAGGCCGACGCTGTCCTCATCTCGCGGGAGAGGGAGCCGGGGCCCCGGGACCTCAGCCAAGCACCTGCACAGGTCCCCCCAAACCA
>scaffold_2213_3684657_3684805
TAGGGGCTCTCCCACCACCCACCCTGCCCCTGGGGGTGCAGCCAGCAGGTTTAGCCCAAGCTGGGGAAGGGAGGAGTGGCAAGGCAGCAAAGGGACCGATACGGGCTGACCTGCAGGCGTGGGGGACCACAGTGAGGTCACATGTGCA
>scaffold_2213_3691462_3691592
AAGAGGCCCCTCTGGCAGGAACAAAGGAGAAGAGCCTGGGGGCGGGGGAGGCGGAGCGTGGTGGGGGATGTTCAGAGCCCACAGCCTGCGGGGCTGGGACTGCAGCCTGGTGCCCAGCCTGACTCCTGCA
>scaffold_222_175776_175877
TTCGGGCGCACGCTCGGTGTCGGCGCGCGGCCCCTGCAGGCTAAGAGAGTTGTCTTTCCCCAGAGACACTCAGAAAACAGTGTGTGTGCGTCAGCCGACAG
>scaffold_2247_1510924_1511025
TGAGAGTCAACCAGCAAGATGGAGAAGTGTGGTCCAGGCTGGAGGAAAGCGTGCCTGCAGGGAGCTGGGGATCTGACTCAGACCCCCTTCACTAACTTTCC
>scaffold_2248_725018_725137
GGATGCCACCTGCAGGGCTTGGTCTGGGCCCTCTTCCTGTAACTCCTGGGAGACGCGGCAGTGAGTTGCGCTCCCCCGCTGCAGGGCGGGGCGGGTCTCCATCCCCAGCCTCAGGGGGT
>scaffold_2248_1597040_1597237
CCACTTCAGTCTTCTGCCGATGGCTGGGGATTCCCTGGGGCCTGCCATCCCACGAGGATCCCTGCAGGGGCTGCCCACGAAGACGACACAAATTCCCGGGAAAGCTGCCAGCAGCAAATGGGACCACTTCTGGCGCACATCACGCCGCCCTGGGATTCACCAAGCCGTGCTCCCGGGGGCTCCGGGAAGGAGACCAT
>scaffold_2265_130967_131137
GGAGGAGCAGGCCAGCGAGACGTCTGGGCTTCTTGCTTTGGAGTGAGGACCGAGGAGAGGCAGACGGGAAAGGGAAGACCTAGGATGGGCCGCAGGGGAGGGCTGGTGGTGCTCATGGCTCCCTGCAGGGGTGAGCAGGGCAGGACCGTGCAGTGGGACCTAGAGCCTGG
>scaffold_2265_173242_173369
GGCTCGGCCTCCCTGCCCTCCCCTGCAGGCCCGCACACCCTCCCCTGCCCGCTCTCCCGGGCTCCCCACTGGTTCCCTCCCATTATCTCCTTCTGTCCAGGGGTTATCGATCCTTCTCACTCCATAT
>scaffold_229_673358_673498
CCACCCCCCTCACTGCTCTGGTATCTCCCCCTGCAGGGTGCACACTCCAGCCTCCCAGCCAGAGGATGGCCACTGTGGGGCCTCCTTGAGCTATGCAGGCACAGCTTTGAGGCACTGGGGCCATCCTGGGGGTAGAGCTG
>scaffold_229_713675_713776
GATTGCCGTAAAGCCATGGTCAGCACCTTACTGTTGCCGGACCTGCTGGTGACCGAGGCTAATAGGAAGTGGTCCTCGAACTGCCCACCCCCAGAGGCTGG
>scaffold_2290_326250_326387
GCTGTGGCTGGGGTGCTCGGGGGAGTACACGCGAAGTGCCGAGTATGGGGGGGTACATAATAAACAGACACTCTGGTGATCAGTCCCGGCCATAGGACTCAGCCTGATTGCTTCTCCTGCAGGCTGCTGCTTCTAGC
>scaffold_2290_422891_423007
AAATGCAGCCCTGCAGGAGGCCGGGATCAGGGCTTCCTAGGAGAGCCGGGCGGAATCCCCTCGCAGCTGCCGCCCTCCACCTGTGGTCAGCCGGGACCTGCCGGCAGGCTGCCTAG
>scaffold_2290_430809_431008
CTTAGCCCCCCAGGAGGAGCAGAGGAGGGCTCAACCCCATGTGGACGCACGTCCCCACGAGGGAGGGATAGTTGGACTGACCAGGGCAAGTTGGAGCTTTCCAAGGTCAGGCACCTCCCCTGCCTGCAGGAAGGACCCCAGGCTCCCTCACTGGGGCTATTCCCCCGATCTTGGCCCCCTGGAATCAGAGAATCCACTT
>scaffold_2291_385687_385805
AGCCCACCGCACTGGGACTGAGGCACATGGGAGTGGGAGTGGTGGTTCCACCGGAGTGCCAGGGGAGCGGGGTTTGGTGCAAGCAAGGTAGGTAGCGAGTGTTAGCGCTGCACCCGTT
>scaffold_2297_521531_521666
GTTGAGAGAGGGGATAGGTCATTGTCAAGAAAGTGATGATGAAGACTCCTGATTGGAATAGTTCACAGCTCCCCGAAAAGGTCACAAGGCCCTGAATGGCAGAATTTCCTGCAGGCCCACCCTCTCCTCTCTGCA
>scaffold_2327_151026_151127
CTGCAGGGACGCTGTGGGCAGAGGCAGCCAGACGCACGGCAACAGGTGTGCTCATCCTGTTAAGCTGAGGTATTTGAGCTCGGCACCAGTTCTAAGAGCTG
>scaffold_2327_289713_289861
GGGGGCGCGGCCTGCAGGAGGCGGCTCCTCGACATCTGAAGCATCCTGTTCGCCGTGGGGTCTATGGGTATCTGAGGGGGGAGGCTGGGGCCCGCTGGCTGGCAGCCGGTGCCCGGAGTGGGGGCTCAAGGTGGATTCAGCTGGGCGT
>scaffold_2327_1022577_1022749
TGTGCCAGTGCTCCCACCAGGCCTCCATCCTCTCTCCTGCAGGGTTACTCCGGCTTCCCACCCCCGTCTCCGTCTCGGGGCCTCTCAGCCTGGGCTTCACACTCACACCAAATGACTTTCCTTATCAATGGCCAGCTCGGGTAGCTCCCCTCCTCAAAGCATGTTTGGCCCT
>scaffold_233_437712_437836
GGGGCTGTGGAAGGGTGAAGGAGGTGTACAGAGGAAGATGCTGAAGGACCGGACCGTGGACGGGGGCGAGGAGTTCCACGGCAGGAAGTGTAGACCATGCAGACCTGCAGGCGGCGTGGCTCCA
>scaffold_233_845337_845438
AGGGATGGGTCACACCCTGAGTCCTGACGTTCTGTCCGGTCCCTGCAGGAATTGGCAGAGCTGCAGTCCCAGATCTCAGACACGTCCGTGGTGCTGTCCAT
>scaffold_233_912628_912762
CCAGAAGACCCCATGACCTCCTTTGGTTCCCTTCAGAACCAGTTAGAGGAATGAGTCCCAGACAACCCCAGTCTGACAGGCGTGACCAGCACTGCCGGGCCGGGGAACGATGGCACTCTGTAGGGACCGGCCCT
>scaffold_2331_601333_601434
TCCTGCTGCTCTTACTCCTCAAGCCTGCAGGCCGGGTAACCTCCCCGTTCCTTTGGCACCACAAGAAGCCAACCATGGTGCCATCCTCAAATTAGCTCTGC
>scaffold_2336_271207_271410
CCCTGTGACCAGCTCGAGGCCCCACAGCAAGCCCAGGGCAGAGCCAGGGACCGGAACTGAGGGTTCTAGACTCTCAGAGCAGTGCTCCCCTCCCCTCATGTTCAGATGCGGCTGGCTGCCCCTACGAGGTGCAAGCCTGCAGGCGATGGGGAGGCCTGAGGGACCTTAAGACTCCTTCCGTACTGAGATCTGCAGCTTCAGTG
>scaffold_233887_133152_133283
CGTCTCCTCCTGCAGGTCGGCAGTGGGCCCAGGCTGAGCTTAGGCTCTCCCGGGGGTCGTGCAGCCCGGGTCTCCCCACCGGTAGAAACTGAACGCCTCCCCAGCGTCCCGCGGGTCTGGAGATGGGGCGG
>scaffold_233887_159357_159458
GACAGTGGCAGGCGCCAGCCCAGAAGTGGGGACCGTGTCTGGGAGCAGCCCCTTCCCCGGGGCACCTGGCCGAGCTCGAGCTGGCAGCTGGGGCCCTGCAG
>scaffold_233887_175544_175701
TTCAGATTGGGGTAAAGTCCAAGTTTGCCTGCAGGCCGGTGACAGGGAGCGTCTGGGGTGTTGGGCCTTGCCCGGCGCGGTGGGGGCTCCCTGCTCAGGCCCTTCCAGGCCTCCCCATCCTCTGCAGCGATGGTGTGAGCGTGTTTGCTCAGCTGTT
>scaffold_233887_178029_178136
GCCCTGGGACTCTGCCTGCAGGCTTGCGTTTCACCCGGGTCGTGTTGCATGTCAGATGGTGTCCTGTAACCGTGTCACTGGATCCCAGAGCTCCGTTCCCGTTAAAG
>scaffold_23436_55208_55418
CCTTGCAGGGGCGTGATGCTGTCCTCCCTGAGCGGGTGTCTGTGAGGTCCGGCCTGGCACCCCTGTCCTGGCATCTTGTTTGTGTGGAACCTGCAGGCTCCCGAGGAGAGAAGTTGGGGCATCTTGGGTGCTGGGAGGGGGCACCCAAATTCTGGACAGGAATTGGGACGCCCGGAGGGTGGCCAGGGAGCTGGGTCCTTCTTCCTCAGG
>scaffold_2352_694531_694650
CCCCTGAGGAGTCCCCAGATTCATGACCTTTTCTCTCCCTGCAGGATTCTCATCTCCACCCCAAACATGCATACCCAACCCATCCAGGTCCTCAGCAGAACCAAGGGCCCTCCACCAGG
>scaffold_2352_736675_736843
GAGGGAGAGACAAAACTGTGCTCCCTGGGACCTGCAGGCTGTGCTCCCGAGGGGGCCCAGGCTGACTTAGGCCATCATCCCTCCTGCTCCCCTTGCCAAGGACCCTCAGAGGGCCCCCTGTAGCTTGGCCACCGCCTGAGAGTTTCAGAGCAATCTGCAGGCGATCAC
>scaffold_2352_1997964_1998112
CGGCAGGCAGGGATCTAGAAGATGGACACTGTCGCTTCCCTGCAGGAGGCCCCCCAGTGTTCCCTGGTGCTCGTAGGCAATCTGGAACTCTTTGCCCCGGGCGGCAAGGGGCCTGCCCACGTCACCGGCTGCATCACCCACTCCTGCA
>scaffold_2352_2468462_2468596
CGGCCCAGACAGCCACTGGCTGCTGCAGCATCAAGCCCTGCAGGGCTGTCGCCCGCCGCCGCTGGCATGGCAGGATCCGCTGGGCTCAGGCGGGTTTCATTTCCCACAGGGCACCAGATCACAAGTGAGGGGCG
>scaffold_2352_2485499_2485662
GAGTCCATACATGGAAATCCACATCGACCAAGATGGGCCACCTGGGAGGCAGGCAGGGAGCTCCCAGTGGGGCACTGGGTGTCAGGAGGAAATCGGAGCCGTCCAAAGCACAACCTGCAGGCTGAGAACAGTCAGACGGCGTTGGCACACCTGGTTCAGCTGC
>scaffold_2352_2840278_2840438
CGACAGGTAGGGGCCTCCAGATCTTGCTTTCCAGTGGCCCCTGCAGGGCTGTGCGTGCCCCTTTTTTCTGCCCGCCCAGCCCCTGGTGCAGTGAGTTGACACTGGTTTCCGATTCACCCCCCTCACTTGCACAGAGATTCTTGGGGCCCTTGTCATGTAG
>scaffold_2352_3075935_3076036
CCCGGACGAGAGGTCAGAGAATGGTTGGATAACAGAGCCACTGTGTGAAGGAGGAGGGTTCCAGGCACAGGGAACTGCCTGAGCAGACGTGAGGGTGAGGA
>scaffold_2352_3371704_3371821
GGTAAGAGGCAAGAGAAGCCCAGACAGGGCAGTGGTGAAGCAAAACTGAAGAGTATAAGGGCCCTCGAGATGGTAACAAAGGGAACCAACAGGATATGGAGGCTGGCTGGATGTGGC
>scaffold_2352_3472429_3472530
GTCCTGCAGGCTAGCCCCTGGGGTGATGACCATACGCTGCCCTCCTGTCCATCTCTCACTGCACCCATCCAGAGGCGCCCCACCTGGGCATGGTTCCTGTG
>scaffold_2352_3989460_3989629
TTTAATACATTTCACGGCTCGATTGGGTGTGCACTCGGTGTCCCTACTACGTGTGACGGTGCTGGGGATGTGCTGGGAACGGCGATGGCAGATGGAAGCGGCAGCCCCGAGTGCTGGTGCCATCCTGCAGGGGGCGCCCCAGCCAGGGCTCAGAGGAGGGTTGAGTCTG
>scaffold_2352_4009483_4009655
CTGTCCACCGGCACAGAGCCAAGAAATCAAACCCCCGTCTCTAACCCCTGCGCCGTAAGGCACCCCAGGAGGGAGACAGGGAGGCTCAGTGGCTCAGACAACCGGGTCTGCTCAGGAAAGAGGCCCTGCAGGCAGCCGATGCAATTGCCCTTTGTTTCTCTGCCAAGAAGCT
>scaffold_2352_4180201_4180315
CTGGGCGAAAGCAGATTACAGAGGAGGGCCTGGCCCAGGCCGGAGATGCTCGGAGAGGGAAAGGATAGGCTCAGGCTCCCAGGGCCCCAGCAGCGCACCCCCCTCTAACAGGCC
>scaffold_2352_4416265_4416391
GCCCTCCCACGGGGTCAGGCCTGTCATTCCTCTGGGGCAGGATGTGTGCCCAGTGGTCAGCTGTATGCATTGCCAGGTCCAGAAACTCAAGGCAGCTCAAGGCCTGCAGGAAGGGGGAAAGTGTGC
>scaffold_2353_125689_125796
CCAAGGGTGGGCCAGAAACCAAGGCCAGGTCGGCCAGCGGCAGGCTCTGGGAGCTCGGGCTGACTCCGTGACTCCTCTCGGTCCGCCGTACCACCTGTGAAGGGGAG
>scaffold_2353_206546_206688
GAAGGAGCTGAGCAGAAGGAGCTGAGCTCAGGCCTGTCCACGCCCCGAGCATCCCGCTGCGCTGACGCGGCACGGTCTCCATGCCAGGCCCAGCATGCAGCATGTGGTACGGACATCAAGCCGGTGGCTCTGCCTGCAGGAC
>scaffold_2353_478799_478900
CCCTGCAGGCGCCGTGGAATCACGGAGCTTCACCTCTGTCACTTGAGTTCCTTTTGTGGCCAGTCCCCTGGCTGGCCTTGTGCGGGACTGCAGTGGTGGTG
>scaffold_2354_53372_53494
GCCTCCAGTGTCCTGCAGGACATGGCCATTCTCCGACCTGAGCACAGATCGGAGACCCCCATCTTTTACGGCATCTTTTCCTCCCAGTGGTGAGGGGAGCCTGATGTGGGGAGAGTGACAGG
>scaffold_2357_776598_776753
GGCCTTCGCGCCCTTACGCACCCCTCAGCGCCATCCACCTGCAGGACGTTCGCACCCTCCCAAAACACGCCTCTGCCCCCACTGAACAGTCAGTCTCCCTTCCCGGCTCCCCCAGCCCCTGGCAGCCACACCCCTACTTTCTGTCTCTGTGATTT
>scaffold_2357_1104290_1104431
AGGGGACTCGTTTGGCCTGCAGGAGCTCACAGGTTTCTGTAGAGCTGGTCGCAACAGTGCCCCTTGGGTGACGGGGATGGTCTCGGTCTCAATGTTATTTGTGGATTTACGGTTGATGGGATTTCTGTGGCCGTGTAAGGT
>scaffold_2357_1356565_1356697
GTTTCCTCACCTGCAGGATGGGGTTGTGCCAGAGCGGGGACTGAGCGGAGGACTCGGTGGGACAGCGAGCGTTCCTGGAAAACGGTGAATGTCCCGTGAATGGCAGCTCGAGTCCCAGTCACCACCGGCCAG
>scaffold_2357_1424152_1424253
GAAGAAACAGGCCAGACGCCCCAGTTAGGAGCGCGGTGGAGCTGGGCAAGGGCCCTTCCCCCAGCCTGTACTCCAGGAGCAGGCCTAGGACCTGGCAGCTC
>scaffold_2357_2407995_2408161
AAAATACGGTGGGAGGTTGCACTCTGAACAGGCTCTCAGGAATAAAAGCACGGTGATGGAGTTCAAGGGCCCCTATTATGCGCCAGGCATTGCACTGAGGACAGAGGTGCGAGACACTGGCCCTGCCCTGCAGGGGCCGTGAGCTATATGAGCCGCCACCACACAG
>scaffold_2357_2448418_2448564
CCCGGCATTCCCTCCTCAGAGCCGGGCCAGAGCACGTGACAGCGACCATGGTGCCAGGGGGTGGAGACTCTGCCACAGTCCGGGTCTCTCCCCGCCGACAGGGGTCTCCCTGCAGGCAGAGCCCAGGCCCTGACTCTGTTTCCCCC
>scaffold_2368_256729_256878
AACCCGTGCTCAGCAGGGGCATCAATAAGGGGGCCTGCTGGGGGGATACGCTCACCTGGGCTCACCAGGGTGAGGTACAAGCAGCAAACTGCAGCAAGTGCCCAGGCCAGGGGCCTGCAGGTCCTCACGGGGAGTTTCAGCTCTAACCA
>scaffold_2368_440048_440149
GCACCCTGCTCAGAGCCCAGGCCCGCCAGGGGCTCGGGCCTGCAGGCTCCGCTGGGGCCGGTCCGGACCTCGGCAGCTCGGCCAGGTCTAACCTGCAGTCA
>scaffold_2368_826671_826772
GCTTGTTTTAAGCTTCGATACTTTCTACTTCTGGTGCCTGCAGGCCCTACAGAATGTGGAGACTGAGAGCCCTTCGCTCCCCCAGCTCACCCTTGTTAATC
>scaffold_2368_868492_868652
GGGTTTACTAAGTGGGGGCAGCCCAGCCTGCAGGTCACCTCTCTGGGGCACCGGCTTAGACCGCAGTGTTCACTTGGAGGCCCCATTGTGACCATGTCCAGCAGCTCAGTCTCCCCCCATGTGCCCTGCTGGGCTCAGCTCAGAGCAGCTCCCCAGGGGG
>scaffold_23870_25897_26110
GAGGTGACAAGGACTCCACCTTGCAGGGCAAACACTGAGAACAGACCGAGCGTGATGACAGGCCTGAGGTCCCCACGGACGCAGCAGCCTGCAGGGGGACCCGGAGCCCCTGCAGCCCTGGGGTGCCTGGCTCTGAGCCGGCCCTCCCTGTCTGGCCCACACGACCCCACCGGGACCACGGGCTGCTGTTTCTCCTCCTCCTACCGTCCACAC
>scaffold_2397_1167226_1167333
TCGGCCTTCCTGCAGGGCACCCTGAGGAGATGGGGGTGACTTGGGCAAGTCGAAACGAAGCAAAGCCGAGGGCAGTGCCCGAAGCTGACCGGCCTCCTCCCTCAGCA
>scaffold_240_238803_238916
CCCAGGCCAACCATCCACACAGCCTGCAGGTCCGCAGAGAGGTCTGGGGACGGCAGGTTAACGTGTCCAAAGCTGGACTGACACTCCAGGTCTGAGTCTTTTTTTCATCCTTC
>scaffold_240_635460_635590
GAGCTGGGCTGCCAGGCGGTGTGCCGGGAAGCCTGCAGGTGAGTGGGCCTGGCCAGAGGGAGCACCCAGGGCCGGCCGGACTGGGCCGCCCGCACTCACTCTGTGCCCCTCCCCCCGCAGCTTTAAGGAG
>scaffold_240_1388658_1388786
CTGCCCGCCAGGGAAGTGGCTCTCTTTCTGCCCTGCAGGAGGAGCGATCCGATGGACGGTTCCCTCGGGCCCAGGCCGGAGGGTCACAGCTCGTTGGGAGGCACACCCTAAGAAGAGCCCCTTTCCCT
>scaffold_240_1399992_1400181
AGATCTAGTGACTGTCTTCTCACTCGGGAACTAGCGTGTGCGTGTTTGTACACACCTGCCTGCAGGCCCGCACGCACATTCCAACCCAGCCTCAGACCAAGACCTCTGCGCAAGGGAGGACCCTAGGGTGGGTGAGACGTGATGACGGTTTCCCCTCTAGAACCCAACCAAGTGCCCCGCCAAGCACTG
>scaffold_2400_2895_3011
GAGGGAGCGCTGGCCGGGGGGCCACCTACCTGACTTCCACGAGGGGGTGAAAGACCCGGTGGGACGGCCTCCAGGCATCTGCCCGTGCCGTGGACATTTAGGGAGCACAGCCCCTG
>scaffold_2400_385471_385645
GTGGGGCCCGCAGGTTCACACTGGAGCCACAGCAAACTGCTCAGAGAAACTGCTGGCCACCACTGGGCCCACAGCGGGTCACTGCCCACCTGACTCCTGGGAGCCCCCGCCAGCCTGGGAGCCGGTCCTGCAGGCCCAGACCTGGGCATCCTGTGCACTGGCCTCCAGGGCCCA
>scaffold_2400_457677_457826
ACTGGGTCCTGCCTGCAGGTGCGTGACAGTGACAGTGGGCCGGCCCCACCCGAGACACAAGGGCAGGTGTCAGCATGCGGCCTGGGCTCTCCAAGTCCGTTAGCTGAGGACTTTGTATTGGCCCATTTATTTTGTAGGCTTTCATTTCT
>scaffold_2400_483482_483626
CTGTCTTCCTGCAGGGGTCCGAGCCGCACGCGGGATGAAGCTCCCTCCCATTCTGTCCCTCCCGGGAGGCCGTGAGCACGGGCTCGTCCGTTCCTGCTCCCGTGTCCGTGGCAGCCGACCCACAGAGCCTGCGAGAGGTGGCAG
>scaffold_2400_555523_555659
GAAGGTTCTGGAAGCCAGAAGACCAGAGTCAGGACCGGGGAGAGCAGCACGTGGCTGGGTGCCTCTGACAAAGGACACCGCTGGGCGGGCTGGAGAAGCTCGGGGAGACCCTGCAGGGCGGCAGAGACGCAGCCAA
>scaffold_2400_577097_577222
CCGGCCTGCCCTGGCTCCCCAGACCACCTGCTACCTGCAGGGTCCTTTCCCGCCCCCGCCCCGGCCTGGGCGCCCGTCCAGGTGCCCCCTCTGCAAAGTGGTCAGGAGCTCCTTGTGGCTGTGCC
>scaffold_2400_690109_690258
CACGACTGTGTCCTTATCAATGGGGGGACCTGGGACACGTGCTCAAGGAAAAAGCCTGGCGCGCACAGCAGAGGCCCCTCTCAGCCTCGGGAGGAGCCGACCCCGCGGCACCTTCACCCCGGCCTCCAGCCTGCAGGACGGAACAAATG
>scaffold_2400_701225_701354
TCGAGCCAGATAACGGGTTCAATGGAGCAACGTGCTTGGGCCGTTCGGAGCGACCCTCGGCTCTCCCACAGGCTCTGCAGACCCACCACGCAGAACCTTCCCGGGAGGCACGGCACCCAGAGCAGCCCC
>scaffold_2400_815271_815372
GACAAAGCGCTCACAGTTTGTGGCGGGACGAACCCGGCCCCGTCCATCCACGCTAATGGGGGAGGGGGCTGCACGTGCGATAGGGACCTCCAGGGAGGAGG
>scaffold_2400_821781_821882
GTCCCCCCAGGGCAAAGACAGCCTTCCCCAGCCTGCCTGGCACCTAGCTGCGGCCATGGGACCGCGTGTGTCCGGGGGAGGGGGCGCCTGCAGGGAGAGCC
>scaffold_2400_911336_911589
GAGCACGTGTGGGGCCCTCCTTGCACACGCACGTGCCGGCCGGTCCCTGTCGCCGGGAGAGGGGACACGACCACCGTCAGGTAAGGAAAGACAGTGAGGGTGACTGGACAGAGCCACCCAATGCCCTGCAGGCCACACGGACGCTTCACACGCGCGCACGCACACACACACGTGCACACTTCACACGCATGCTTCACACGCACGCACACATACACACACTCACACGCTTCACTGACTCACACACACACTTCAC
>scaffold_2400_920576_920752
GCAGGGACAGGAGCGGCCCGGCCACAGGGGGTCCCTGCAGGGAGGGTCGTGCCGAGGACCTCAGCCCAGGGGCTACATTCATCTGCTGGCCTGTGGACAGAGAGCCCCAGAGGAGCCCTTCCTGCAGACCCCCAAAGCTGCGAGGCCCACGGCCTCTGGGTGGGGACGTCTCTGCA
>scaffold_2400_954795_954896
GATTCCCGCGGCAACCGGGTTTCCAAATGAGGCCTCTGCTCACTAGACTTGGCCCACCTGGCATCCGACAGGAGCCGTGGGGAAGGGTCAGGTGTGCAGGG
>scaffold_2400_961772_961952
GAGTCCCTCCACCCCTGCACTGAGCGGAGCAGGTGAGCCTGCAGGAGGGCGAGGGGGAGGGCACAGAACTTTCCCACGGGCTCTGGGGTCTGGGTCAGCCCTGTGACAACACTCCCCAGCTTCTCTGCCGCCAGTCTGAGGCCCGCCGAGCGTGGTGACCGGGTCTCAGGGCAGGGCAGG
>scaffold_2400_992809_992985
GAGCGGGTCAGCTCCCCGAAGCCTCCGGGGCCACCCCTGCAGGTACGACTACGGCCGGGGGCCCTCAGAGTTCGTGCTGACCCCTGACGTCCCACACAGTCCGGCTGTCCCCTGCACAGGTCTGCGGGAGGTCGGTGGCTGTCGGATTGCGGTCACCAGCCCCGAATCTCTCAAGG
>scaffold_2403_427241_427342
ATCCCAGTGTCTCCCTGTGACCTGACAGGTCTCTCCCTGCAGGTGACACGAGCCATGTCCAGCCAGGTGGTGGGCATTGAGCCTCTCTACATCAAGGCAGA
>scaffold_2403_678390_678505
TTGAAGTCATTATTCTTATAGACCACCTGCAGGGAGGGGTGGGGTCAGGACGAAGAAGCCAAAGCGGCTCAGGGCTGGCCACTCCGTCCCAGCAACACCAGCCACCACGGGACCC
>scaffold_2403_705651_705861
CCACCTCCTGGGACACTTCAGAGGAAGCCACAGGCGGGCAGAGAAAGCGCGACCTACAAACGCACAGACCCAATGGGGAAACACGCACACGCATGCACACGCACATAGGCCTGCAGGCCCCAAGACCCTCATGCGCACACGCGCACACATACACAGCTGCTGGGTGTACACTCACACCCGCAGGCATGCGCGGTCACCTACCGCCAGCAT
>scaffold_2403_787168_787273
TTGGTGTCCGGAATCTTGGCAGACAGAGCAAAGCGCCTGCAGGGGGTGACGACCAGGGCTCGGGTCACGGGAGCCATCCAAGGTCAAGGCGCCCCTGAGCCCTGA
>scaffold_2403_1003211_1003312
GGGAGCATCCTGCAGGGAGGGCCAGGAGCGGTTCACAGCCACCTCGGTTCCGGCATCAGTCACCTGGAACGGACCCCTGGGGTATCAAGTGCACACAGGCA
>scaffold_2403_1044541_1044642
AATGGCTTCCAGCTACTCTATGTGGGCGATGCTCTCTGGCACGAGGTGAGGCTGGACCAGGCGAGGAGGCAGGGAGGGCGTTTGAGGACCTCATGGGGACT
>scaffold_2403_1125087_1125247
GGCCCTGGTGGGAGGGGGAGCCCTGCAGGGCTGGGGACGCCAGGGGCCTCCGTGTGAGGTGTAACTGGACCCCTCCGACCTGCCGACCTGCGGTCCTGACCCCGGGCCTGTTCCTCCGCCTCCTGGGGCCCGTCCTTTACATAAGGCCGCAGCAGGCTGG
>scaffold_2403_1420109_1420327
GCGTGGCAGGGGAGGGCCCTGGGGAGTCCCCAGGGGAGGGAAGGGAGGGCGCCGCGGGGGAGCAGAGCGGGAGGCTCAGGCTGCGCCGGCTCGGTCCTCCCACTCCCTGCAGGGGAGGAAGGGGTGGGCGTGGGTCCAGCCTGCGGTGGCGGGCACCCCCGAGCCCCCGCACTCACACTGCAGCTGGGGGCACTTATGGCACTTGCTCTGGCCCCAGG
>scaffold_2403_1466490_1466610
GCAGTGTGGCCTTCGTGGCCAGCAGGGCACCTGCAGGGCTCCCGTGCCCTGTGCTCTCCTCCTTCCTGGCTGGCCAGCCCCGGTCCTTCTGCCCACCTGTCCCCACTCCATCAGTAGCTG
>scaffold_2403_1470436_1470570
CTTATCCTCTTCTCCACCTGCAGGATCCCCAGAAGGGACTCTGAGAAGCACAGTGTGGCAGCCACCTGCCTTGCCCCACTACGCACAGGCGGTTTCCCTCCCCTCTCTGGACCCAGCTTCCCTTGGGTCCCAGA
>scaffold_2403_1590679_1590780
GGCCAAACTCACAGGCCCAGAAAGGAGTGAAGAAGGAGGGCCACCAGCCCAGGAAGTGTACACTATCCCTGCCCACCTTGGAGTTGCTCCTGGACCACCCT
>scaffold_2403_2029134_2029310
AGGGTGCATGTGTGGGCATGAGCCCCCAAGTGGGCCTGCAGGTCAGGGGGGGGTTGTGCGTGTGGTTGGTGACTGGGCGGTGGGGCCAGGCTGCCCTGGGCTGGGCTGGAGGCATTTCCTCTCCTCTGGGGTCTCTCAAGACCTGGTGGTCCTGCGGTTGGGGAGGTGGCCCCTTA
>scaffold_2403_2058731_2058839
GCCAGTCTGGAATCTCTGGGGGGCCTGCCTCTGACTGGGCAGGGGGCCAGCGGGGAGCAGAAGGAGGGGGCGTACCCGCATGGGTCCTCAGGGCTGTGTAGAGCAGCT
>scaffold_2403_2086119_2086220
GGGCCACATGGAGCTTCTTTAGCAGGGGTGGTGGAGGGACCGCAGAGGGAGAGCCTGCAGGGAGCCCGAGGGGCGGGGCCTCTCACCACTGGTACAAGAAG
>scaffold_240941_758_907
CGGGATTCAGCCCCTCCCCTGCAGGGTTGCCTGACCGAGCCCGGTGTGCACCCTCACCTCTGCAGGGTCCACATCTGTCCTCCGCCTTGACCAAGGTACGCGATCTAAATGGTTCCTGCCACTGTGGTTCCTGTGAGGTCCCCTCGCTT
>scaffold_242_559_729
GATTCCCAGCTCGAACGCACACCCATGCGCATCTCCGACCTGGAGGCTGACCTGGAGGAAGTGCCGTGTCCAGCCGCGGCGCCACCAGACTCGCTGTCGGCAGAGGGTCCGGGGTGTCCGCCTGCAGGGGGCAGGGGGCACCAGGGAGCCGTGCTGGCTGGGGACACGGG
>scaffold_2420_743608_743716
GCGGGGATGTGCCTGTGTTACCCAGCCTGCAGGCTGGCTGGAGAGGGCTCCGGGGCTCGAGATCGAGCTCCAGAGAGGCAGCCGGGGCTACGCCTCCATCTTGCAGGC
>scaffold_243_7705_7806
CTGCAGCGACATTTGGAGCTGAAGTGGGTATTGGTCGCGGGATCTCCAGGTCTCGGCAGAGGGTGTCCTGTTGCGACAGAGTTAAGGTGAGTGCGGGACTG
>scaffold_2433_1113957_1114058
TGGTGAAGGGCCTGCCTGAAGTTACCCATGGGGTAGAGGCAAAATCTCCCACTGGCTTTGTTTCAGTTTAAGGCTGTTAAAAAAAAGGGAGAAAGGATTGA
>scaffold_2436_8490_8644
TCTATCAGTACACATGCTTCCCTGCAGGCCACTCCTCGTGTTTCAAAGCATGTTTCTTCCCAGCTCAAACCCTCCAATGGCGTCCTGTCACGCTTGGGAGTAAGCCCCCACTCCCACACAATCTGTGTCCTGTCCACCTCCTCACCCTCCCCTC
>scaffold_2441_393815_393968
AACCAGGGCTCTGTCTTCTCCCCCAGGTTTCCTGGCTCCCCTGCAGGAAGTTCCAGTGCCCCAGAGCTTCGCCCTCGCCACCCTCTCCCGCTCAGCACCCACCATCTCCCATCCCCCACCCCAGACCCCACCACATTCTCTCTGGATGGTGCA
>scaffold_2441_460391_460520
CGCACGGCAGGGTGGGGCCTGGAGAGGTCAGCGTCCGTCAGCCCTTGGTCGTGGGGCCTCCCTGAACAGAGAGCAGTCCGTGTGGGCCGCCAGATGGTGGCCCATCCAGCCTGCGCCCTGCAGGACCTT
>scaffold_2441_700175_700276
GTCCAGAGCCTGGCCTGGACAGAGGGTCCTGCAGGCCTCACTGTACTTTCACAGCTGCGCTGGAAGTCCCCTCAACACCACAGTCCTTCCTCAGTTTGGCA
>scaffold_2441_747107_747229
GGGTCGAGCTCCGAGAGCGGACAAAGCCCAGAGAGAGCCAGTGGGGTAAGTGTCCACTCGTTTAAGATGGCGGACTTGTAGGAGAGCTCGAAGGATAAGGACGTCAGTCCCTGCAGGAAGCT
>scaffold_2441_1264479_1264580
GAGGTGTAGGCAGCACTTGGGGTCCTGAGCCACGGAACTGGCATCCGAGTGGCTGTAGCCGCAGATGGAAGGAATTCACCCGCCAGCCCTTCCAGCCTGCA
>scaffold_2443_13506_13607
CCCCCGCCCCCCACCTCCAACTCGCCCACCACGTGAGCCTGCAGGGGCAGAGGCTGGGTCGGGCACTCAGTAGGCATTCAAACAGTGCTTGCTTGGAGGCC
>scaffold_2443_162491_162667
CTCAGCATGTGCACCTGGGCCCAGGGACTCTAGTGTCCCGGGCAAGCAGCGGGAAGCCTGGGCGGGATGGGTCACCTGTCTGCTGGGGCTCCAGGAGGCTCTGTACCAGTTAGCCCGGATTCCACCCCCAAACCTGCAGGGCCTTTCCCGGACCCACTCGCGGGCAGGAGGAGAAA
>scaffold_2443_317557_317732
GGGCCTTGTGAGCAGATGATGGGACAAGGCCCAGACCGGGTGAGGGGCGGCGAGAGGGTCACTTGTGCCGCTGCAGGAGAGACCCCCTCTGGTGGAGCTTGGGGGGCCCTTCTAAGGGTCTGTGCCCCTGCAGGCCCGGCCCGCCGTCCCCGGGAGGGGCATCCGTGCGTGGGCT
>scaffold_2445_170938_171084
AAAACCTGCAGGCCCATAAACAACCACCGCCCCATCCTGGCTGTTTCTCCGACGACAGACACGGTTGCTTCCCTTGCCCAAGTTACCAACCCGCTTCTTCACGCCCACACTCACTTGCTTGCCTCCCCACCGGCGCTGCTCCCACT
>scaffold_24513_181926_182099
CCAGCACCCTGCCGTGCAAACCTGCATTCCCGTAGAAGCCTGCAGGTGCCCGCTGATGCCGGCCACTCTGTGCTGGGGCGCCTCCACCCTCCAGTGTCGGCCTCACCCTCCGCCAACCTGTCTGCACTCGAGTTTTCTCCCCACTTCTGCAGGCCAATCTGCCCTTCTGAGCT
>scaffold_24513_267160_267273
CTCAGGTTTCCCTGAGGAAGAGGGCCTGCAGGGTCCAAGGGGGAGCTGGTCCCCACATGCGTTTGGAGAGATGGGTCCCTGCAGCGGGAGCTGGGCACGGAGGCAGACATGAA
>scaffold_2464_47969_48090
TGGGAGGGCCCGACCCCAGGGAGCCCCGCCTGCAGGTGAGGACACGTGTCGCTCGCAGGCTGCACTGAGGGCTGTGGGCTGGGTTCCCCGCAGACTACTGGGTCTTCAGGCTGCACCACAG
>scaffold_2464_135482_135602
GAAGCTACGCAGAGACTAAAAGAACTCGAACCAACTCATACAAAAAGGAAAAGGAGGCTCCAGAAGATGCGGGGAAGGAACGAAGGCTGTCTTCAGACGCCTGCAGGACTCGTGCTGAGA
>scaffold_2480_39676_39852
TGAGTATTTGTCTCATTCCACTAAACGTAATGTCCTGCAGGGTCACCCACGTGGTCAGGGGTCAGAATGTCCTTCCTCCTTAAGGCTGAGGGCTAGTCCACTATGTGGACAGAGCACGCTTCACCTGCACACTCGTCCCTCCGTGGAGGCTCAGGTGCCCCCCCGCCCCCAGCTGC
>scaffold_2480_134185_134321
CTCTTCACTGACGCCTGGTGTGGCCACGCGGTGGTGCCCTGCAGGATGGCGGAGGATTCGCTGCGCTCGGACGGCGCCCCGCCGGGCTCACGATGGCCCTGGGCCGCCGGGAGCCTGTTCTGCGGGTGCAAAGGCA
>scaffold_2480_345207_345314
CCTCAAAGAGCTCGCAGGTGTCTGAGGGGTGCACATCGCTGCCAAAGCCACCCTGTCCCTCAAAGGCAAAACTGTGCTCCAGGCGCCCATGCGAGGCCTCCGCGGGG
>scaffold_2480_563588_563745
GGAGGAAGGGCAGAGAGGAAAGCCCGGGTGCGGAGGGAAAGCAGGTCAGGTGCTGGCCTGGGATGAGCAGAAGGAGGCTCGGCCGTGCCGAGGACAGTGTTTGGGGCGAGGGAGCGCCCCCCCTGCAGGCCAGACCCCGTGTCTCTGGCTTCCGGCC
>scaffold_2480_592184_592359
GGGCAAGGTGGGCCCTCCCTGGGTGGCCAGCCTGAGCTCCCCTGCAGGCCCGGCCCGCAGTGAGGACACGTGCTCATCACAGGCCTTGTACCTCTGTGCCCGCTGGTCCGGCCCACCTGCCTCCCGGGGCATGCTGGGCACCACTCTCCCCAACGGCTCTCGTTTCCCTGGACCC
>scaffold_2480_598983_599113
ACAGAGGGTTGGCCCGCCTGCCCTGGGGCCCTGCCCTGCAGGCCTGCCTCGGAGAGCCTGCCTGCACTGCTTCGAAAGGAGGGTGAGACCTTCCTGCCTCATCTTCTGACCTTACAAGAGACATGCTGTT
>scaffold_2480_728734_728869
TAAACGGCATCTTTTGAAACCTCCTGCAGGGAGGGGGCTCCAGGACTCTTCGAGGCCGGAGGGAAAGCAGGGGAGGGGCTGTGACGGGGCTCTGGCCCGTGCATGTGTGTAAGCACACACGTGTGCGCTCTGTGT
>scaffold_2480_758588_758748
CCTGGAGAGGACCACCCGAGACCATCCCCCGGAGCACGTGACTTGGTTTCCCTACCTGCAGGGTGGGATGCACCCTACCTGCCTGGGACGTGCTCTGAGCGCCAGGGGCCGGGAGGACACCTCCCGAGCTGCTCACTGTGGCCTACCCTCTGGCCCTGCT
>scaffold_2480_805688_805806
CTTTCTCCCTCGGAACAAAGCCCTCTTGTTCTCCTGCAGGTGACGGTGACCGTGACGGTGACAGTGACCAGTGACGGTGACGACAGTGATGGGAAAGCCACTCCGGCTGCTTGCTGTG
>scaffold_2480_913324_913466
CTCACTTTCCCGTAAACCAACGATGAACAACTAGAATTTGAAATTCAAAATAAAACAGCCCTACAGGAGCGCAGACAGCGCGCGGGCCCCCGAGCACGTCGGCGGCAAAGCTCAAACAGAAGCCTGCAGGATCCGCATGTAG
>scaffold_2480_942463_942590
AGTCACTCCTGAACCCGACCAAGCCCCTGCAGCTCAGCCCCGGGACCAGAGCCGGAGACGGCATGCGACAGGGCCCGTGATGCCCCAGGGGCAGCAGACTGCGGTCTGTGGGCCCCCCTGCAGGGCA
>scaffold_2480_982239_982340
CTCGGTCCTGCAGGGGACAGTGCCTTCAGCACAACCTGGGGCCCTTCCTCGGAGCCAGCCGGTCCCCCTGCAGCAGGAGATGGCATCGCACTCCAGCCTTG
>scaffold_2480_1063117_1063250
CCGCCCCCCATGCTGCCCAGCACCTCCCAGCCCCGCCTGCAGGCCATCAGCCCCGGGGGCTGTGAGCAGTGTGGGGGGAGCCCCATCCTTCCCCTGCCCCCCTGGGCGATTGACTCAGCAGCCCCAGAAGGGG
>scaffold_2480_1092161_1092287
CGGGGCCTGCAGGGACCACGCGGTCCCTCAGCTTCAACACCTGCACACGCTCTTCCACGGGCACGGCTTTTCTCCGTGGTAACCTTCTCACTGAAGAACAGTGCACACTCAGAAGGGCTCATAAAC
>scaffold_24832_111827_112008
AGGCGGGTGGTCAGAGAGGCACCACCCACCTCTGGGCCCGCCTGCAGGACAGCACTCCCCCCGCCCCCAACTCCTGCCAGCCAGTTTTCCTGGGGCTGCTAAAACCATGCTACCACACAACCGAAGCTCGGCTCACCTTTCTCCTTTAAGCCCCCAATACCAGGACCCAGGAGCTATCGGT
>scaffold_2491_87412_87513
TGAGCTCGGGCTCCTGCAGGCAGATCTGCAGCAACGGGCACTGGGCAGGTCGTCTGGCCGGGTCTGGTGCGCACGGGGTGGGGTGGGGGCAGGGTCTGCGT
>scaffold_2499_182286_182422
AACCCTGCAGGCCTCTTCCCTTACAGACGATCTTCAGTTGTAACATCAAACTAAACAGAGTCCCCCATGCACCCCAAGCACATGCGGGCCTTAATGACGACTCTGGAGGGAACATCTTGCAAGCACTCCCACGTCC
>scaffold_25_382105_382234
CTGAGACCCGGGCCCCAGGGCTCTGCCGAGTACCTCCTGAGCCTGCAGGGGCCTGAGGTCCATGGGGAGCGCCACGGCCTTACTTGGATCCGCAGCAGAAGTGGGGTACCTTCCCATACCCTGACATCT
>scaffold_25_1366520_1366627
AGCTGCGGGGCAGGGAGCGTGACCAGGTGAGTGCGGCCCCTGCTCTGAGCCGGGAGTGGAGCAAGGGCAGCATGGAGAGGAGAGACGACAAGCACAAGGGCCAGAGA
>scaffold_25_1483126_1483256
GAGCACCCTGCAGGTGGAGCGGGGAGAGGCGGAGCCCCTTGGCCATCAACAACCCTGCAAGGGAGCCCCGCCCACAGCCACCTACCTGAGCTCCCAAGTGGGTCCTTCCCCAGTTGAGTCGTTTTTTTAA
>scaffold_25_1657344_1657506
CTCAGCCGTGCTGCCTCCTTGCCTGGCTGATTGGGCCTGCAGGAGGTCTCATCCCCAAGGCCCTCGTGCAGGTAGTGAGCTCCCGAGAGGCCTGGCTGCAGGAGCGTACTAGCAGCAGCCTCAGCGAGGATGTAGGCCTGTGAGGGCCCAGTGGGGTCAGTA
>scaffold_25_1680644_1680811
GGCGCCCCTAACCAAGCTGTTAGAAACACACGCCTGCAGGGTTCGAGTCAGATGTCTCGGGTACCAGAGGGCCTTGGCTATGGGGGTGGGGACGGCCACGAGTTTTCTGGAAGCAGCGCTACAGGCTTGACAGTGGCCTGCTCTGCCTTCAGGGCCCAACCACAGGC
>scaffold_25_1932611_1932751
CGGGCCGTGTGTGATGGAGGCCACATTGACGTTCACTGCGGGGAGGCGGGGCAGTCTGGTGGCTGTGGCACAGGCTGCGGAAGTCCGAGACCGTGGCTTGGACGCCTCCCTCCTCCCTGTGCCCCCTGCAGGACCTGAGT
>scaffold_25_2094859_2095040
TGCGGACTTTTAAGAGGGACAAAGGGCAGGGAGATGTATGTGTATGGACCATCACATGGGAGACAGCCCGTGTGCTGCCCTATGCACGGTCCCCCTGGGGGTCCTGGGGGGGCTGTGGTTGGCGATGAGCCCCTGCAGGGATTCCCCAGCTGCAGAGCCGCCTGCCCCCCACTCAGAGCCT
>scaffold_25_2628873_2629126
AGCTCAGCTGACTGACATCTCGGGGGACCCTCTGTGCGGCACGGGCGCCAGAGTGCGGGGCCTGGGCCGGACGTGCCCCACAGAACCTCCAGACTGAAGGGTGAGGGGCCTCCTGCAGGGACACGCCAAGCTCTTACCTCCCTCCTGAGACCTGCGCACTTGGCGTTGACTCTGGCAGGACACACCTCCCTCCTCTGGGCTCGGCCGCTTCCTCCTCCACCATCAGCTTTCACCCTGCGGGTCCCCAGCCCAG
>scaffold_25_2713168_2713412
AACTGTGGCCGCTGCGGTGACTGAAGGCTGGGGGCTCAGTCACCGGGAGCGCACGTCCCCATGTGGGAGGGACGGAGGGATGGCTCCAGGCGGGGCAGGCGTGAAGGCCAGGGGACCTGCAGGATCTCTGCGGGAGCTTGGGGAGAGGAGCCCTCGTCCGGAGCCCTGAGAGCCCTAAGCGCTCTCGTGCTGCGGTGTGGCTTCAGACTCTCACCTTGAGGGCTCACACTGGCCCGCACAGCGT
>scaffold_25_3422486_3422645
ACAGTGGGCACAGGAGGAAGGCCCCTGCAGGGCTCCCAGAGCTCGGGAGTCACTGCCGACTCGGGGAACACTGCTCCGGGACCGCAGGCTCACCACTTCTCATCAGAGCGGGGATTCTTCTGAAGGAAAATTTGGAGTAGGTGCCTCTTCGTGTATTTC
>scaffold_25_3425889_3426005
GTTCTGTCCCTGCAGGGGCTGGAGCCCCAGCCTCAGCTTCCCTGGCTCACCCCTCCCCGCGGACCGCGGGACCAGAGCCACGTCAGTCAGTTCGGTGCCGTGAATCACCCCTGTAT
>scaffold_25_3467273_3467405
AAATGATTCTCAGTCTAAAGACAAGTGGGCTAGAAGGCGCTCAGTGTCTCGTTATGTGCTTCACCCTGGTTAGGGCCGGGGCTCTGACCAGTGGGCCAGCCGGGGCAGGGTACTCGACCTCCTCATCCCTCC
>scaffold_25_3546086_3546243
GGGTGCTGCTGTGCTGGTGCACGGAGGAGTCTTCATCTGGGTCTGTAGGCGGAGGACATCCTCGCGGGGACAGTAGGGTAGGGCTGTGGGAGGAGCCCCAGGGAGGGCTGGAGCCCCGAGGAGTGACCTGCAGGGGTTCCTGCCTTGGTGAGGGAGG
>scaffold_25_3751036_3751271
CAGTCTGCCTGCTTTTTGGGGGTGGCCTCTGCGTTCTCGCCCTGGGAAGGGTGGGCCCAGGGGGACGTGAGGCTGGGTGTGCTCTGGAGTCTGCGCGAGCCCGCGGTCACGCTGGTCACAGGCCAGCTCCCTGCAGGGACTGTGCGCAGACCCCAGGAAAAGTTCCAGCGCTCCCGCAGGGTCAGCGTGACCTTTCTTTGCAAGAAGTAGTCCCGTTTGGGGTGATGGCCCATCC
>scaffold_25_3891357_3891514
GAGGTCCGTGAGCAGAAGGGTCAGACTGTCGGGACCCCGTAGGGTCTGTCGCTGAGGAATGAGACCACAGGCCCTTGACACACCTTCTTCCCCTCCTGGACACTCCCGGATGGTGCGAATGACCTCCCTCCTGCAGGAGAGATTGCAAAATACGACA
>scaffold_25_3954283_3954454
AGACTGCGCGCACGCGGGTGAAGGGAGGGGCCCCTGTTCCTGCAGGAGGTAGCAGCGCGGGGACGGGGGGACAGCAGCATCTCAGACGGTCCCCTGGGCCGGTTTGGTGGCTCGGGCAGGCGCACCCCACACTCGGTCTGTGTCGGTCGGGCCCTCTGCTCTCCTGTCGGC
>scaffold_25_3961787_3961949
GAGGTGCAGCAACTCAAGCTCCTGATTTCCTCTCCTGCAGGTGTGCTCCCGCGGGTGGGATTACTGGGCTGTAGGGTAGCTCTGGGTTTAAGTCTCAGCCGCCCTCCTTTGCGTTCCCACCAANNNNNNNNNNNNCTCTGGGAGTTGATAGCAGCCTTTCCG
>scaffold_25_4097887_4098023
[truncated: 2,951 more rows]

## Sheet: Table S2
Table S2. MyBaits designed for 2475 Procyon lotor microhaplotypes to be used in RADcapture.
>scaffold-1-1092480-1092721_0
CATGAGAGGCCGCGCTCCACCGCCCACATCTTCTGCTCACACCATGCCTATGCCCCAGCTGCTGCAGGGG
>scaffold-1-1092480-1092721_25
ACATCTTCTGCTCACACCATGCCTATGCCCCAGCTGCTGCAGGGGCTGGTTCTTCCCCCTAGCTGCCTCT
>scaffold-1-1092480-1092721_50
TGCCCCAGCTGCTGCAGGGGCTGGTTCTTCCCCCTAGCTGCCTCTTTCCTCCTGGAATTCCTTCAGGACC
>scaffold-1-1092480-1092721_75
TCTTCCCCCTAGCTGCCTCTTTCCTCCTGGAATTCCTTCAGGACCCTGCAGGGGGCGCCTTGCCTGCGAA
>scaffold-1-1092480-1092721_100
CCTGGAATTCCTTCAGGACCCTGCAGGGGGCGCCTTGCCTGCGAAGCCAGAGGACCAGGAGCACGGAGTA
>scaffold-1-1092480-1092721_125
GGGGGCGCCTTGCCTGCGAAGCCAGAGGACCAGGAGCACGGAGTACCCCTTCCTGTAACTGCACTTCCCC
>scaffold-1-1092480-1092721_150
AGGACCAGGAGCACGGAGTACCCCTTCCTGTAACTGCACTTCCCCGTCCCTGCCCCGAATCCTCATTCCT
>scaffold-1-1092480-1092721_171
CCCTTCCTGTAACTGCACTTCCCCGTCCCTGCCCCGAATCCTCATTCCTCTGCCATTGCCCTGAAGACTT
>scaffold-1-1098947-1099056_0
CAATGCAAGGCTGCACTCGAGAAGGAACTTGTGGGCGCCCAGAGGATGCCGGCGCTGCCGGGGTGGGCGA
>scaffold-1-1098947-1099056_20
GAAGGAACTTGTGGGCGCCCAGAGGATGCCGGCGCTGCCGGGGTGGGCGAGTGGACAGCAGCAGTGTTGA
>scaffold-1-1098947-1099056_39
CAGAGGATGCCGGCGCTGCCGGGGTGGGCGAGTGGACAGCAGCAGTGTTGACACCAGAGGGACAGAGTGG
>scaffold-10-3214622-3214723_0
AGGCCCTGCAGGCCCCAGGGCCACCCCAGGCTCGGGGCCTCCTCCCCAACCGGCCCCCCAAGTTGGGCCT
>scaffold-10-3214622-3214723_16
AGGGCCACCCCAGGCTCGGGGCCTCCTCCCCAACCGGCCCCCCAAGTTGGGCCTCTCGTGGCCTCCCCCA
>scaffold-10-3214622-3214723_31
TCGGGGCCTCCTCCCCAACCGGCCCCCCAAGTTGGGCCTCTCGTGGCCTCCCCCAGTCTGACCAGTGTGC
>scaffold-10-4034236-4034412_0
TGCTCCCCCAGGACCCCGGCAAGCCAGTGAGCTGCAGGTCGCATCGGAGTCATGGCCACCACCTCCCTTG
>scaffold-10-4034236-4034412_22
GCCAGTGAGCTGCAGGTCGCATCGGAGTCATGGCCACCACCTCCCTTGCTCCCTAGATAGCGTGCAAATG
>scaffold-10-4034236-4034412_44
CGGAGTCATGGCCACCACCTCCCTTGCTCCCTAGATAGCGTGCAAATGCCTGTCGTGGTCCCCATTCCCC
>scaffold-10-4034236-4034412_66
CTTGCTCCCTAGATAGCGTGCAAATGCCTGTCGTGGTCCCCATTCCCCCAGACCTACACGCTGGAGGGAC
>scaffold-10-4034236-4034412_88
AATGCCTGTCGTGGTCCCCATTCCCCCAGACCTACACGCTGGAGGGACCTGCAGGCAAAGTCGTCCCAGC
>scaffold-10-4034236-4034412_106
CATTCCCCCAGACCTACACGCTGGAGGGACCTGCAGGCAAAGTCGTCCCAGCTTAGTGGAGGAGGTCTGA
>scaffold-10-4046252-4046376_0
TGTGCAAGGAGCGTCATGAGGAAGGCTGGCATCCAGGAGGTAAACGTGGCCGTCTGGTGTCCCTGAGGGC
>scaffold-10-4046252-4046376_18
AGGAAGGCTGGCATCCAGGAGGTAAACGTGGCCGTCTGGTGTCCCTGAGGGCTGAGCTGATTGCCGTCCA
>scaffold-10-4046252-4046376_36
GAGGTAAACGTGGCCGTCTGGTGTCCCTGAGGGCTGAGCTGATTGCCGTCCATAGTCCCTGCAGGGCCAG
>scaffold-10-4046252-4046376_54
TGGTGTCCCTGAGGGCTGAGCTGATTGCCGTCCATAGTCCCTGCAGGGCCAGGCATCCCCCCAGGCAGGG
>scaffold-10-4391955-4392112_0
GGGGGAAGGGGCATGCCGGAGATTCTAGAGGGACCTGCAGGTTTAGCAACGGAGACGAAAACCTGGGAGT
>scaffold-10-4391955-4392112_22
TTCTAGAGGGACCTGCAGGTTTAGCAACGGAGACGAAAACCTGGGAGTGCTCAAATGTGACCATACCCAT
>scaffold-10-4391955-4392112_44
AGCAACGGAGACGAAAACCTGGGAGTGCTCAAATGTGACCATACCCATCAGCCGTGGGCCTGCGGGAGAG
>scaffold-10-4391955-4392112_66
GAGTGCTCAAATGTGACCATACCCATCAGCCGTGGGCCTGCGGGAGAGTCAGAGCGTGACGTGTTCCCGG
>scaffold-10-4391955-4392112_87
CCCATCAGCCGTGGGCCTGCGGGAGAGTCAGAGCGTGACGTGTTCCCGGCCGTGCGCGATAGCCCCACGC
>scaffold-10-4410215-4410324_0
GGTGAGGCCGAGGAGGACACACTGTCTGCGTCCCCTGCAGGTGATGTGAGCGTTTCCCGCAGATGATATG
>scaffold-10-4410215-4410324_20
ACTGTCTGCGTCCCCTGCAGGTGATGTGAGCGTTTCCCGCAGATGATATGTGCTCTCTCGATCGCACGGG
>scaffold-10-4410215-4410324_39
GGTGATGTGAGCGTTTCCCGCAGATGATATGTGCTCTCTCGATCGCACGGGGCCAGCTATTAGCCCTCGA
>scaffold-10-4600838-4600979_0
CCAACGGGAGGCCGGGGACCTGCAGGCTCAGCAGAGCAGCAGGTCCCACGAAGGGGTCCACGGACGGGGA
>scaffold-10-4600838-4600979_24
GGCTCAGCAGAGCAGCAGGTCCCACGAAGGGGTCCACGGACGGGGAGGGTCATGCGTCCCCGGGCCTCAA
>scaffold-10-4600838-4600979_48
CGAAGGGGTCCACGGACGGGGAGGGTCATGCGTCCCCGGGCCTCAAGCTGCGGCCCGTTGCTGGCCACTG
>scaffold-10-4600838-4600979_71
GGTCATGCGTCCCCGGGCCTCAAGCTGCGGCCCGTTGCTGGCCACTGGCCGAAGCCCATCACAGCTGCTA
>scaffold-10-4771593-4771694_0
CATGCCTGCAGGTTAGGATGCACCCGTGGGTCATGCCTGTAGGTTAGGACGCACTCGTGGGTCATGTTTG
>scaffold-10-4771593-4771694_16
GATGCACCCGTGGGTCATGCCTGTAGGTTAGGACGCACTCGTGGGTCATGTTTGATCTGTGGCATTGAGC
>scaffold-10-4771593-4771694_31
CATGCCTGTAGGTTAGGACGCACTCGTGGGTCATGTTTGATCTGTGGCATTGAGCTCACTGCTCTGCCTT
>scaffold-10-4797251-4797397_0
CTTTAATGACCCCATCCTGTCGCAAAGCGCTTCTGGTGCAGCAGGATCCCGTCAGGGGCGCATCCGCTCA
>scaffold-10-4797251-4797397_19
TCGCAAAGCGCTTCTGGTGCAGCAGGATCCCGTCAGGGGCGCATCCGCTCACTGAGGCCGAGGGTGGGCC
>scaffold-10-4797251-4797397_38
CAGCAGGATCCCGTCAGGGGCGCATCCGCTCACTGAGGCCGAGGGTGGGCCTCGGGCCGCAGGCATCTGC
>scaffold-10-4797251-4797397_57
GCGCATCCGCTCACTGAGGCCGAGGGTGGGCCTCGGGCCGCAGGCATCTGCAGCCCCTGCAGGGTCCCTT
>scaffold-10-4797251-4797397_76
CCGAGGGTGGGCCTCGGGCCGCAGGCATCTGCAGCCCCTGCAGGGTCCCTTCCTCTGAGGCAGCTTTTGA
>scaffold-10-4956813-4956948_0
ACCCTGCAGAACAGTGTGTGCAAGGCTGAGGTGACCACAGGCCTCCTGACGCCGGCCCGTGGACGCCCGC
>scaffold-10-4956813-4956948_22
AGGCTGAGGTGACCACAGGCCTCCTGACGCCGGCCCGTGGACGCCCGCGGGGTGCGGACGCTCGGGGTAA
>scaffold-10-4956813-4956948_44
CCTGACGCCGGCCCGTGGACGCCCGCGGGGTGCGGACGCTCGGGGTAACAGCCAGGCCCTGCAGGAGGAA
>scaffold-10-4956813-4956948_65
CCCGCGGGGTGCGGACGCTCGGGGTAACAGCCAGGCCCTGCAGGAGGAAGGCAAGCCCCCACCGGCCTTC
>scaffold-10-5107560-5107712_0
AGTTGCAGAAGCAGGGAGAAGCTGCGGGAGGGGTCTGGGGAGGGGCCCGCAGAGCAGCCCTGACCCCTCG
>scaffold-10-5107560-5107712_21
CTGCGGGAGGGGTCTGGGGAGGGGCCCGCAGAGCAGCCCTGACCCCTCGGAAGTTCCAGTTACAGGGAGT
>scaffold-10-5107560-5107712_42
GGGCCCGCAGAGCAGCCCTGACCCCTCGGAAGTTCCAGTTACAGGGAGTCAGCTTTGGGGTCTGCTGGAT
>scaffold-10-5107560-5107712_63
CCCCTCGGAAGTTCCAGTTACAGGGAGTCAGCTTTGGGGTCTGCTGGATCACACCATGCCTGCAGGTAAC
>scaffold-10-5107560-5107712_82
ACAGGGAGTCAGCTTTGGGGTCTGCTGGATCACACCATGCCTGCAGGTAACCTCTGGCTGAGCAAGGAGC
>scaffold-10-5467267-5467425_0
AAGTGCGGGCTCTCTCGGGCTCGAACCCACACCTGCAGGGTCACGAGTTCCATTTTCGCGCATCCCCGGA
>scaffold-10-5467267-5467425_22
GAACCCACACCTGCAGGGTCACGAGTTCCATTTTCGCGCATCCCCGGAGGCGGCCCGTGCCTGGGGCCCC
>scaffold-10-5467267-5467425_44
GAGTTCCATTTTCGCGCATCCCCGGAGGCGGCCCGTGCCTGGGGCCCCGGGAGAGGCCCGACCCGGCCCG
>scaffold-10-5467267-5467425_66
CGGAGGCGGCCCGTGCCTGGGGCCCCGGGAGAGGCCCGACCCGGCCCGACCTTCGTCTACACAACGGGCA
>scaffold-10-5467267-5467425_88
CCCCGGGAGAGGCCCGACCCGGCCCGACCTTCGTCTACACAACGGGCACACGCCACTCGTCTTTACATAT
>scaffold-10-5475389-5475537_0
TTCTCCAGGTGTCCCTGCAGGGCTGGGCGCGGGTCCCGCTCTGAGCACACCTGCTCCCTCCTGCCCCGCG
>scaffold-10-5475389-5475537_20
GGCTGGGCGCGGGTCCCGCTCTGAGCACACCTGCTCCCTCCTGCCCCGCGGAGCCTGAGCCGGCAGCCCA
>scaffold-10-5475389-5475537_40
CTGAGCACACCTGCTCCCTCCTGCCCCGCGGAGCCTGAGCCGGCAGCCCAGTCCTGGGGGTGCCTCTGGC
>scaffold-10-5475389-5475537_60
CTGCCCCGCGGAGCCTGAGCCGGCAGCCCAGTCCTGGGGGTGCCTCTGGCTTAATGGCCCCGAATTATGT
>scaffold-10-5475389-5475537_78
GCCGGCAGCCCAGTCCTGGGGGTGCCTCTGGCTTAATGGCCCCGAATTATGTATGAAGACGACGCCAGGC
>scaffold-10-5614154-5614308_0
GCATCCCCGCACAGAGCGGGGAGCGGCAGCCCTGCAGAGGTCACTCCAGGGGAGGTGGCCCGGAGTGAGG
>scaffold-10-5614154-5614308_21
AGCGGCAGCCCTGCAGAGGTCACTCCAGGGGAGGTGGCCCGGAGTGAGGACAGCCGGCCGCTTCATGAGT
>scaffold-10-5614154-5614308_42
ACTCCAGGGGAGGTGGCCCGGAGTGAGGACAGCCGGCCGCTTCATGAGTGAGGTTCCGCCCCAGCAGACC
>scaffold-10-5614154-5614308_63
AGTGAGGACAGCCGGCCGCTTCATGAGTGAGGTTCCGCCCCAGCAGACCCTGCAGGACAACGGGCTTTGG
>scaffold-10-5614154-5614308_84
CATGAGTGAGGTTCCGCCCCAGCAGACCCTGCAGGACAACGGGCTTTGGCCCACACCAGGAGTGGGAAGA
>scaffold-10-5653126-5653292_0
CTGCCCCGGAAAACAGCCCCTGGGTCGCCTGACTGACCTGCAGGACCCTGGGCCTGCCGCAGACGACAGG
>scaffold-10-5653126-5653292_24
TCGCCTGACTGACCTGCAGGACCCTGGGCCTGCCGCAGACGACAGGGCGGTGAGAACCTCGTGTGCAGCC
>scaffold-10-5653126-5653292_48
TGGGCCTGCCGCAGACGACAGGGCGGTGAGAACCTCGTGTGCAGCCCCACACTGGCCCCTCTGCCTGTCC
>scaffold-10-5653126-5653292_72
GGTGAGAACCTCGTGTGCAGCCCCACACTGGCCCCTCTGCCTGTCCTTCCCCCTCTGGCCTCAAAGACAC
>scaffold-10-5653126-5653292_96
ACACTGGCCCCTCTGCCTGTCCTTCCCCCTCTGGCCTCAAAGACACGGCCCTGCGAGTCCCCTGCCCTGC
>scaffold-1004-164397-164498_0
GCACAGCATAGCAGGGAGGAGTCCCGTGTGGCTAAAACTGTGGAGGAGGGGAGCTGTGGAAAAAGGCGGG
>scaffold-1004-164397-164498_16
AGGAGTCCCGTGTGGCTAAAACTGTGGAGGAGGGGAGCTGTGGAAAAAGGCGGGGGTGAGGCGGTCGCCG
>scaffold-1004-164397-164498_31
CTAAAACTGTGGAGGAGGGGAGCTGTGGAAAAAGGCGGGGGTGAGGCGGTCGCCGTGTGGTTTCCTGGTA
>scaffold-10059-146967-147107_0
GGGAGGACCCAGGCAGAGGTTACAAAGGCCTCTGTCCTGCAGGATGGAGGTGTGTTCCCCACTGCTCCAG
>scaffold-10059-146967-147107_24
AAGGCCTCTGTCCTGCAGGATGGAGGTGTGTTCCCCACTGCTCCAGCCCCGGCCCCGAGAAGGCACGTCC
>scaffold-10059-146967-147107_48
GGTGTGTTCCCCACTGCTCCAGCCCCGGCCCCGAGAAGGCACGTCCTCACCGGCCACAGGGGTGTCCGGG
>scaffold-10059-146967-147107_70
CCCCGGCCCCGAGAAGGCACGTCCTCACCGGCCACAGGGGTGTCCGGGCAATTGAGCTGCGCTGGCAGAG
>scaffold-10059-149826-150004_0
GGCGGCGACCAGCTCCGACTTCCCGCAAACGCCTGCCTGCAGGAGAGGGACCGGGGCTGCCTGCCGCCcg
>scaffold-10059-149826-150004_22
CCGCAAACGCCTGCCTGCAGGAGAGGGACCGGGGCTGCCTGCCGCCcgctcacccgccccaacatgcgca
>scaffold-10059-149826-150004_44
GAGGGACCGGGGCTGCCTGCCGCCcgctcacccgccccaacatgcgcacgctcacgctcacgctcgtgca
>scaffold-10059-149826-150004_66
CCcgctcacccgccccaacatgcgcacgctcacgctcacgctcgtgcacacgctcctgcacacgcACGCC
>scaffold-10059-149826-150004_88
cgcacgctcacgctcacgctcgtgcacacgctcctgcacacgcACGCCTCTGTGTCTGCACAAACATGCA
>scaffold-10059-149826-150004_108
cgtgcacacgctcctgcacacgcACGCCTCTGTGTCTGCACAAACATGCAGCACACACGGGCCCCTGGGT
>scaffold-10072-306364-306506_0
CCCGTGGGCGGCCCTGGGCTGCCTGCAGGAGGAGAAGGTCCGGGTGTCCAGAGACCGGCTCTAAGGATTC
>scaffold-10072-306364-306506_24
GCAGGAGGAGAAGGTCCGGGTGTCCAGAGACCGGCTCTAAGGATTCCCTTTGGTGTGGAGGTGGGGAGCT
>scaffold-10072-306364-306506_48
CAGAGACCGGCTCTAAGGATTCCCTTTGGTGTGGAGGTGGGGAGCTCAGGGGAGCACAGTCTCAGTCCGT
>scaffold-10072-306364-306506_72
TTTGGTGTGGAGGTGGGGAGCTCAGGGGAGCACAGTCTCAGTCCGTTCTGGCTGTCCGAACCACGTGCCC
>scaffold-10072-386890-386997_0
GAGGGCCTTGGGGATTCGCACTTTAGGGACGTGAACACTGAGACCCCAGGAGAAACGAGCTGTCCATGGG
>scaffold-10072-386890-386997_19
ACTTTAGGGACGTGAACACTGAGACCCCAGGAGAAACGAGCTGTCCATGGGGACACGTTGGGTGATGGCA
>scaffold-10072-386890-386997_37
CTGAGACCCCAGGAGAAACGAGCTGTCCATGGGGACACGTTGGGTGATGGCAGAACCAGACAAAAATCAA
>scaffold-10072-457532-457665_0
GGCCGGGGTTGAAGAGGGGCTGTGACGTCCTGTCTGCTGCCTGTGGGAGCGTTCCTCCCTGCTGCCTCTG
>scaffold-10072-457532-457665_21
GTGACGTCCTGTCTGCTGCCTGTGGGAGCGTTCCTCCCTGCTGCCTCTGAAACAACAGGGCCGGAAAGAG
>scaffold-10072-457532-457665_42
GTGGGAGCGTTCCTCCCTGCTGCCTCTGAAACAACAGGGCCGGAAAGAGCCCCAGTGCAGTGGGCCTGCA
>scaffold-10072-457532-457665_63
GCCTCTGAAACAACAGGGCCGGAAAGAGCCCCAGTGCAGTGGGCCTGCAGGAGGGGCCGGTGATGGCGAC
>scaffold-1009-292543-292646_0
CCTAAGAGAGCGTGGCAGGAGTGAGGTGAGGACCCCCTGGTGGGGCAGCTCCGAGCAGTGGTGGCTGGTG
>scaffold-1009-292543-292646_17
GGAGTGAGGTGAGGACCCCCTGGTGGGGCAGCTCCGAGCAGTGGTGGCTGGTGTCCTCAGAGAGGACCTC
>scaffold-1009-292543-292646_33
CCCCTGGTGGGGCAGCTCCGAGCAGTGGTGGCTGGTGTCCTCAGAGAGGACCTCCTGCAGGCTGTGGGGC
>scaffold-1009-309045-309146_0
GTGAGCCGGCCACAGGCCTGGTAGAGGCTAGTGTGGGCCTGCAGGGCAAGGTGCCCAGGCTGAACCCCAA
>scaffold-1009-309045-309146_16
CCTGGTAGAGGCTAGTGTGGGCCTGCAGGGCAAGGTGCCCAGGCTGAACCCCAAGTAGGGCAGAAACTGA
>scaffold-1009-309045-309146_31
TGTGGGCCTGCAGGGCAAGGTGCCCAGGCTGAACCCCAAGTAGGGCAGAAACTGAACCTGTCCATGCGCC
>scaffold-1020702-863-964_0
AGTGAAGGCACGTTCAAAGGGGTGTTGCAGGAACAAAGGTGAATTACGCCGCTGCTTGTTTCTCATGGAG
>scaffold-1020702-863-964_16
AAGGGGTGTTGCAGGAACAAAGGTGAATTACGCCGCTGCTTGTTTCTCATGGAGACACTGGAGCATTTAA
>scaffold-1020702-863-964_31
AACAAAGGTGAATTACGCCGCTGCTTGTTTCTCATGGAGACACTGGAGCATTTAATTCAGACGTGGGTAC
>scaffold-1021-34295-34453_0
GTttctgggccccggggatgaaccagtgaacagaaggaacaagagtccttCAGCGCCAtgtcatgggctg
>scaffold-1021-34295-34453_22
ccagtgaacagaaggaacaagagtccttCAGCGCCAtgtcatgggctgcatcgtgtccccaaatccgcgt
>scaffold-1021-34295-34453_44
gtccttCAGCGCCAtgtcatgggctgcatcgtgtccccaaatccgcgtgtcggagtcctaaccccccagc
>scaffold-1021-34295-34453_66
gctgcatcgtgtccccaaatccgcgtgtcggagtcctaaccccccagccctgcaggaggaggccttattt
>scaffold-1021-34295-34453_88
gcgtgtcggagtcctaaccccccagccctgcaggaggaggccttatttggaaataATTCGTCATAGGGGA
>scaffold-1021-148034-148177_0
CAGAGAGTGGGGTGACCGGGTGACCCCGGGTCCACACAGAGAGGGAGCCCCCTGGACCCAGAGGATGACA
>scaffold-1021-148034-148177_25
CCGGGTCCACACAGAGAGGGAGCCCCCTGGACCCAGAGGATGACAGGTGACCCAAAGGGCGGCAAGACGA
>scaffold-1021-148034-148177_50
CCTGGACCCAGAGGATGACAGGTGACCCAAAGGGCGGCAAGACGAAGGGTACAGGCTGGTACAATCCAAA
>scaffold-1021-148034-148177_73
GACCCAAAGGGCGGCAAGACGAAGGGTACAGGCTGGTACAATCCAAAGGGAGGGGGGATCCTGCAGGTCC
>scaffold-1021-547423-547578_0
GGATGCACCTTGAAGCCTTGCAGCCTCGGGGACTCGGGTGTGTGACAGGGCCCTAGTGGAGCGGGTGTGG
>scaffold-1021-547423-547578_22
GCCTCGGGGACTCGGGTGTGTGACAGGGCCCTAGTGGAGCGGGTGTGGCCATCAGGGACAGCCGGGCCAT
>scaffold-1021-547423-547578_44
ACAGGGCCCTAGTGGAGCGGGTGTGGCCATCAGGGACAGCCGGGCCATCCTCCCCGGGCCATGGCCAGCC
>scaffold-1021-547423-547578_66
GTGGCCATCAGGGACAGCCGGGCCATCCTCCCCGGGCCATGGCCAGCCCCTCAGGGCCGTCCTGCAGGGA
>scaffold-1021-547423-547578_85
GGGCCATCCTCCCCGGGCCATGGCCAGCCCCTCAGGGCCGTCCTGCAGGGATGCGGCCCGGGGCTCGGCC
>scaffold-1021-563327-563566_0
CAAAGTGCACACACGTTCCCAAGCACACACTCCCTCATCCCGAGTCCCTTgggccaggatggcagtcggg
>scaffold-1021-563327-563566_25
CACACTCCCTCATCCCGAGTCCCTTgggccaggatggcagtcgggcaggggggaggggggctgggggctg
>scaffold-1021-563327-563566_50
gggccaggatggcagtcgggcaggggggaggggggctgggggctggACACTCCTGCAGGGGGAGCTGACA
>scaffold-1021-563327-563566_75
gggaggggggctgggggctggACACTCCTGCAGGGGGAGCTGACAGCTACCTAGAACAAACTCCCTGGAA
>scaffold-1021-563327-563566_100
TCCTGCAGGGGGAGCTGACAGCTACCTAGAACAAACTCCCTGGAAATCCCAGCCGCCCGCCACACACACG
>scaffold-1021-563327-563566_125
CTAGAACAAACTCCCTGGAAATCCCAGCCGCCCGCCACACACACGCACAGCGTCCTCCGGGACCTGGCCC
>scaffold-1021-563327-563566_150
AGCCGCCCGCCACACACACGCACAGCGTCCTCCGGGACCTGGCCCTCCTCCCTCAGTCCGCTCACTCGGG
>scaffold-1021-563327-563566_169
GCACAGCGTCCTCCGGGACCTGGCCCTCCTCCCTCAGTCCGCTCACTCGGGTCGCCCTGACCCTTGCTGC
>scaffold-1021-596483-596729_0
CAGAGGAGGGATTGCAGCCCGAAGTGCCCCCCGGCAGTGCACACGGGGCAGCCTCCGAGCTCACAGAGGG
>scaffold-1021-596483-596729_22
AGTGCCCCCCGGCAGTGCACACGGGGCAGCCTCCGAGCTCACAGAGGGGTCTGCAGGACTCCGCGCTCCG
>scaffold-1021-596483-596729_44
GGGGCAGCCTCCGAGCTCACAGAGGGGTCTGCAGGACTCCGCGCTCCGTGCCCAGGGTTTCCACCCTGCA
>scaffold-1021-596483-596729_66
AGGGGTCTGCAGGACTCCGCGCTCCGTGCCCAGGGTTTCCACCCTGCAGGTGAGAGTAGGGCCCACGGTC
>scaffold-1021-596483-596729_88
TCCGTGCCCAGGGTTTCCACCCTGCAGGTGAGAGTAGGGCCCACGGTCCCGCGGGTCTAACTAGTTTCTG
>scaffold-1021-596483-596729_110
TGCAGGTGAGAGTAGGGCCCACGGTCCCGCGGGTCTAACTAGTTTCTGGGACCACCCTCACTTAGAGAAG
>scaffold-1021-596483-596729_132
GGTCCCGCGGGTCTAACTAGTTTCTGGGACCACCCTCACTTAGAGAAGCCTGGGTCTAACCTACGGGCTT
>scaffold-1021-596483-596729_154
TCTGGGACCACCCTCACTTAGAGAAGCCTGGGTCTAACCTACGGGCTTCCCCAGCTGCTTCCTGGCTGCC
>scaffold-1021-596483-596729_176
GAAGCCTGGGTCTAACCTACGGGCTTCCCCAGCTGCTTCCTGGCTGCCCAGAGAAGGGCTGTGAGTCACT
>scaffold-1021-687549-687650_0
CCTGCCCCCCCACAAATGCCCCACATTCAGGCTGACCCTTGCAACCAGTGGCCACCCCCTCCCCCAGGCC
>scaffold-1021-687549-687650_16
TGCCCCACATTCAGGCTGACCCTTGCAACCAGTGGCCACCCCCTCCCCCAGGCCCCGGCCTCCTCCTGCA
>scaffold-1021-687549-687650_31
CTGACCCTTGCAACCAGTGGCCACCCCCTCCCCCAGGCCCCGGCCTCCTCCTGCAAAGGACACGCCGCTC
>scaffold-1021-725545-725679_0
AGACCAACACAAAGGTGACCCCCTGCACCCTCCTGCAGGGCCCTGAGGGACGGGGCCCCCGGGGGATGTG
>scaffold-1021-725545-725679_22
CTGCACCCTCCTGCAGGGCCCTGAGGGACGGGGCCCCCGGGGGATGTGACAGAGTGGCTCTCATGGGACC
>scaffold-1021-725545-725679_44
GAGGGACGGGGCCCCCGGGGGATGTGACAGAGTGGCTCTCATGGGACCCCAGCTCTGCTCAGCCGCCCTC
>scaffold-1021-725545-725679_64
GATGTGACAGAGTGGCTCTCATGGGACCCCAGCTCTGCTCAGCCGCCCTCCCCGGCCCATTCACACCCAC
>scaffold-1021-732817-732920_0
AGCGCTCCTTGGGGCACACAGACCCTCGGCACGGATGGCACAGACCGGAGCCCGTGACCTTGGGGGGAGC
>scaffold-1021-732817-732920_17
ACAGACCCTCGGCACGGATGGCACAGACCGGAGCCCGTGACCTTGGGGGGAGCAAGGAGGCGGTCCCGGC
>scaffold-1021-732817-732920_33
GATGGCACAGACCGGAGCCCGTGACCTTGGGGGGAGCAAGGAGGCGGTCCCGGCAGGGGCTCCCGGGGCG
>scaffold-1021-752880-753014_0
TTCCCCAGACGGTCTGTCCCTGTCTCGTGGAGTCCTGACGACCTGTGAGCATGTGGCGAATGGAGAGCAT
>scaffold-1021-752880-753014_22
TCTCGTGGAGTCCTGACGACCTGTGAGCATGTGGCGAATGGAGAGCATTGGAAACTCTCTCGTGGGGTCA
>scaffold-1021-752880-753014_44
GTGAGCATGTGGCGAATGGAGAGCATTGGAAACTCTCTCGTGGGGTCACTTCGCCGGAGGCCGGGAGCCT
>scaffold-1021-752880-753014_64
GAGCATTGGAAACTCTCTCGTGGGGTCACTTCGCCGGAGGCCGGGAGCCTAGGAGCTCTGACCTGAGCCT
>scaffold-1021-759082-759246_0
GTGTCTGCGGGCACCCTGGTCCTCCTGCAGGGCCTGCGGGGGGTTCTGCGGGCGCCCTGAGCCTGACCCT
>scaffold-1021-759082-759246_24
CTGCAGGGCCTGCGGGGGGTTCTGCGGGCGCCCTGAGCCTGACCCTGCCCGCTGCAGCACAGCGACTCCA
>scaffold-1021-759082-759246_48
CGGGCGCCCTGAGCCTGACCCTGCCCGCTGCAGCACAGCGACTCCAGGCCCAGCCCCAGCGTCTAATGCA
>scaffold-1021-759082-759246_72
CCGCTGCAGCACAGCGACTCCAGGCCCAGCCCCAGCGTCTAATGCACTGACTGCTCTTCTCAGAAGGGCC
>scaffold-1021-759082-759246_94
GGCCCAGCCCCAGCGTCTAATGCACTGACTGCTCTTCTCAGAAGGGCCTTCCAGAACTTTCCGGGTGGTG
>scaffold-1021-857944-858075_0
TGCGCCGGGAGCCCCGGGAGTCCCCCCAGTTTGGCCCCAAGCTGGAGGGCGGGCAGCAGAGCCAAGCACC
>scaffold-1021-857944-858075_21
CCCCCCAGTTTGGCCCCAAGCTGGAGGGCGGGCAGCAGAGCCAAGCACCCAGAGGCAGGCGGAGTCCGGC
>scaffold-1021-857944-858075_42
TGGAGGGCGGGCAGCAGAGCCAAGCACCCAGAGGCAGGCGGAGTCCGGCACTGAGTGTGAACCCAGGGCG
>scaffold-1021-857944-858075_61
CCAAGCACCCAGAGGCAGGCGGAGTCCGGCACTGAGTGTGAACCCAGGGCGACTCCCTGCAGGACGGGGC
>scaffold-1021-953645-953779_0
ATGCCCACATCTCCTGCATCAGCTCCTGGGTGTGAGAACGTACTGGGCACAGCTGCCCAGCGGGCCACAC
>scaffold-1021-953645-953779_22
CTCCTGGGTGTGAGAACGTACTGGGCACAGCTGCCCAGCGGGCCACACCCCAGGAGAGGCCCGGAGTCAC
>scaffold-1021-953645-953779_44
GGGCACAGCTGCCCAGCGGGCCACACCCCAGGAGAGGCCCGGAGTCACAAGGCAGTCCTATGGGCATTCA
>scaffold-1021-953645-953779_64
CCACACCCCAGGAGAGGCCCGGAGTCACAAGGCAGTCCTATGGGCATTCAGTGCAAGCCTGCAGGAGCAC
>scaffold-1021-963051-963234_0
CCCTGCTGACTCTGACCACGTCCCTTGGGGACCCCTGAGTCCTGCAGGACGAGCAGCTGAGGGTGACGGC
>scaffold-1021-963051-963234_23
CTTGGGGACCCCTGAGTCCTGCAGGACGAGCAGCTGAGGGTGACGGCGGGGCTGTCCTCACAGCCTTCCT
>scaffold-1021-963051-963234_46
GGACGAGCAGCTGAGGGTGACGGCGGGGCTGTCCTCACAGCCTTCCTTCCAGGGACACGCTTCTCTGGTG
>scaffold-1021-963051-963234_69
CGGGGCTGTCCTCACAGCCTTCCTTCCAGGGACACGCTTCTCTGGTGTGAATGGTGCTTCCCATGCCATC
>scaffold-1021-963051-963234_92
TTCCAGGGACACGCTTCTCTGGTGTGAATGGTGCTTCCCATGCCATCCCATCGATGCTGGTGGCATGGGA
>scaffold-1021-963051-963234_113
GTGTGAATGGTGCTTCCCATGCCATCCCATCGATGCTGGTGGCATGGGAGCTGGGTCGCGGCGGCCAGGG
>scaffold-1021-973337-973489_0
CCCCACGGCTGTGTCCCTGCAGGCCCCCTGCATTTCCCGGTGTTTGCACACGAACAGGCGCGTGTCCTGT
>scaffold-1021-973337-973489_21
GGCCCCCTGCATTTCCCGGTGTTTGCACACGAACAGGCGCGTGTCCTGTCGTCCGCCCACTCTCACAACT
>scaffold-1021-973337-973489_42
TTTGCACACGAACAGGCGCGTGTCCTGTCGTCCGCCCACTCTCACAACTGTACAGGGCTCGGGCATGGTT
>scaffold-1021-973337-973489_63
GTCCTGTCGTCCGCCCACTCTCACAACTGTACAGGGCTCGGGCATGGTTTCTTTACCCCCCCGGGACAGA
>scaffold-1021-973337-973489_82
CTCACAACTGTACAGGGCTCGGGCATGGTTTCTTTACCCCCCCGGGACAGATTCTGGCTTCCTGTCCCTG
>scaffold-1021-1078322-1078481_0
ACCACACTGTCTAAGCGACATCCGAACAGCTTCTGCGTCCAGCAGAGACACGACAGAGTGCGGACACCCC
>scaffold-1021-1078322-1078481_23
GAACAGCTTCTGCGTCCAGCAGAGACACGACAGAGTGCGGACACCCCGGCGACCCCAACCCAATCACAGT
>scaffold-1021-1078322-1078481_46
GACACGACAGAGTGCGGACACCCCGGCGACCCCAACCCAATCACAGTGGCCCCCCGCCCTCGCGCTGCTC
>scaffold-1021-1078322-1078481_69
CGGCGACCCCAACCCAATCACAGTGGCCCCCCGCCCTCGCGCTGCTCCCTCCCTGCAGGGGGCCGTCCAG
>scaffold-1021-1078322-1078481_89
CAGTGGCCCCCCGCCCTCGCGCTGCTCCCTCCCTGCAGGGGGCCGTCCAGGTGCGAAGCAGCATGGCGGC
>scaffold-1021-1112273-1112432_0
CACGGCCCCCAGGGAGGGAGTCGCACAAGGAATGAATGAAGCTCCCCGGGCTTCTCAGGAGAGGGTTCGG
>scaffold-1021-1112273-1112432_23
CACAAGGAATGAATGAAGCTCCCCGGGCTTCTCAGGAGAGGGTTCGGAGGGAGAGGCCCGGAGAGGAGAC
>scaffold-1021-1112273-1112432_46
CGGGCTTCTCAGGAGAGGGTTCGGAGGGAGAGGCCCGGAGAGGAGACTTAGGATCTACTGACGCAGAGCA
>scaffold-1021-1112273-1112432_69
GAGGGAGAGGCCCGGAGAGGAGACTTAGGATCTACTGACGCAGAGCAAGCTGGAGGCAGGGTCCCTGCAG
>scaffold-1021-1112273-1112432_89
AGACTTAGGATCTACTGACGCAGAGCAAGCTGGAGGCAGGGTCCCTGCAGGCACGGAAGCACAGCGGTAG
>scaffold-1021-1241146-1241271_0
ACCAAGAGAAGGCGGGTACCAAGCCCGCCGGCTACTTTGTCGGCGTATAAGGCTGTCCCACCTGTGGACC
>scaffold-1021-1241146-1241271_19
CAAGCCCGCCGGCTACTTTGTCGGCGTATAAGGCTGTCCCACCTGTGGACCCTGGCGCTCCTGCCCACAC
>scaffold-1021-1241146-1241271_38
GTCGGCGTATAAGGCTGTCCCACCTGTGGACCCTGGCGCTCCTGCCCACACACAGGGGCCCCTCCACACA
>scaffold-1021-1241146-1241271_55
TCCCACCTGTGGACCCTGGCGCTCCTGCCCACACACAGGGGCCCCTCCACACACCTGCAGGTCAAGCTCC
>scaffold-1021-1263136-1263237_0
GGGAACAAGGGAGGCCCAGGCCCCTGGAGGGCAGACGGCCTCACAACTACGGACACTGGCAGCTCGTACA
>scaffold-1021-1263136-1263237_16
CAGGCCCCTGGAGGGCAGACGGCCTCACAACTACGGACACTGGCAGCTCGTACAGAGAGGTCCTATCCTA
>scaffold-1021-1263136-1263237_31
CAGACGGCCTCACAACTACGGACACTGGCAGCTCGTACAGAGAGGTCCTATCCTAGCGGAGCGGCCAGCC
>scaffold-1021-1280310-1280427_0
AGTCCAGCACAGGGACCTCTGGTAACAGGGGTCAGTCCCCCGAGCGCGGATGTGACTCTCTCCTCCGGCT
>scaffold-1021-1280310-1280427_24
ACAGGGGTCAGTCCCCCGAGCGCGGATGTGACTCTCTCCTCCGGCTGCAGGATGATGCAGACTGTGGGCT
>scaffold-1021-1280310-1280427_47
GGATGTGACTCTCTCCTCCGGCTGCAGGATGATGCAGACTGTGGGCTCTGTCCTCTCAGACACGTTTCTC
>scaffold-10258-39532-39661_0
GCTCCTGGGGAGGGCAGGTGCTGGTAAAGAGCAGCCCCTCCCTCCTCTCACCATGAAGGACCAGTTGCGC
>scaffold-10258-39532-39661_20
CTGGTAAAGAGCAGCCCCTCCCTCCTCTCACCATGAAGGACCAGTTGCGCCCCCTGCGCCCCACCCACCC
>scaffold-10258-39532-39661_40
CCTCCTCTCACCATGAAGGACCAGTTGCGCCCCCTGCGCCCCACCCACCCCTGCCCTTTAGGGCTAGCGG
>scaffold-10258-39532-39661_59
ACCAGTTGCGCCCCCTGCGCCCCACCCACCCCTGCCCTTTAGGGCTAGCGGCCACCACCCTGCAGGCACA
>scaffold-10258-334002-334103_0
CTAGGAACCAGTGGAAAGGTGCCCCTAACAGACCGTTAAACAGTGATGTCCGTGGAACCACATGTATAAG
>scaffold-10258-334002-334103_16
AGGTGCCCCTAACAGACCGTTAAACAGTGATGTCCGTGGAACCACATGTATAAGGTCAGCCATGGCCACA
>scaffold-10258-334002-334103_31
ACCGTTAAACAGTGATGTCCGTGGAACCACATGTATAAGGTCAGCCATGGCCACATTAGCCACCCCTTCC
>scaffold-10258-551473-551651_0
GACTGGCTCCCGTTCTTGCTCTGAGCACGGGACGCAGGAAGCCTGTGTGTCCCAGGGCCCGTTCCACACA
>scaffold-10258-551473-551651_22
GAGCACGGGACGCAGGAAGCCTGTGTGTCCCAGGGCCCGTTCCACACAACCCAGCCCCGAGTCAGGGTCA
>scaffold-10258-551473-551651_44
GTGTGTCCCAGGGCCCGTTCCACACAACCCAGCCCCGAGTCAGGGTCAGTGGGGTCTGGTCCCCTTTGCC
>scaffold-10258-551473-551651_66
CACAACCCAGCCCCGAGTCAGGGTCAGTGGGGTCTGGTCCCCTTTGCCCTGGTCTTGGCCCGGCTCATCC
>scaffold-10258-551473-551651_88
GTCAGTGGGGTCTGGTCCCCTTTGCCCTGGTCTTGGCCCGGCTCATCCTGCAGGGCAGGGGCGCCCTCTC
>scaffold-10258-551473-551651_108
TTTGCCCTGGTCTTGGCCCGGCTCATCCTGCAGGGCAGGGGCGCCCTCTCTCCCGGGGATAAGGCCCCAC
>scaffold-1026-361699-361927_0
GTAAAGTAGGGGTTGCTCCCAGAATGTGGTGGGTGCCTACTGCCCCCTCCGCCCCCCCCACCCCGGGCTG
>scaffold-1026-361699-361927_23
ATGTGGTGGGTGCCTACTGCCCCCTCCGCCCCCCCCACCCCGGGCTGAGCCTGGGGCTGAAGGTCTGGGC
>scaffold-1026-361699-361927_46
CTCCGCCCCCCCCACCCCGGGCTGAGCCTGGGGCTGAAGGTCTGGGCAGGCAGAGGGAGGGAATGTCAGT
>scaffold-1026-361699-361927_69
GAGCCTGGGGCTGAAGGTCTGGGCAGGCAGAGGGAGGGAATGTCAGTTCCTGAGCACCTGCAGGCTGGTG
>scaffold-1026-361699-361927_92
CAGGCAGAGGGAGGGAATGTCAGTTCCTGAGCACCTGCAGGCTGGTGGGCCCAGCACACCCGGGACACGC
>scaffold-1026-361699-361927_115
TTCCTGAGCACCTGCAGGCTGGTGGGCCCAGCACACCCGGGACACGCCCATTTCCTGCCCAGCGCCCTAA
>scaffold-1026-361699-361927_138
GGGCCCAGCACACCCGGGACACGCCCATTTCCTGCCCAGCGCCCTAATACCTGCCCCCTCCTGGAGGAAT
>scaffold-1026-361699-361927_158
ACGCCCATTTCCTGCCCAGCGCCCTAATACCTGCCCCCTCCTGGAGGAATCCTGGCTCCCAGGCTGGCTT
>scaffold-1026-733640-733765_0
GGGCCGGAACCCAGACATGGCTGCAGGCACCTGCAGGGGCTGGGTCCCTGTTTGCTGAGCTGAAGTGTGT
>scaffold-1026-733640-733765_19
GCTGCAGGCACCTGCAGGGGCTGGGTCCCTGTTTGCTGAGCTGAAGTGTGTTCTGCCCCCACCTCCAGGG
>scaffold-1026-733640-733765_38
GCTGGGTCCCTGTTTGCTGAGCTGAAGTGTGTTCTGCCCCCACCTCCAGGGCATGTCCCCTGCACCCTGC
>scaffold-1026-733640-733765_55
TGAGCTGAAGTGTGTTCTGCCCCCACCTCCAGGGCATGTCCCCTGCACCCTGCCACCTCTCCAGAAGGTG
>scaffold-1026-962217-962365_0
TGACGGGGAAGCCGGCGCTGCAGTACAATGACTACGGCTGCTACTGTGGCGTTGGGGGCTCCCACTGGCC
>scaffold-1026-962217-962365_20
CAGTACAATGACTACGGCTGCTACTGTGGCGTTGGGGGCTCCCACTGGCCCGTGGACCCCACGGACTGGT
>scaffold-1026-962217-962365_40
CTACTGTGGCGTTGGGGGCTCCCACTGGCCCGTGGACCCCACGGACTGGTGAGCGGACGGCCCTGCAGGG
>scaffold-1026-962217-962365_60
CCCACTGGCCCGTGGACCCCACGGACTGGTGAGCGGACGGCCCTGCAGGGGGACCTCCCGGGGGCGGGGA
>scaffold-1026-962217-962365_78
CCACGGACTGGTGAGCGGACGGCCCTGCAGGGGGACCTCCCGGGGGCGGGGAGGAGCTGGAAACCCAGCA
>scaffold-1026-1106209-1106379_0
TGTGAGATTAAACACAAAGGTGAGCGTAAACCGCTGGCCTGCAGGAGCCCCATTCATCCTGAACAAGGGC
>scaffold-1026-1106209-1106379_25
GTAAACCGCTGGCCTGCAGGAGCCCCATTCATCCTGAACAAGGGCCCATCCGAAGCTGTATGAAAGGGAG
>scaffold-1026-1106209-1106379_50
CATTCATCCTGAACAAGGGCCCATCCGAAGCTGTATGAAAGGGAGCGGGCACACAGTCCCGAGCACCCCC
>scaffold-1026-1106209-1106379_75
CGAAGCTGTATGAAAGGGAGCGGGCACACAGTCCCGAGCACCCCCCACACGTGGGGCCCCAAACACGAAC
>scaffold-1026-1106209-1106379_100
ACACAGTCCCGAGCACCCCCCACACGTGGGGCCCCAAACACGAACCTAGCGAAGGAGCAGTTGGCCTCCG
>scaffold-1026-1148315-1148416_0
GCAGCTCCGGCTGCAGTGCCCGGGAGGGTCAGGCAAGCTGCTCCGAGGGCCTGCCTTTCAGCCCCCATCC
>scaffold-1026-1148315-1148416_16
TGCCCGGGAGGGTCAGGCAAGCTGCTCCGAGGGCCTGCCTTTCAGCCCCCATCCACCCAAGTACCCCCAT
>scaffold-1026-1148315-1148416_31
GGCAAGCTGCTCCGAGGGCCTGCCTTTCAGCCCCCATCCACCCAAGTACCCCCATCCTGCAGGAGGATCC
>scaffold-1026-1839255-1839433_0
GCTTGGACTTGGGGCGAGGGTCCCAGCACTGAGTCCTGATGCAGCCACTCGGGGTGCCGTGCAGGTGGGC
>scaffold-1026-1839255-1839433_22
CCAGCACTGAGTCCTGATGCAGCCACTCGGGGTGCCGTGCAGGTGGGCGGCTCCAGCAGCTCCCTGTGTC
>scaffold-1026-1839255-1839433_44
CCACTCGGGGTGCCGTGCAGGTGGGCGGCTCCAGCAGCTCCCTGTGTCTTGCTATCTTGGTCTGTAAGTG
>scaffold-1026-1839255-1839433_66
GGGCGGCTCCAGCAGCTCCCTGTGTCTTGCTATCTTGGTCTGTAAGTGGGATAGAAGGGTACCCTGCAGG
>scaffold-1026-1839255-1839433_88
TGTCTTGCTATCTTGGTCTGTAAGTGGGATAGAAGGGTACCCTGCAGGGAGACCGCCCCACAGTCCCTGA
>scaffold-1026-1839255-1839433_108
TAAGTGGGATAGAAGGGTACCCTGCAGGGAGACCGCCCCACAGTCCCTGATAAGCAGTAGCTACTGTGAT
>scaffold-1026-1862367-1862468_0
GGGGTAGCTAGGTGCCGGGCAGCTTGGGCCAAGGTGTGGGATGTCCGGCCGGATGGCCTGCAGGGCTCTG
>scaffold-1026-1862367-1862468_16
GGGCAGCTTGGGCCAAGGTGTGGGATGTCCGGCCGGATGGCCTGCAGGGCTCTGGCTGCAGACAGGCCTG
>scaffold-1026-1862367-1862468_31
AGGTGTGGGATGTCCGGCCGGATGGCCTGCAGGGCTCTGGCTGCAGACAGGCCTGACGTCTGAGCTTCAC
>scaffold-1026-1924679-1924780_0
CCTCTCTCCCTAAGCATATTATTCCACCTGCAGGTCTCTTAGAGAGACTCGCCTTGGAAATCCACATCTC
>scaffold-1026-1924679-1924780_16
TATTATTCCACCTGCAGGTCTCTTAGAGAGACTCGCCTTGGAAATCCACATCTCTGCCCTGACCCCTGTC
>scaffold-1026-1924679-1924780_31
AGGTCTCTTAGAGAGACTCGCCTTGGAAATCCACATCTCTGCCCTGACCCCTGTCCTGGGCACCCTGCTG
>scaffold-1026-2052282-2052384_0
CCGCGTAGACGCCTCAGGGTTGCCCGGAAGCAGGGACGTGCTGGTGGGGACGGCACAGATCTGAGAGGCT
>scaffold-1026-2052282-2052384_16
GGGTTGCCCGGAAGCAGGGACGTGCTGGTGGGGACGGCACAGATCTGAGAGGCTCCTTGGAGGCCTCCTC
>scaffold-1026-2052282-2052384_32
GGGACGTGCTGGTGGGGACGGCACAGATCTGAGAGGCTCCTTGGAGGCCTCCTCTGGGCTTGGCCCTGGG
>scaffold-1026-2112163-2112304_0
GCTCAGCTGCACCTGCCTCCGGGCCATGCTGCGTGGCTGCTCTGTGCCTGCACACATGCCAGAGGCAGAC
>scaffold-1026-2112163-2112304_24
CATGCTGCGTGGCTGCTCTGTGCCTGCACACATGCCAGAGGCAGACAAGACCTCCTCGCAGCCCACGGAG
>scaffold-1026-2112163-2112304_48
TGCACACATGCCAGAGGCAGACAAGACCTCCTCGCAGCCCACGGAGAACTCACGGGGGCCGATACACCTG
>scaffold-1026-2112163-2112304_71
AGACCTCCTCGCAGCCCACGGAGAACTCACGGGGGCCGATACACCTGCAGGCTGAGGAGTGAGAAGTGGG
>scaffold-1026-2161884-2161998_0
gtaaaatgaggcgtacccactgtcccagtatcctgcaggacagtctcaccgccctcccgctccttagcct
>scaffold-1026-2161884-2161998_22
tcccagtatcctgcaggacagtctcaccgccctcccgctccttagcctgcctgttcaccctccctcccca
>scaffold-1026-2161884-2161998_44
ctcaccgccctcccgctccttagcctgcctgttcaccctccctccccagcccctggcaaccactgatctt
>scaffold-1026-2357554-2357655_0
CCTGCAGGTTCCTTGGACCAGGTCAATCACCAGACCCTTCCTCCTCCACACGGTGGAGGAGGCGTGTGCC
>scaffold-1026-2357554-2357655_16
ACCAGGTCAATCACCAGACCCTTCCTCCTCCACACGGTGGAGGAGGCGTGTGCCCACACCCAGGGGCTGC
>scaffold-1026-2357554-2357655_31
AGACCCTTCCTCCTCCACACGGTGGAGGAGGCGTGTGCCCACACCCAGGGGCTGCTCGGGGCCCGACAGA
>scaffold-1026-2663901-2664002_0
GGGCATCAGGGGAATGAGAGGCTGCCCCCTGCCGCAGCCCATGCTAGTTCGCTTGCTGGGCCAACAGTCT
>scaffold-1026-2663901-2664002_16
AGAGGCTGCCCCCTGCCGCAGCCCATGCTAGTTCGCTTGCTGGGCCAACAGTCTTAGAAATGCCCAAGCT
>scaffold-1026-2663901-2664002_31
CCGCAGCCCATGCTAGTTCGCTTGCTGGGCCAACAGTCTTAGAAATGCCCAAGCTCACCTGCAGGAGGGA
>scaffold-1026-2717432-2717568_0
GGCCAAGAAAAGGATATCAATCCTTGGGCACATGAGAAGCCAGATGGATGGGGAGCTCAGCGGTGTGATG
>scaffold-1026-2717432-2717568_22
CTTGGGCACATGAGAAGCCAGATGGATGGGGAGCTCAGCGGTGTGATGAATGGCGGCCAGAGGGACAGGC
>scaffold-1026-2717432-2717568_44
TGGATGGGGAGCTCAGCGGTGTGATGAATGGCGGCCAGAGGGACAGGCCTCGACCCTGGCTGGGGCCCTG
>scaffold-1026-2717432-2717568_66
GATGAATGGCGGCCAGAGGGACAGGCCTCGACCCTGGCTGGGGCCCTGTGGACTCGGCCCTGCAGGAGGT
>scaffold-1026-2828580-2828681_0
CACTTACTCCGGCGGGAGCTCTTCCGCTTCCAGCTGGAGCGCCGGACCCCAGAGAGAGCAGCGTCCACAG
>scaffold-1026-2828580-2828681_16
AGCTCTTCCGCTTCCAGCTGGAGCGCCGGACCCCAGAGAGAGCAGCGTCCACAGCATCCCCGTTGCTCAC
>scaffold-1026-2828580-2828681_31
AGCTGGAGCGCCGGACCCCAGAGAGAGCAGCGTCCACAGCATCCCCGTTGCTCACCACGGGTGGCACCCT
>scaffold-1026-2850616-2850746_0
GAAGCTGTCAGCACCAAGACGGGAGCCAGCAATCAGGACCCTGTGTGTGGATTCAATACCCCAGGAGGGG
>scaffold-1026-2850616-2850746_20
GGGAGCCAGCAATCAGGACCCTGTGTGTGGATTCAATACCCCAGGAGGGGAAGGGCCCCGGGGGGACTTC
>scaffold-1026-2850616-2850746_40
CTGTGTGTGGATTCAATACCCCAGGAGGGGAAGGGCCCCGGGGGGACTTCACACCACAGGGATCTGGGGA
>scaffold-1026-2850616-2850746_60
CCAGGAGGGGAAGGGCCCCGGGGGGACTTCACACCACAGGGATCTGGGGAAAGCGGCCTGGGGCAGGCAG
>scaffold-1026-3092485-3092586_0
GTGCTGGATCCTCAGTTCTCAGGACCGGCGGCCCGGGCTCTGGCGGAAGGCGGCTCGTGGCCCCCTGAGG
>scaffold-1026-3092485-3092586_16
TCTCAGGACCGGCGGCCCGGGCTCTGGCGGAAGGCGGCTCGTGGCCCCCTGAGGTTTAGTGAGGAATCTC
>scaffold-1026-3092485-3092586_31
CCCGGGCTCTGGCGGAAGGCGGCTCGTGGCCCCCTGAGGTTTAGTGAGGAATCTCAGAGCTCCGGCCGTG
>scaffold-1026-3095934-3096069_0
GCTGGGGTGGAGAAGGGCCCCGGGGCCCTGCAGGCTGCTGGCAGGACCCACGGCGCCAGCCCATACACAT
>scaffold-1026-3095934-3096069_22
GGGCCCTGCAGGCTGCTGGCAGGACCCACGGCGCCAGCCCATACACATGGCCCCACATCCCCATGAACCA
>scaffold-1026-3095934-3096069_44
GACCCACGGCGCCAGCCCATACACATGGCCCCACATCCCCATGAACCATGGTACCTTCCGGAAGCCCCAT
>scaffold-1026-3095934-3096069_65
CACATGGCCCCACATCCCCATGAACCATGGTACCTTCCGGAAGCCCCATCCTGCCTGCCCTTCGTCCTTG
>scaffold-1029-312521-312628_0
CTCTTGGCTCCCTGCAGGCTCAGCCAGGCCAGAAAGCTCCAAGGTTGCCCCTCTGCTGCCTGCTGCTGCC
>scaffold-1029-312521-312628_19
TCAGCCAGGCCAGAAAGCTCCAAGGTTGCCCCTCTGCTGCCTGCTGCTGCCCCTGAGAGGTGATCTGAGG
>scaffold-1029-312521-312628_37
TCCAAGGTTGCCCCTCTGCTGCCTGCTGCTGCCCCTGAGAGGTGATCTGAGGAGTCTCCATTCTGGTTCC
>scaffold-10304-337501-337602_0
AGCGTTCTCAGCAGGCAGGCCTCCTGCCTCCTGGCCCCACTCCTGCAGGCGGCCCTCCCCTGCCCTCCCC
>scaffold-10304-337501-337602_16
AGGCCTCCTGCCTCCTGGCCCCACTCCTGCAGGCGGCCCTCCCCTGCCCTCCCCTCCTGGTCTCTGGGCC
>scaffold-10304-337501-337602_31
TGGCCCCACTCCTGCAGGCGGCCCTCCCCTGCCCTCCCCTCCTGGTCTCTGGGCCACTGTTCCCAGCTGG
>scaffold-10304-377418-377537_0
CCCAAAGGACCAAGAGGCCACAGAACAGCAAGCGCTTGACCTTGATTGGACTGCTGACCTGTGTTTCATT
>scaffold-10304-377418-377537_25
CAGCAAGCGCTTGACCTTGATTGGACTGCTGACCTGTGTTTCATTTATTTCCAGATTGCGCTGCCTGCAG
>scaffold-10304-377418-377537_49
ACTGCTGACCTGTGTTTCATTTATTTCCAGATTGCGCTGCCTGCAGGGGATGCGACAGCGACTAAGTCGG
>scaffold-10304-407650-407811_0
AGTTCCTGACTTTAAAATACTCAGCAGAAGAAGGCGCTGCTGCCCCTGGGCGCCCGGGGTGGGGACCAGA
>scaffold-10304-407650-407811_23
GCAGAAGAAGGCGCTGCTGCCCCTGGGCGCCCGGGGTGGGGACCAGAGCCACAGAGAGAAGCTGCCTGGC
>scaffold-10304-407650-407811_46
TGGGCGCCCGGGGTGGGGACCAGAGCCACAGAGAGAAGCTGCCTGGCCGGGGGCCACCGGGCCTCCTCCT
>scaffold-10304-407650-407811_69
AGCCACAGAGAGAAGCTGCCTGGCCGGGGGCCACCGGGCCTCCTCCTGCGAAGGCGGCTCCCCTGCAGGT
>scaffold-10304-407650-407811_91
GCCGGGGGCCACCGGGCCTCCTCCTGCGAAGGCGGCTCCCCTGCAGGTAGGTCCGTTTGGCAAAGACGGT
>scaffold-10323-175088-175210_0
CCCTGGGGCAGGTCAGGCCTGGCTTGATGGAGGCCCAGGGAGGAGGTCTGAGGAGGCGTGTGGGGCTGGA
>scaffold-10323-175088-175210_18
CTGGCTTGATGGAGGCCCAGGGAGGAGGTCTGAGGAGGCGTGTGGGGCTGGAGGAGAATGAGCTAGGggg
>scaffold-10323-175088-175210_36
AGGGAGGAGGTCTGAGGAGGCGTGTGGGGCTGGAGGAGAATGAGCTAGGgggagagagggaggtgagggc
>scaffold-10323-175088-175210_52
GAGGCGTGTGGGGCTGGAGGAGAATGAGCTAGGgggagagagggaggtgagggcagggaggTGACAGGGG
>scaffold-10337-122725-122896_0
CGCACTGGCCTCGCTCCAGCCTTGGCTCGCCTCCCCTCCTGCAGGTGGCCTGGGTCACTTGCTGCAGCCA
>scaffold-10337-122725-122896_21
TTGGCTCGCCTCCCCTCCTGCAGGTGGCCTGGGTCACTTGCTGCAGCCACTGGGCCCTCTCAGCCTGCAG
>scaffold-10337-122725-122896_42
AGGTGGCCTGGGTCACTTGCTGCAGCCACTGGGCCCTCTCAGCCTGCAGTGACGTGGCCCGAGGGCTGGA
>scaffold-10337-122725-122896_63
GCAGCCACTGGGCCCTCTCAGCCTGCAGTGACGTGGCCCGAGGGCTGGACCACCTCCGCCAGATCCCCAG
>scaffold-10337-122725-122896_84
CCTGCAGTGACGTGGCCCGAGGGCTGGACCACCTCCGCCAGATCCCCAGCTGTCGTCCCAGCTGACGGGA
>scaffold-10337-122725-122896_101
CGAGGGCTGGACCACCTCCGCCAGATCCCCAGCTGTCGTCCCAGCTGACGGGACCAGACCCTTGGCAGCG
>scaffold-10337-166768-167071_0
GCCAGGAATGAGGCCCGTGTGTTGTGCCCCCAGGCCGGTGGTGCCGGGCCCGGGCAGGTTTACGGGGGTG
>scaffold-10337-166768-167071_24
TGCCCCCAGGCCGGTGGTGCCGGGCCCGGGCAGGTTTACGGGGGTGCTGGGAAGCCGGTCCAGGGGGAGG
>scaffold-10337-166768-167071_48
CCCGGGCAGGTTTACGGGGGTGCTGGGAAGCCGGTCCAGGGGGAGGAGGAGGCGGTTGGTAGCCTGCAGG
>scaffold-10337-166768-167071_72
GGGAAGCCGGTCCAGGGGGAGGAGGAGGCGGTTGGTAGCCTGCAGGGTGTGGGAGGCACAGTTACCCTCC
>scaffold-10337-166768-167071_96
GAGGCGGTTGGTAGCCTGCAGGGTGTGGGAGGCACAGTTACCCTCCTGGGAAAACCAGGAGGGGACACGT
>scaffold-10337-166768-167071_120
GTGGGAGGCACAGTTACCCTCCTGGGAAAACCAGGAGGGGACACGTCAGCTGTCCCTGCAGGTTCACTGC
>scaffold-10337-166768-167071_144
GGAAAACCAGGAGGGGACACGTCAGCTGTCCCTGCAGGTTCACTGCCGTGGATGGCACGTGTGTGACAGG
>scaffold-10337-166768-167071_168
GCTGTCCCTGCAGGTTCACTGCCGTGGATGGCACGTGTGTGACAGGGACAGAGTGGCTAATGGGCGTGGG
>scaffold-10337-166768-167071_192
TGGATGGCACGTGTGTGACAGGGACAGAGTGGCTAATGGGCGTGGGGTGGGGTGAGTGCCATGTGGTAGC
>scaffold-10337-166768-167071_216
CAGAGTGGCTAATGGGCGTGGGGTGGGGTGAGTGCCATGTGGTAGCCGGAGAGACGGACCCGACACCCTT
>scaffold-10337-166768-167071_233
GTGGGGTGGGGTGAGTGCCATGTGGTAGCCGGAGAGACGGACCCGACACCCTTGGCATCCTTAGGGACCC
>scaffold-10337-200589-200690_0
CCACGGGACTGTGTCTTTGGCCTGCCGACAGCCCCTGCAGGCCCCTCTCTGGGCCTGCAGCACTCGGCGC
>scaffold-10337-200589-200690_16
TTGGCCTGCCGACAGCCCCTGCAGGCCCCTCTCTGGGCCTGCAGCACTCGGCGCATCAGCTCATGAGGGA
>scaffold-10337-200589-200690_31
CCCCTGCAGGCCCCTCTCTGGGCCTGCAGCACTCGGCGCATCAGCTCATGAGGGAACAAGACAGCCCCGG
>scaffold-10337-218837-218950_0
AAATACAGCAGTGACTGAGATACCATCCCCCACGCCCGGCAGCCTGGAGCGCGGTGTGCACCGGCCACCC
>scaffold-10337-218837-218950_22
CCATCCCCCACGCCCGGCAGCCTGGAGCGCGGTGTGCACCGGCCACCCCAGGATCCAGATACCCGCAGAG
>scaffold-10337-218837-218950_43
CTGGAGCGCGGTGTGCACCGGCCACCCCAGGATCCAGATACCCGCAGAGGTTCACTTAACACACACTTAG
>scaffold-10337-259133-259343_0
GGAACATGGTGTGGAGAGGCTCTAGACTTAAGTCAGAGTTCTCTGTCCAACGGCAGATGCCCTCCCCATA
>scaffold-10337-259133-259343_24
GACTTAAGTCAGAGTTCTCTGTCCAACGGCAGATGCCCTCCCCATAGGGTCACGCGGCCCGCAGCGGTCA
>scaffold-10337-259133-259343_48
AACGGCAGATGCCCTCCCCATAGGGTCACGCGGCCCGCAGCGGTCAAGTCTCAGGGCCTGCAGGACCAGA
>scaffold-10337-259133-259343_72
GTCACGCGGCCCGCAGCGGTCAAGTCTCAGGGCCTGCAGGACCAGACCTTGTCTTGACCAGCTAGAGCAG
>scaffold-10337-259133-259343_96
TCTCAGGGCCTGCAGGACCAGACCTTGTCTTGACCAGCTAGAGCAGTTTCAGCTTTGTTCTCCGCATCCC
>scaffold-10337-259133-259343_120
TTGTCTTGACCAGCTAGAGCAGTTTCAGCTTTGTTCTCCGCATCCCTGATTGGTACCCTCCGGGCCACTT
>scaffold-10337-259133-259343_140
AGTTTCAGCTTTGTTCTCCGCATCCCTGATTGGTACCCTCCGGGCCACTTGGGCTTTCTGTGGGTGCCCC
>scaffold-10337-332081-332203_0
ATCCCCTCCCCCGCCCTGGCCTGCAGGTGGGTCGGCTACCAGTACCCCGGATATCGCGGGCTGCAGTACC
>scaffold-10337-332081-332203_18
GCCTGCAGGTGGGTCGGCTACCAGTACCCCGGATATCGCGGGCTGCAGTACCTGCTGGAGAAGGGAGACT
>scaffold-10337-332081-332203_36
TACCAGTACCCCGGATATCGCGGGCTGCAGTACCTGCTGGAGAAGGGAGACTACAAGGACAGCGGTGACT
>scaffold-10337-332081-332203_52
ATCGCGGGCTGCAGTACCTGCTGGAGAAGGGAGACTACAAGGACAGCGGTGACTTTGGGGCTCCTCATCC
>scaffold-10337-604806-604907_0
CCCACCCGGGTTTGAACCCCAAGATGACAGACCCTGGTGCTTGCTGGTGCGTCAGGCGGACCGAATTCCT
>scaffold-10337-604806-604907_16
CCCCAAGATGACAGACCCTGGTGCTTGCTGGTGCGTCAGGCGGACCGAATTCCTCCAGGAGCAGGGGGTT
>scaffold-10337-604806-604907_31
CCCTGGTGCTTGCTGGTGCGTCAGGCGGACCGAATTCCTCCAGGAGCAGGGGGTTCTGGGAGAGAGGCCT
>scaffold-10337-632474-632638_0
TAAGTCTGTAAGGTGCTCCGTGTGCAGGCCTGCAGGGAGAGCCGTGCCAGCTGGATAAGCTCGGCTCTCA
>scaffold-10337-632474-632638_24
CAGGCCTGCAGGGAGAGCCGTGCCAGCTGGATAAGCTCGGCTCTCATGATGGGGATGATGGAGACGCATT
>scaffold-10337-632474-632638_48
AGCTGGATAAGCTCGGCTCTCATGATGGGGATGATGGAGACGCATTTCCTGGCTTGGCAGTCAGCATGGT
>scaffold-10337-632474-632638_72
ATGGGGATGATGGAGACGCATTTCCTGGCTTGGCAGTCAGCATGGTTCCCACCTGAGACATGAATGAATG
>scaffold-10337-632474-632638_94
TCCTGGCTTGGCAGTCAGCATGGTTCCCACCTGAGACATGAATGAATGTGGCTGGTGTCCTCCAGCGGTG
>scaffold-10337-732318-732449_0
TTCGAGGGCCCAGGGACCCGGGCTGTCCAGCCCCTGCAGGTGACCCATAGCGTCCTGCTCCCCAGAGCTG
>scaffold-10337-732318-732449_21
GCTGTCCAGCCCCTGCAGGTGACCCATAGCGTCCTGCTCCCCAGAGCTGCCTTTGTAACGTTGGCTCATT
>scaffold-10337-732318-732449_42
ACCCATAGCGTCCTGCTCCCCAGAGCTGCCTTTGTAACGTTGGCTCATTACTTCTCTGGAAGCCACAGCT
>scaffold-10337-732318-732449_61
CCAGAGCTGCCTTTGTAACGTTGGCTCATTACTTCTCTGGAAGCCACAGCTGTCTGGCTGGCTGCAGTGT
>scaffold-10346-1810-1911_0
GGAGAAGTCATATTGTTCAGCTTTCTTCCTGCAGGCAGGGTTGTGGGAAGACCTGGCCTCTAGGGAAGGG
>scaffold-10346-1810-1911_16
TCAGCTTTCTTCCTGCAGGCAGGGTTGTGGGAAGACCTGGCCTCTAGGGAAGGGGGCTGTCTGGGTCCTC
>scaffold-10346-1810-1911_31
CAGGCAGGGTTGTGGGAAGACCTGGCCTCTAGGGAAGGGGGCTGTCTGGGTCCTCATCTTAAAGTCCTAG
>scaffold-10369-1699872-1699999_0
AAGGGGATTGGGGTGCGTGGGGAGAGACGGTCCATCTTGGCCGGGACACGCGCACTGCACTCTCAGAAAT
>scaffold-10369-1699872-1699999_19
GGGAGAGACGGTCCATCTTGGCCGGGACACGCGCACTGCACTCTCAGAAATGAGCACGGGGACAAGTAAG
>scaffold-10369-1699872-1699999_38
GGCCGGGACACGCGCACTGCACTCTCAGAAATGAGCACGGGGACAAGTAAGGCTGCAGAAACGTGACCCG
>scaffold-10369-1699872-1699999_57
CACTCTCAGAAATGAGCACGGGGACAAGTAAGGCTGCAGAAACGTGACCCGGGCCACCCAGCCCCTGCAG
>scaffold-10391-701311-701423_0
GGCCAGATGGGTGCAGGGCAGGGCCAGGGGTTCTGGTTGTAACGCACTGTCTGCCTGGGCCCGGCCGGCG
>scaffold-10391-701311-701423_21
GGCCAGGGGTTCTGGTTGTAACGCACTGTCTGCCTGGGCCCGGCCGGCGAGGCTAATGAGAGGCAAGGGG
>scaffold-10391-701311-701423_42
CGCACTGTCTGCCTGGGCCCGGCCGGCGAGGCTAATGAGAGGCAAGGGGAGTGGTGTCTGCTCGCGGCTT
>scaffold-104-320395-320557_0
gctgcctgacagatcaccgcgaacctggtgccttaaaacacacaaacccacgcgtccttcttgcacgttc
>scaffold-104-320395-320557_23
cctggtgccttaaaacacacaaacccacgcgtccttcttgcacgttctgtggggcaggagcctggatgtg
>scaffold-104-320395-320557_46
cccacgcgtccttcttgcacgttctgtggggcaggagcctggatgtgggcaggcggggtccttggcgcgg
>scaffold-104-320395-320557_69
ctgtggggcaggagcctggatgtgggcaggcggggtccttggcgcgggtccctgcaggctgaaatcacca
>scaffold-104-320395-320557_92
gggcaggcggggtccttggcgcgggtccctgcaggctgaaatcaccaggccagccgggctgcgctcccCC
>scaffold-104-456522-456678_0
GGAAGTTCCGTCTCTGCTTGCCAGGGGCCGAAACAGCTCAGGGGCCAAGGCTGCCCTGAGTGTGACCGAG
>scaffold-104-456522-456678_22
AGGGGCCGAAACAGCTCAGGGGCCAAGGCTGCCCTGAGTGTGACCGAGCAGGGGAGGAGAGCACGCAGTG
>scaffold-104-456522-456678_44
CCAAGGCTGCCCTGAGTGTGACCGAGCAGGGGAGGAGAGCACGCAGTGGGCAGGGGCGGGGGCCCAGGCT
>scaffold-104-456522-456678_66
CGAGCAGGGGAGGAGAGCACGCAGTGGGCAGGGGCGGGGGCCCAGGCTGTGAGGCCCCATCCTGCAGGCC
>scaffold-104-456522-456678_86
GCAGTGGGCAGGGGCGGGGGCCCAGGCTGTGAGGCCCCATCCTGCAGGCCCCGTCCTGCAGGCTTAGGCC
>scaffold-104-564453-564599_0
GGTGACCTCCCGTCTGTGGCCCAGGAGCCACACCTGCAGGTGGGGGAGACAGGGACCGGCGGGCTCACCC
>scaffold-104-564453-564599_19
CCCAGGAGCCACACCTGCAGGTGGGGGAGACAGGGACCGGCGGGCTCACCCCAGGCTCCCACCTCCCGCA
>scaffold-104-564453-564599_38
GGTGGGGGAGACAGGGACCGGCGGGCTCACCCCAGGCTCCCACCTCCCGCAGGTAAATGTGCTCCCTGCC
>scaffold-104-564453-564599_57
GGCGGGCTCACCCCAGGCTCCCACCTCCCGCAGGTAAATGTGCTCCCTGCCCAGGGGGCAGGCAGGGGAC
>scaffold-104-564453-564599_76
CCCACCTCCCGCAGGTAAATGTGCTCCCTGCCCAGGGGGCAGGCAGGGGACACGCCCCACAATCCGCGGA
>scaffold-104-591437-591607_0
TCATCTCAGGCCTCACTGACATTTTGGGTGGACGCTCCCCCCTGCAGGGTCGCCTGTGCACCATGGGGGT
>scaffold-104-591437-591607_25
GGGTGGACGCTCCCCCCTGCAGGGTCGCCTGTGCACCATGGGGGTCGCAGCAGCCCGGCCATCCCCACGA
>scaffold-104-591437-591607_50
CGCCTGTGCACCATGGGGGTCGCAGCAGCCCGGCCATCCCCACGAGATGCAGGACTCTCCAGGCTGAGAC
>scaffold-104-591437-591607_75
CAGCCCGGCCATCCCCACGAGATGCAGGACTCTCCAGGCTGAGACAACCAAAACAGGCCCCGGACATCAC
>scaffold-104-591437-591607_100
AGGACTCTCCAGGCTGAGACAACCAAAACAGGCCCCGGACATCACCAAGGGCCCCCATGGCCCCACGCCA
>scaffold-104-693377-693479_0
GCTGCCCACCCAGGGAAGGGCAGCCCGCCTCCCTCGGTCCCCAATTCAAACGCTCGTCTCCTGCAGGCAC
>scaffold-104-693377-693479_16
AGGGCAGCCCGCCTCCCTCGGTCCCCAATTCAAACGCTCGTCTCCTGCAGGCACCCCCAGAGGACTGTCC
>scaffold-104-693377-693479_32
CTCGGTCCCCAATTCAAACGCTCGTCTCCTGCAGGCACCCCCAGAGGACTGTCCCCGGGTGCCCGAGACC
>scaffold-104-1484505-1484640_0
TTAGAACCAGGGAAGGAGGAAAGAGCGGGGCTGCCACCAGCCTTCCCAGCGAGGCAAGGGCGTCACAGGC
>scaffold-104-1484505-1484640_22
GAGCGGGGCTGCCACCAGCCTTCCCAGCGAGGCAAGGGCGTCACAGGCCCGATGCGCTGGGCCGAGTACC
>scaffold-104-1484505-1484640_44
CCCAGCGAGGCAAGGGCGTCACAGGCCCGATGCGCTGGGCCGAGTACCCTGCAGGAAGCAGACTTTATTT
>scaffold-104-1484505-1484640_65
CAGGCCCGATGCGCTGGGCCGAGTACCCTGCAGGAAGCAGACTTTATTTGAAATCTGGTGCTTTATCTTA
>scaffold-104-1666655-1666756_0
CGGGCCAGCCTGCGCTGCCCACAGCGAGCGCATGATGCCGTGTTCCCACACGCTACTTCGGAGCGGGCTG
>scaffold-104-1666655-1666756_16
GCCCACAGCGAGCGCATGATGCCGTGTTCCCACACGCTACTTCGGAGCGGGCTGGGATTTCCAGCACGGG
>scaffold-104-1666655-1666756_31
ATGATGCCGTGTTCCCACACGCTACTTCGGAGCGGGCTGGGATTTCCAGCACGGGTGAGCGCCTCTCACG
>scaffold-104-1713542-1713709_0
TCTTCCAAGCCGCCAGCTGTGAGTGCGGTCGAGACCTTGGGCCTTCTGGCAGGAAGAGCACATGTGGAAC
>scaffold-104-1713542-1713709_25
CGGTCGAGACCTTGGGCCTTCTGGCAGGAAGAGCACATGTGGAACCCTAACCTggcctgggtgctgtctg
>scaffold-104-1713542-1713709_50
AGGAAGAGCACATGTGGAACCCTAACCTggcctgggtgctgtctggctgggagctgggggtggggcgtgg
>scaffold-104-1713542-1713709_75
CCTggcctgggtgctgtctggctgggagctgggggtggggcgtggaggtgggtcacctgcaggccggggg
>scaffold-104-1713542-1713709_97
tgggagctgggggtggggcgtggaggtgggtcacctgcaggccgggggtggggctggggACCAGGAGCCA
>scaffold-104-1810112-1810269_0
ACATCGCTGTGTCATACGTAGCTCCTGCAGGTCCTGCCCACCTCCTCTTGCGCTTTGTCACTTCTGGGGA
>scaffold-104-1810112-1810269_22
TCCTGCAGGTCCTGCCCACCTCCTCTTGCGCTTTGTCACTTCTGGGGACCCTCGATCCCCTATTCCCGCT
>scaffold-104-1810112-1810269_44
CTCTTGCGCTTTGTCACTTCTGGGGACCCTCGATCCCCTATTCCCGCTCCGTCCCCGGTGGCTCAGGGTC
>scaffold-104-1810112-1810269_66
GGGACCCTCGATCCCCTATTCCCGCTCCGTCCCCGGTGGCTCAGGGTCTGCGTCCCACCAGCATCCTGAC
>scaffold-104-1810112-1810269_87
CCGCTCCGTCCCCGGTGGCTCAGGGTCTGCGTCCCACCAGCATCCTGACTCCCGTGCCCCTTTCCAAATG
>scaffold-104-1819812-1819978_0
AGCGGAATGCCTGGTTTCAGCCCTGGACCCTTTCTGGGCCATAACGAGGCAGGACAGGAACCGTGGGGGA
>scaffold-104-1819812-1819978_24
GGACCCTTTCTGGGCCATAACGAGGCAGGACAGGAACCGTGGGGGATGCGGGAAGACCCCGAGTGGCCCA
>scaffold-104-1819812-1819978_48
GCAGGACAGGAACCGTGGGGGATGCGGGAAGACCCCGAGTGGCCCAAGCGCGGGGGTGTGTCTGCCCCGA
>scaffold-104-1819812-1819978_72
CGGGAAGACCCCGAGTGGCCCAAGCGCGGGGGTGTGTCTGCCCCGACCCCGGGTCCTGCAGGATGCTGCA
>scaffold-104-1819812-1819978_96
CGCGGGGGTGTGTCTGCCCCGACCCCGGGTCCTGCAGGATGCTGCACGTTCAGTGGGGGCAGAAGACTGG
>scaffold-104-1931456-1931580_0
TCGTTGCTGTCTCAGTACTAAGACACTGTGGGCCGCGGCTGGAGGTTCCCGGACGGTGGTCTTCAGAGGG
>scaffold-104-1931456-1931580_18
TAAGACACTGTGGGCCGCGGCTGGAGGTTCCCGGACGGTGGTCTTCAGAGGGGTCGAGGACGTGCACCTG
>scaffold-104-1931456-1931580_36
GGCTGGAGGTTCCCGGACGGTGGTCTTCAGAGGGGTCGAGGACGTGCACCTGCAGGCGTGGAGTCAGTGA
>scaffold-104-1931456-1931580_54
GGTGGTCTTCAGAGGGGTCGAGGACGTGCACCTGCAGGCGTGGAGTCAGTGAGGTCTCGGGATGATGCCC
>scaffold-104-1933429-1933596_0
TTGTCACGAGGGGCGGTGGCAGGGCCCACGTCTGCACCTGCAGGGTCACTGTCTTCAGCGCCCGTGGGGG
>scaffold-104-1933429-1933596_25
CCACGTCTGCACCTGCAGGGTCACTGTCTTCAGCGCCCGTGGGGGGAACACCAGCTGCCCCCAGACACGT
>scaffold-104-1933429-1933596_50
GTCTTCAGCGCCCGTGGGGGGAACACCAGCTGCCCCCAGACACGTCCTGGGTCACTCCAGGCTCTCGGGG
>scaffold-104-1933429-1933596_75
CCAGCTGCCCCCAGACACGTCCTGGGTCACTCCAGGCTCTCGGGGCTTCCCTTCCCAGGGGGCCGGGGCT
>scaffold-104-1933429-1933596_97
TGGGTCACTCCAGGCTCTCGGGGCTTCCCTTCCCAGGGGGCCGGGGCTGCATCCCTCTTTCCCTTTCTGG
>scaffold-104-2212114-2212251_0
CCTGCAGGGGCCACCTCTGCTCGCAAGGACACTGCTCAGCCTCCCCTACGGAGCCTTCATCACACGACCT
>scaffold-104-2212114-2212251_23
CAAGGACACTGCTCAGCCTCCCCTACGGAGCCTTCATCACACGACCTGCCCATCACTCTGCCGGGTCTTC
>scaffold-104-2212114-2212251_46
TACGGAGCCTTCATCACACGACCTGCCCATCACTCTGCCGGGTCTTCTCCCAGCTTCCCAGGGCTCCACG
>scaffold-104-2212114-2212251_67
CCTGCCCATCACTCTGCCGGGTCTTCTCCCAGCTTCCCAGGGCTCCACGTCCAGCCTCCCACATTTCTCT
>scaffold-1055-982658-982830_0
AGAGCCCCAAGAACATGCCCTGTCACGTGGTCGGGTCTGCTGATGGAACCAAGAGTGACGCTGGGGGCTG
>scaffold-1055-982658-982830_21
GTCACGTGGTCGGGTCTGCTGATGGAACCAAGAGTGACGCTGGGGGCTGCAGGTCTCCACGGAGCCCAGC
>scaffold-1055-982658-982830_42
ATGGAACCAAGAGTGACGCTGGGGGCTGCAGGTCTCCACGGAGCCCAGCATGAGGCACTCCCCATCAGTC
>scaffold-1055-982658-982830_63
GGGGCTGCAGGTCTCCACGGAGCCCAGCATGAGGCACTCCCCATCAGTCCAGGAACACAGGGTGCCTATG
>scaffold-1055-982658-982830_84
GCCCAGCATGAGGCACTCCCCATCAGTCCAGGAACACAGGGTGCCTATGAGCCTGCAGGAGAAACTTTAC
>scaffold-1055-982658-982830_102
CCCATCAGTCCAGGAACACAGGGTGCCTATGAGCCTGCAGGAGAAACTTTACACTTTTGTTCCCCACAAG
>scaffold-1058-558688-558789_0
GCCCGTGACTGTGAGAGTGAAGCCACCCAGCTCCTGACCAGAATTAGCACACAGCTCTCTGGTCCAGGAG
>scaffold-1058-558688-558789_16
GTGAAGCCACCCAGCTCCTGACCAGAATTAGCACACAGCTCTCTGGTCCAGGAGTCAAGTGTCTGTGGGC
>scaffold-1058-558688-558789_31
TCCTGACCAGAATTAGCACACAGCTCTCTGGTCCAGGAGTCAAGTGTCTGTGGGCCTCTGAGGGCCAGTG
>scaffold-1058-632766-633001_0
TGGAGCCGCGGGGCTTCCTCAGTGTAGACAGGGATGGGATTGTCCTCTCCGACACTGTGCCCGGCTGTGC
>scaffold-1058-632766-633001_24
TAGACAGGGATGGGATTGTCCTCTCCGACACTGTGCCCGGCTGTGCTGGTTCAGACATCACAACAATAGA
>scaffold-1058-632766-633001_48
CCGACACTGTGCCCGGCTGTGCTGGTTCAGACATCACAACAATAGACCTGCAGGGCTGTGGGGAGGCCTG
>scaffold-1058-632766-633001_72
GTTCAGACATCACAACAATAGACCTGCAGGGCTGTGGGGAGGCCTGGGGGCTCTGACCTGGGCCCAGCCA
>scaffold-1058-632766-633001_96
TGCAGGGCTGTGGGGAGGCCTGGGGGCTCTGACCTGGGCCCAGCCAGGGCCGTGCCTCCCTCCCTCATGG
>scaffold-1058-632766-633001_120
GGCTCTGACCTGGGCCCAGCCAGGGCCGTGCCTCCCTCCCTCATGGGGCTGGTAGTGGAGGCAGCGTCTC
>scaffold-1058-632766-633001_144
GCCGTGCCTCCCTCCCTCATGGGGCTGGTAGTGGAGGCAGCGTCTCGCGGTGGGGCAGCCCTTCTCACCT
>scaffold-1058-632766-633001_165
GGGCTGGTAGTGGAGGCAGCGTCTCGCGGTGGGGCAGCCCTTCTCACCTCCTCCAAAAGTGGCTTTGGCT
>scaffold-1058-744472-744643_0
AGCTCCGGGAAGGATAAATCCTGAACCAGAGCAAGGCTGAGCTGCAGCTCGTTATGAATGGGACCGCACG
>scaffold-1058-744472-744643_21
TGAACCAGAGCAAGGCTGAGCTGCAGCTCGTTATGAATGGGACCGCACGGGTTGGGAAAAGGCTGACAAA
>scaffold-1058-744472-744643_42
TGCAGCTCGTTATGAATGGGACCGCACGGGTTGGGAAAAGGCTGACAAACACAGTCTGATGCTTGCGCGT
>scaffold-1058-744472-744643_63
CCGCACGGGTTGGGAAAAGGCTGACAAACACAGTCTGATGCTTGCGCGTTTGCTTCTACCTGCAGGGCTG
>scaffold-1058-744472-744643_84
TGACAAACACAGTCTGATGCTTGCGCGTTTGCTTCTACCTGCAGGGCTGACCAAAGGCCGCAGCAGGTGT
>scaffold-1058-744472-744643_101
TGCTTGCGCGTTTGCTTCTACCTGCAGGGCTGACCAAAGGCCGCAGCAGGTGTGCATGGAGGTGGTGACA
>scaffold-1058-1166426-1166598_0
GGTCACGTGGGGGCTCTGGGATTGCAGGGTGCCCCCCTCCCCTTGGGCTGGGTCACGGAGCTGGAGGGGT
>scaffold-1058-1166426-1166598_21
TTGCAGGGTGCCCCCCTCCCCTTGGGCTGGGTCACGGAGCTGGAGGGGTGTGCTGGGCTCGGGAAGGTGT
>scaffold-1058-1166426-1166598_42
TTGGGCTGGGTCACGGAGCTGGAGGGGTGTGCTGGGCTCGGGAAGGTGTTGCCCATGGACGTGGCAGCCG
>scaffold-1058-1166426-1166598_63
GAGGGGTGTGCTGGGCTCGGGAAGGTGTTGCCCATGGACGTGGCAGCCGGAGAAATGGGGTCCTGCAGGG
>scaffold-1058-1166426-1166598_84
AAGGTGTTGCCCATGGACGTGGCAGCCGGAGAAATGGGGTCCTGCAGGGAGGCAGGGACAGCTGGGGCTG
>scaffold-1058-1166426-1166598_102
GTGGCAGCCGGAGAAATGGGGTCCTGCAGGGAGGCAGGGACAGCTGGGGCTGGGGCTTGAGACACAGCAG
>scaffold-1058-2589624-2589749_0
CCTGCAGGGTCCTTGGGTGGCTTCTGTCCTAAGCAGGGGAGAAGCGAAAGTTGAGTGACTCGGGGGATTT
>scaffold-1058-2589624-2589749_19
GCTTCTGTCCTAAGCAGGGGAGAAGCGAAAGTTGAGTGACTCGGGGGATTTGCCCGGGAGCCAGCCTGGC
>scaffold-1058-2589624-2589749_38
GAGAAGCGAAAGTTGAGTGACTCGGGGGATTTGCCCGGGAGCCAGCCTGGCCAGGCTCTTTTGCTGGCCT
>scaffold-1058-2589624-2589749_55
TGACTCGGGGGATTTGCCCGGGAGCCAGCCTGGCCAGGCTCTTTTGCTGGCCTGGGTCTCAGGTCCACTA
>scaffold-1058-2896274-2896431_0
AGCCTCGCATCCCACTTCTTGCACCTGCAGGCCTGAGCTAGTGTTCCGCCCAGGACCTTTCTGAGACCCT
>scaffold-1058-2896274-2896431_22
ACCTGCAGGCCTGAGCTAGTGTTCCGCCCAGGACCTTTCTGAGACCCTTTGCCCCTCCTCAGGTCCAGCG
>scaffold-1058-2896274-2896431_44
TCCGCCCAGGACCTTTCTGAGACCCTTTGCCCCTCCTCAGGTCCAGCGCCTAAACCCCAGCACGATGAGT
>scaffold-1058-2896274-2896431_66
CCCTTTGCCCCTCCTCAGGTCCAGCGCCTAAACCCCAGCACGATGAGTGGACGGCCCTGACTACCGGCAC
>scaffold-1058-2896274-2896431_87
CAGCGCCTAAACCCCAGCACGATGAGTGGACGGCCCTGACTACCGGCACAACCCAGACAATTGACCTTGG
>scaffold-1058-3138012-3138215_0
TTTTCCATTACAATCTGCCGCTGAGAAACGGCAACTCGGAGCTGAGAAGCGGGCTCCCAGGCTGATGCTC
>scaffold-1058-3138012-3138215_23
AGAAACGGCAACTCGGAGCTGAGAAGCGGGCTCCCAGGCTGATGCTCGTTGCGTGGGCCTCCTGTGTGCC
>scaffold-1058-3138012-3138215_46
AAGCGGGCTCCCAGGCTGATGCTCGTTGCGTGGGCCTCCTGTGTGCCAAGTGGGACCACGCGCCTGCAGG
>scaffold-1058-3138012-3138215_69
CGTTGCGTGGGCCTCCTGTGTGCCAAGTGGGACCACGCGCCTGCAGGCAGCCCCGCAACACAGGAGGGGG
>scaffold-1058-3138012-3138215_92
CAAGTGGGACCACGCGCCTGCAGGCAGCCCCGCAACACAGGAGGGGGTTCTGGGATGGACAATCTAGGCT
>scaffold-1058-3138012-3138215_115
GCAGCCCCGCAACACAGGAGGGGGTTCTGGGATGGACAATCTAGGCTTAGTGAGCTCCCAGCCCTGCCTC
>scaffold-1058-3138012-3138215_133
AGGGGGTTCTGGGATGGACAATCTAGGCTTAGTGAGCTCCCAGCCCTGCCTCGCTCTGGGAGAAGCAGTG
>scaffold-1061066-703-862_0
aggaagctctacagagaggtgatgctggagacctgcaggaacctggcctccgtgggtaagCGCGGCTCCA
>scaffold-1061066-703-862_23
gctggagacctgcaggaacctggcctccgtgggtaagCGCGGCTCCACCCCTGCCCGAGAGCTGTGGGGA
>scaffold-1061066-703-862_46
cctccgtgggtaagCGCGGCTCCACCCCTGCCCGAGAGCTGTGGGGAGTGAGTGTTTCCTCCGAGTGTCT
>scaffold-1061066-703-862_69
ACCCCTGCCCGAGAGCTGTGGGGAGTGAGTGTTTCCTCCGAGTGTCTGATCTGCCTGGGCCGAGGGATGG
>scaffold-1061066-703-862_89
GGGAGTGAGTGTTTCCTCCGAGTGTCTGATCTGCCTGGGCCGAGGGATGGGGATACGTTGGAGGAGAGAC
>scaffold-1061577-124610-124784_0
GCTCCTCCCCGGACGGAGCCCCTCTCCCTCTGGGGACCCTGCAGGCACCCGGGGTGCACGCGCGGACCAA
>scaffold-1061577-124610-124784_21
CTCTCCCTCTGGGGACCCTGCAGGCACCCGGGGTGCACGCGCGGACCAAGCGCGTCTGTGTGACCCAAGC
>scaffold-1061577-124610-124784_42
AGGCACCCGGGGTGCACGCGCGGACCAAGCGCGTCTGTGTGACCCAAGCGCTCCGCAGCCTTGCGGCTCT
>scaffold-1061577-124610-124784_63
GGACCAAGCGCGTCTGTGTGACCCAAGCGCTCCGCAGCCTTGCGGCTCTGAGCACCCTGGCGCGGGTATC
>scaffold-1061577-124610-124784_84
CCCAAGCGCTCCGCAGCCTTGCGGCTCTGAGCACCCTGGCGCGGGTATCTGGGCGATGGTGCAAGTGCCC
>scaffold-1061577-124610-124784_104
GCGGCTCTGAGCACCCTGGCGCGGGTATCTGGGCGATGGTGCAAGTGCCCACTGAACTGGGTTTTCACTC
>scaffold-1061577-2201075-2201211_0
caggcagccttgaggagctgagaggctcctcactgacagccagcacggaaattgggacctcagccctgcc
>scaffold-1061577-2201075-2201211_22
aggctcctcactgacagccagcacggaaattgggacctcagccctgccaacaagctgaacaagcctctaa
>scaffold-1061577-2201075-2201211_44
acggaaattgggacctcagccctgccaacaagctgaacaagcctctaatggattctcctccagagcctgc
>scaffold-1061577-2201075-2201211_66
tgccaacaagctgaacaagcctctaatggattctcctccagagcctgcaggtaagggcccaggccGCCTT
>scaffold-1061582-15124-15285_0
GGAGGACGCGCCCATTCAGCGTgcagacggcagaggagagaggcagagacctggggcgcaggcaggtgcg
>scaffold-1061582-15124-15285_23
cagacggcagaggagagaggcagagacctggggcgcaggcaggtgcgcagtgcagagATGTGCAAGGAAA
>scaffold-1061582-15124-15285_46
agacctggggcgcaggcaggtgcgcagtgcagagATGTGCAAGGAAAGTCCCGGAGGGCTGTGCGGTCCT
>scaffold-1061582-15124-15285_69
gcagtgcagagATGTGCAAGGAAAGTCCCGGAGGGCTGTGCGGTCCTGCAGGGAAGTGACGTGACTCAGG
>scaffold-1061582-15124-15285_91
AAGTCCCGGAGGGCTGTGCGGTCCTGCAGGGAAGTGACGTGACTCAGGTAGCGGGTCGGAGCCTCCCTCC
>scaffold-1061582-206096-206246_0
GGGAGGACAGACGGACGCTCACCCTGCAGGAGGACAGACGAAGCTTGGCCCCATCCCTCTTGCTGCCCAG
>scaffold-1061582-206096-206246_20
ACCCTGCAGGAGGACAGACGAAGCTTGGCCCCATCCCTCTTGCTGCCCAGCAGCACCTCCCGTGTCCCCA
>scaffold-1061582-206096-206246_40
AAGCTTGGCCCCATCCCTCTTGCTGCCCAGCAGCACCTCCCGTGTCCCCACCTGGGATCCctgccccagc
>scaffold-1061582-206096-206246_60
TGCTGCCCAGCAGCACCTCCCGTGTCCCCACCTGGGATCCctgccccagcccgacctcccctttgccctc
>scaffold-1061582-206096-206246_80
CGTGTCCCCACCTGGGATCCctgccccagcccgacctcccctttgccctctgcacctgctgccctcACCT
>scaffold-1061582-270602-270748_0
GCTGCCGGAAGGTCTGAAATTCCTTTATCCCCCCGTTTGTTCATTGGTTCATTCAGCGCGCCCATGATGA
>scaffold-1061582-270602-270748_19
TTCCTTTATCCCCCCGTTTGTTCATTGGTTCATTCAGCGCGCCCATGATGAGCATGTGCGGTCCGCACGG
>scaffold-1061582-270602-270748_38
GTTCATTGGTTCATTCAGCGCGCCCATGATGAGCATGTGCGGTCCGCACGGGGTCTCGGGGTGCATGGTG
>scaffold-1061582-270602-270748_57
GCGCCCATGATGAGCATGTGCGGTCCGCACGGGGTCTCGGGGTGCATGGTGAACCCTGCAGGCCGCCCCC
>scaffold-1061582-270602-270748_76
GCGGTCCGCACGGGGTCTCGGGGTGCATGGTGAACCCTGCAGGCCGCCCCCGCCGCTCAGAACCCGCGTT
>scaffold-1061582-373861-374019_0
TAGATGGGAGCAGCATCCACACAGGGCTCGCCCCAGGGCATCAGAAGGGCGGCTGGACCCCAGACCCTGA
>scaffold-1061582-373861-374019_22
AGGGCTCGCCCCAGGGCATCAGAAGGGCGGCTGGACCCCAGACCCTGACAGCGCAGCCCCTCCTCCAGGC
>scaffold-1061582-373861-374019_44
AAGGGCGGCTGGACCCCAGACCCTGACAGCGCAGCCCCTCCTCCAGGCGTCACACGGAGGACCCGACAGG
>scaffold-1061582-373861-374019_66
CTGACAGCGCAGCCCCTCCTCCAGGCGTCACACGGAGGACCCGACAGGTGGGTCCCTGCACCTGCAGGGA
>scaffold-1061582-373861-374019_88
AGGCGTCACACGGAGGACCCGACAGGTGGGTCCCTGCACCTGCAGGGACCTCCCTCCCTGCACTTGAGTA
>scaffold-1061582-455736-455912_0
TGGAGGGTCGGGGACGCTGGGGCTGCCTTCCCTCACCCTGCAGGACTTCCGTTCTGGAAGGCTCGTCTCT
>scaffold-1061582-455736-455912_22
CTGCCTTCCCTCACCCTGCAGGACTTCCGTTCTGGAAGGCTCGTCTCTGAGCGGGGCCCTTCCCGGAGCC
>scaffold-1061582-455736-455912_44
ACTTCCGTTCTGGAAGGCTCGTCTCTGAGCGGGGCCCTTCCCGGAGCCTTCCCTGCAGATGCCCTTCGCT
>scaffold-1061582-455736-455912_66
CTCTGAGCGGGGCCCTTCCCGGAGCCTTCCCTGCAGATGCCCTTCGCTGGCCCTGCGCTTGGGCCTCCTG
>scaffold-1061582-455736-455912_88
AGCCTTCCCTGCAGATGCCCTTCGCTGGCCCTGCGCTTGGGCCTCCTGGGGCTCCTAACCTCGGCCCCAG
>scaffold-1061582-455736-455912_106
CCTTCGCTGGCCCTGCGCTTGGGCCTCCTGGGGCTCCTAACCTCGGCCCCAGTGCCGGGGACGCCTTCTG
>scaffold-1061582-515479-515620_0
CGTCTCGCCCACGGGGCTGTCATGGGCCCTGCAGGGAATCCACGCTCCGACCCGCAGCTCCGGGGACGGG
>scaffold-1061582-515479-515620_24
GGCCCTGCAGGGAATCCACGCTCCGACCCGCAGCTCCGGGGACGGGGACGATGGCCTTGGCCATTTACGA
>scaffold-1061582-515479-515620_48
GACCCGCAGCTCCGGGGACGGGGACGATGGCCTTGGCCATTTACGATCTGCTTGTCCCCAGCTCTCTGCA
>scaffold-1061582-515479-515620_71
ACGATGGCCTTGGCCATTTACGATCTGCTTGTCCCCAGCTCTCTGCACACAGAAAGACCAGCCACCTCTG
>scaffold-1061582-543963-544110_0
GCACCCTTTCTCTCGCTGCTGCCTGCAGGGTCCAGCCCCCAGGAACCTGGGGCTCAGCCCAGGGAGCCTG
>scaffold-1061582-543963-544110_20
GCCTGCAGGGTCCAGCCCCCAGGAACCTGGGGCTCAGCCCAGGGAGCCTGGCAGGTAGGCGTGGCCATGG
>scaffold-1061582-543963-544110_40
AGGAACCTGGGGCTCAGCCCAGGGAGCCTGGCAGGTAGGCGTGGCCATGGGTGGGCGTGGCCACAGGTGG
>scaffold-1061582-543963-544110_60
AGGGAGCCTGGCAGGTAGGCGTGGCCATGGGTGGGCGTGGCCACAGGTGGGTGTGACCATAGGTGGGTGT
>scaffold-1061582-543963-544110_77
GGCGTGGCCATGGGTGGGCGTGGCCACAGGTGGGTGTGACCATAGGTGGGTGTGGCCATGGGCAGGCGTG
>scaffold-1061582-580214-580329_0
GGATCGCTGGGAAGAGGCCGTGGGCACTGTCAGGTCACGCAGCCGGGCACGAAGGCCTCAAAGACGCCCC
>scaffold-1061582-580214-580329_23
GCACTGTCAGGTCACGCAGCCGGGCACGAAGGCCTCAAAGACGCCCCACACCCAGGAAAGCGACCCATGT
>scaffold-1061582-580214-580329_45
GGCACGAAGGCCTCAAAGACGCCCCACACCCAGGAAAGCGACCCATGTACCCCGACGTCTTCCCCAGCTC
>scaffold-1061582-588400-588542_0
GGCCACCTGCCGGTCAATCCCACACCTGCAGGGGCGTCACTCCTAAGGGCCCCCCTGCCCTCCCCAAAGG
>scaffold-1061582-588400-588542_24
CCTGCAGGGGCGTCACTCCTAAGGGCCCCCCTGCCCTCCCCAAAGGCCATGGGAGAACGAACCTCAGTCC
>scaffold-1061582-588400-588542_48
GCCCCCCTGCCCTCCCCAAAGGCCATGGGAGAACGAACCTCAGTCCAAACCCTCCAAACCCTGGGGAGAA
>scaffold-1061582-588400-588542_72
ATGGGAGAACGAACCTCAGTCCAAACCCTCCAAACCCTGGGGAGAAGTGGCTCCGGTCTCACCCCAGACA
>scaffold-1061582-597539-597682_0
ATAAGAACAAACGTCCCCCCTCTGGGCTCTGGAGACGCGGGAGGTCACTGCAGGGGTGACTAGGAGGGAG
>scaffold-1061582-597539-597682_25
GCTCTGGAGACGCGGGAGGTCACTGCAGGGGTGACTAGGAGGGAGGAGGCCGCACGTTCTCTGTGCCGTG
>scaffold-1061582-597539-597682_50
CAGGGGTGACTAGGAGGGAGGAGGCCGCACGTTCTCTGTGCCGTGAGGCCCCCCCGGGAGGGCCTGCAGG
>scaffold-1061582-597539-597682_73
GCCGCACGTTCTCTGTGCCGTGAGGCCCCCCCGGGAGGGCCTGCAGGAGCCGTGAGGCCCCGAGTCCGCG
>scaffold-1061582-613572-613709_0
TCCTCACCCCACACTGTGGCCCAGCCGCCTGTGGAATCAGAGCCTCCTGGGCCCGAGTGGGTCACCGTGC
>scaffold-1061582-613572-613709_23
GCCGCCTGTGGAATCAGAGCCTCCTGGGCCCGAGTGGGTCACCGTGCCACCCTGAGACGCAGGCAGAGGT
>scaffold-1061582-613572-613709_46
CTGGGCCCGAGTGGGTCACCGTGCCACCCTGAGACGCAGGCAGAGGTGCCAGGGCCGAGCCCTGCAGGAG
>scaffold-1061582-613572-613709_67
TGCCACCCTGAGACGCAGGCAGAGGTGCCAGGGCCGAGCCCTGCAGGAGGCCCTGCCTGGGCTGGGAGTA
>scaffold-1061582-690111-690271_0
TGGGGAAAGCAGGCAGGAGGCTGCAAACATGGCTGACCTGCCCGGAGAGCGTGCGGGAAGCCACAGGCCC
>scaffold-1061582-690111-690271_23
CAAACATGGCTGACCTGCCCGGAGAGCGTGCGGGAAGCCACAGGCCCTGCAGGACCCCAGTCACACTCCC
>scaffold-1061582-690111-690271_46
GAGCGTGCGGGAAGCCACAGGCCCTGCAGGACCCCAGTCACACTCCCGGCGGCTCTGTGACAGCGCCCAC
>scaffold-1061582-690111-690271_69
CTGCAGGACCCCAGTCACACTCCCGGCGGCTCTGTGACAGCGCCCACCTCACCGGTCCCCCACGAAGGAA
>scaffold-1061582-690111-690271_90
CCCGGCGGCTCTGTGACAGCGCCCACCTCACCGGTCCCCCACGAAGGAAAACACAAGCAGGAGAGAAGGC
>scaffold-1061582-751285-751456_0
TACTGCTCAGCTCCAGAAGGGGGGAAGGGACTTCTGACGCCCGCTACGCCACGGTGAGCCTGGGGGAGGC
>scaffold-1061582-751285-751456_21
GGGAAGGGACTTCTGACGCCCGCTACGCCACGGTGAGCCTGGGGGAGGCCGTCCTCCGGGGAATTCGCCG
>scaffold-1061582-751285-751456_42
GCTACGCCACGGTGAGCCTGGGGGAGGCCGTCCTCCGGGGAATTCGCCGGCCACAGAGGGACCGATCTGG
>scaffold-1061582-751285-751456_63
GGGAGGCCGTCCTCCGGGGAATTCGCCGGCCACAGAGGGACCGATCTGGATGGGTCCGTTTCACAAGCCG
>scaffold-1061582-751285-751456_84
TTCGCCGGCCACAGAGGGACCGATCTGGATGGGTCCGTTTCACAAGCCGTCCCTGCAGGAGTCACATTCC
>scaffold-1061582-751285-751456_101
GACCGATCTGGATGGGTCCGTTTCACAAGCCGTCCCTGCAGGAGTCACATTCCCAGAGCGGACGGTGGAC
>scaffold-1061582-821980-822247_0
GGACGCGTGTACAAGTGGGTCCGGCCAACTCCTCATCTTTCTAAGAACGACGTCTAAGCGCCCAACTGAA
>scaffold-1061582-821980-822247_25
CAACTCCTCATCTTTCTAAGAACGACGTCTAAGCGCCCAACTGAAAGGAAGCCAACCGCACAAGGCCGCC
>scaffold-1061582-821980-822247_50
CGTCTAAGCGCCCAACTGAAAGGAAGCCAACCGCACAAGGCCGCCAACCTCAACGCCCATGGGTCCGCCT
>scaffold-1061582-821980-822247_75
GCCAACCGCACAAGGCCGCCAACCTCAACGCCCATGGGTCCGCCTCAGCTCTCCTGCAGGGCCACGACCG
>scaffold-1061582-821980-822247_100
CAACGCCCATGGGTCCGCCTCAGCTCTCCTGCAGGGCCACGACCGGGGAGCCGATTGCCATCTAATAAAT
>scaffold-1061582-821980-822247_125
CTCCTGCAGGGCCACGACCGGGGAGCCGATTGCCATCTAATAAATGCAGGTGGAGAGTATCAGGGCCCGG
>scaffold-1061582-821980-822247_150
CCGATTGCCATCTAATAAATGCAGGTGGAGAGTATCAGGGCCCGGACCAGGCAGGATACGTTAACTTTGC
>scaffold-1061582-821980-822247_175
TGGAGAGTATCAGGGCCCGGACCAGGCAGGATACGTTAACTTTGCTGTTTGCAATACTGAATAGCCACGG
>scaffold-1061582-821980-822247_197
CAGGCAGGATACGTTAACTTTGCTGTTTGCAATACTGAATAGCCACGGAATAGCCAGTGTCTCCCTCACA
>scaffold-1061582-865746-865906_0
GGAGGCCGTGCACGCTCCTCAGCCATGTGGACAATAGGAGCCTGAGGTCAGAGGGAGCCAGATGCCTCCG
>scaffold-1061582-865746-865906_23
CATGTGGACAATAGGAGCCTGAGGTCAGAGGGAGCCAGATGCCTCCGGGCCCAGGTGGATCTCGGCACCG
>scaffold-1061582-865746-865906_46
GTCAGAGGGAGCCAGATGCCTCCGGGCCCAGGTGGATCTCGGCACCGAGCCTCGGCTTTAGGGCGGCCCA
>scaffold-1061582-865746-865906_69
GGGCCCAGGTGGATCTCGGCACCGAGCCTCGGCTTTAGGGCGGCCCACGTTCCCCTGCAGGGCGCTGCGA
>scaffold-1061582-865746-865906_90
CCGAGCCTCGGCTTTAGGGCGGCCCACGTTCCCCTGCAGGGCGCTGCGAGGCCGGGTGGGGGCCGATCGT
>scaffold-1061582-950136-950254_0
CTCCCTGCTGGCACTTAAACCCTGCAGGTCTCACATGCTCCCGGGGGGCCGGCGGCTGCTCCGCCGTCCA
>scaffold-1061582-950136-950254_24
CAGGTCTCACATGCTCCCGGGGGGCCGGCGGCTGCTCCGCCGTCCATCCGAGTAGCCTGGTGTAGAGGAG
>scaffold-1061582-950136-950254_48
CCGGCGGCTGCTCCGCCGTCCATCCGAGTAGCCTGGTGTAGAGGAGGTGGGACTCCCAAGGGTGGGGGTC
>scaffold-1061582-1132180-1132314_0
ACCACGCTGGGGGGCCACCTGCAGGCCTGCTCCCTGTCCTCTCTCAGGACACACTTCCCCCGGCCCTGCG
>scaffold-1061582-1132180-1132314_22
AGGCCTGCTCCCTGTCCTCTCTCAGGACACACTTCCCCCGGCCCTGCGCTAGGCAGCCCCTCGTCCCACG
>scaffold-1061582-1132180-1132314_44
CAGGACACACTTCCCCCGGCCCTGCGCTAGGCAGCCCCTCGTCCCACGGGTCCCCGCTCCCCTTGTCCAA
>scaffold-1061582-1132180-1132314_64
CCTGCGCTAGGCAGCCCCTCGTCCCACGGGTCCCCGCTCCCCTTGTCCAAGCTGCCCCACCCAGGGAGCT
>scaffold-1061582-1385849-1386014_0
TTCTGACATCACGGTCGGTCACCAGGCGGGGGCAGCAGGGAGGAGGAGACGGAGGGGCGTCCGGAGCACC
>scaffold-1061582-1385849-1386014_24
GGCGGGGGCAGCAGGGAGGAGGAGACGGAGGGGCGTCCGGAGCACCGTGCCCACTTCTGGAGAGTTAGAG
>scaffold-1061582-1385849-1386014_48
ACGGAGGGGCGTCCGGAGCACCGTGCCCACTTCTGGAGAGTTAGAGCCACCCTCGCCCAGCACAGCGGAG
>scaffold-1061582-1385849-1386014_72
GCCCACTTCTGGAGAGTTAGAGCCACCCTCGCCCAGCACAGCGGAGCCTGCAGGGGTCTTACCGCGTGCA
>scaffold-1061582-1385849-1386014_95
CACCCTCGCCCAGCACAGCGGAGCCTGCAGGGGTCTTACCGCGTGCAAAGACACACAGCAACGGGGCTCC
>scaffold-1061582-1549023-1549164_0
AACCTGCAGGTAAAGTTTGCCCCAAGAAGCCCCAGGCAGCCCTGGTCCTCAGAAGCTGTGGGCAGGGCCG
>scaffold-1061582-1549023-1549164_24
AGAAGCCCCAGGCAGCCCTGGTCCTCAGAAGCTGTGGGCAGGGCCGGCCTGTCCTTGGCGCTCCCCCACC
>scaffold-1061582-1549023-1549164_48
TCAGAAGCTGTGGGCAGGGCCGGCCTGTCCTTGGCGCTCCCCCACCTCCCAGGGCCTGGCCTCACATTCT
>scaffold-1061582-1549023-1549164_71
CCTGTCCTTGGCGCTCCCCCACCTCCCAGGGCCTGGCCTCACATTCTGGGGATGCAGGGCCTAGAGTCCT
>scaffold-1061582-1624620-1624750_0
CCCGACGCGCCCCTGCAGGGCCGTGGGGACAGAGCCCAGGTGTGCGGCTCGTGTGCAGGTCCGAGGAGCT
>scaffold-1061582-1624620-1624750_20
CCGTGGGGACAGAGCCCAGGTGTGCGGCTCGTGTGCAGGTCCGAGGAGCTGCGACATCGCACCCTCAGTC
>scaffold-1061582-1624620-1624750_40
TGTGCGGCTCGTGTGCAGGTCCGAGGAGCTGCGACATCGCACCCTCAGTCCCAGCACGTGCTCCCTGCTC
>scaffold-1061582-1624620-1624750_60
CCGAGGAGCTGCGACATCGCACCCTCAGTCCCAGCACGTGCTCCCTGCTCTCACCCGGCCCGGGCCGTTC
>scaffold-1061582-1637191-1637383_0
AGACATCAGAGAATCTGCTGACGACCAGGGCCTTGGAGAGGACACACAGGCCACAGCACTGCTGACTGTC
>scaffold-1061582-1637191-1637383_25
CAGGGCCTTGGAGAGGACACACAGGCCACAGCACTGCTGACTGTCACCGCGTCACAGGGTCCCCCGCTCT
>scaffold-1061582-1637191-1637383_50
CCACAGCACTGCTGACTGTCACCGCGTCACAGGGTCCCCCGCTCTTTCTCAAACCTGCAGGTCCGGGCCT
>scaffold-1061582-1637191-1637383_75
GTCACAGGGTCCCCCGCTCTTTCTCAAACCTGCAGGTCCGGGCCTCCCAGCACATGCCGTGCAGTCCGCC
>scaffold-1061582-1637191-1637383_100
AAACCTGCAGGTCCGGGCCTCCCAGCACATGCCGTGCAGTCCGCCCACTGAGCCCGTCCCCACCCGGAAC
>scaffold-1061582-1637191-1637383_122
CAGCACATGCCGTGCAGTCCGCCCACTGAGCCCGTCCCCACCCGGAACTGTCCCTCGCCCCACCTCCAGG
>scaffold-1061582-1707590-1707724_0
GCACCAAGAGGAGGACGCGTTCTTCCTCCCGAGCTTCTCGGAAGCACTCGCGCACTCGGCAACACGGCAG
>scaffold-1061582-1707590-1707724_22
TTCCTCCCGAGCTTCTCGGAAGCACTCGCGCACTCGGCAACACGGCAGCTCCGTCCCCCAGGACGCGCCT
>scaffold-1061582-1707590-1707724_44
CACTCGCGCACTCGGCAACACGGCAGCTCCGTCCCCCAGGACGCGCCTGCAGGAGCCCGAGCAGGACGGA
>scaffold-1061582-1707590-1707724_64
CGGCAGCTCCGTCCCCCAGGACGCGCCTGCAGGAGCCCGAGCAGGACGGAGGGTCCTTGTCACTAGAAAT
>scaffold-1061583-149500-149651_0
GCTCCGCGAACATCCACTGTTGTTTCCTAACCTGCAGGGCTCGCACGAGCCGTGCGCCCCGTGCCTTGAG
>scaffold-1061583-149500-149651_21
GTTTCCTAACCTGCAGGGCTCGCACGAGCCGTGCGCCCCGTGCCTTGAGTGTGGAGTTACCGAGACCACG
>scaffold-1061583-149500-149651_42
GCACGAGCCGTGCGCCCCGTGCCTTGAGTGTGGAGTTACCGAGACCACGCGTCAAGCCTGGAGCCCTGCC
>scaffold-1061583-149500-149651_63
CCTTGAGTGTGGAGTTACCGAGACCACGCGTCAAGCCTGGAGCCCTGCCATGCACCCAAGCTTCTGAGCC
>scaffold-1061583-149500-149651_81
CGAGACCACGCGTCAAGCCTGGAGCCCTGCCATGCACCCAAGCTTCTGAGCCCATGTCCACCTCCCCCAC
>scaffold-1061585-324373-324502_0
TCCCCTTGAAACCTGCAGGGAAGGGTCCTTTTCCAGCTTCTGGTGGCCCCATGGACCGCTCAGGTGGTGC
>scaffold-1061585-324373-324502_20
AAGGGTCCTTTTCCAGCTTCTGGTGGCCCCATGGACCGCTCAGGTGGTGCCGGACTTACCCAATTTTGGC
>scaffold-1061585-324373-324502_40
TGGTGGCCCCATGGACCGCTCAGGTGGTGCCGGACTTACCCAATTTTGGCCTCGACCAAGGTCACCCTGT
>scaffold-1061585-324373-324502_59
TCAGGTGGTGCCGGACTTACCCAATTTTGGCCTCGACCAAGGTCACCCTGTTGCTATGTGTCTCTGTCTC
>scaffold-1061587-154856-154957_0
GGAGGGGGCCTGGCCCAGCGTGGGTGAGGGTGAACATCTCCCAGAGAAACGTGCTGCTCCCCAGAGGAGG
>scaffold-1061587-154856-154957_16
AGCGTGGGTGAGGGTGAACATCTCCCAGAGAAACGTGCTGCTCCCCAGAGGAGGGGTCCTCACAAGTTGC
>scaffold-1061587-154856-154957_31
GAACATCTCCCAGAGAAACGTGCTGCTCCCCAGAGGAGGGGTCCTCACAAGTTGCTCTGGCCCTCAGGAC
>scaffold-1061587-698244-698413_0
GGAACATGTCTGTACCTGGGGACCTGGGAGAAGGAGCAAGGGGGCCACTGGCCCCCAGTCCCGGGACTAG
>scaffold-1061587-698244-698413_25
GGGAGAAGGAGCAAGGGGGCCACTGGCCCCCAGTCCCGGGACTAGCACCGTGGCCGCTGCTGGTACCGGC
>scaffold-1061587-698244-698413_50
GCCCCCAGTCCCGGGACTAGCACCGTGGCCGCTGCTGGTACCGGCAGGACCTGCAGGCCGTGTGCCCGGT
>scaffold-1061587-698244-698413_75
TGGCCGCTGCTGGTACCGGCAGGACCTGCAGGCCGTGTGCCCGGTGCATATCATCCAGCGGGCACTCTGC
>scaffold-1061587-698244-698413_99
CCTGCAGGCCGTGTGCCCGGTGCATATCATCCAGCGGGCACTCTGCTCAGCTCCTTCCGGCCTCCAGAAA
>scaffold-1061587-703805-703906_0
GCTCTCATCCTTCGAGGACACCTCCTGCAGGACTGTTCCCCTTCCCTCCTTGCCCCTGACAGCCCTCTGG
>scaffold-1061587-703805-703906_16
GACACCTCCTGCAGGACTGTTCCCCTTCCCTCCTTGCCCCTGACAGCCCTCTGGCACAGAGCCAGAGCGA
>scaffold-1061587-703805-703906_31
ACTGTTCCCCTTCCCTCCTTGCCCCTGACAGCCCTCTGGCACAGAGCCAGAGCGATTCTTTCAGAATCTA
>scaffold-1061587-928347-928448_0
CTGCAGGACTGGCACATCATCCTGCCACGCAAACACCACCGCATCCACCACGTCTCCCCCCACGAGACCT
>scaffold-1061587-928347-928448_16
TCATCCTGCCACGCAAACACCACCGCATCCACCACGTCTCCCCCCACGAGACCTACTTCTGCATCACCAC
>scaffold-1061587-928347-928448_31
AACACCACCGCATCCACCACGTCTCCCCCCACGAGACCTACTTCTGCATCACCACAGGTGCGGCTGCAGG
>scaffold-1061587-972644-972820_0
AGGGAGACACTTGGGTTCTTTCTCACTGTGTAGACCTGCAGGCTGTGGGGCACACGGAGGTCTCCAGGGT
>scaffold-1061587-972644-972820_22
TCACTGTGTAGACCTGCAGGCTGTGGGGCACACGGAGGTCTCCAGGGTGATCTGAGAAGAAGCACCCCCT
>scaffold-1061587-972644-972820_44
GTGGGGCACACGGAGGTCTCCAGGGTGATCTGAGAAGAAGCACCCCCTCCGACACACCAATGGCAAATTA
>scaffold-1061587-972644-972820_66
GGGTGATCTGAGAAGAAGCACCCCCTCCGACACACCAATGGCAAATTATGGTGCGTCCCTACTACCCTGT
>scaffold-1061587-972644-972820_88
CCCTCCGACACACCAATGGCAAATTATGGTGCGTCCCTACTACCCTGTGACCTCAGACGTCAACCTTGGG
>scaffold-1061587-972644-972820_106
GCAAATTATGGTGCGTCCCTACTACCCTGTGACCTCAGACGTCAACCTTGGGATGAGGGCAAGGCTCTTG
>scaffold-1061587-998005-998137_0
GGCAGGCTCAGGGAGCTGCCCCCAGCCCCACAGAGACCCCAGAGCGAGTCCGAGAGGCCCCTTCCCACGA
>scaffold-1061587-998005-998137_21
CCAGCCCCACAGAGACCCCAGAGCGAGTCCGAGAGGCCCCTTCCCACGAGCTGGGGGGCTCTGGGTCCTG
>scaffold-1061587-998005-998137_42
AGCGAGTCCGAGAGGCCCCTTCCCACGAGCTGGGGGGCTCTGGGTCCTGCAGGAAGTGGCCAGGGCTCAG
>scaffold-1061587-998005-998137_62
TCCCACGAGCTGGGGGGCTCTGGGTCCTGCAGGAAGTGGCCAGGGCTCAGACAGGCGGCTTTGATGTGCT
>scaffold-1061591-1315017-1315149_0
GTGAGAGAGTTCTGGGGGCAGGAGCGGCATGGGGAAGTCCAGGCAGAAACGGACCATTGGGCATGTGGAG
>scaffold-1061591-1315017-1315149_21
GAGCGGCATGGGGAAGTCCAGGCAGAAACGGACCATTGGGCATGTGGAGGGAGCAAGAGGCCAGGGCAGC
>scaffold-1061591-1315017-1315149_42
GCAGAAACGGACCATTGGGCATGTGGAGGGAGCAAGAGGCCAGGGCAGCTGAGACGACCAGGCAAAGGGG
>scaffold-1061591-1315017-1315149_62
ATGTGGAGGGAGCAAGAGGCCAGGGCAGCTGAGACGACCAGGCAAAGGGGAGGGCCTGCAGGAGAGGGCG
>scaffold-1061591-1733443-1733668_0
GACCCCAtagcccgaaaccgcaggaatgtaccctttcagggctctgtggccggaatcaaggtgttggcca
>scaffold-1061591-1733443-1733668_23
gaatgtaccctttcagggctctgtggccggaatcaaggtgttggccaggcggggctccctctgaagcctg
>scaffold-1061591-1733443-1733668_46
tggccggaatcaaggtgttggccaggcggggctccctctgaagcctgcaggacaggatcacccccacttc
>scaffold-1061591-1733443-1733668_69
aggcggggctccctctgaagcctgcaggacaggatcacccccacttcttccaacgtctcagggttcctgg
>scaffold-1061591-1733443-1733668_92
gcaggacaggatcacccccacttcttccaacgtctcagggttcctggtgttctttggttctggcgagcag
>scaffold-1061591-1733443-1733668_115
cttccaacgtctcagggttcctggtgttctttggttctggcgagcagatgcacgcccgccctctgcctct
>scaffold-1061591-1733443-1733668_138
gtgttctttggttctggcgagcagatgcacgcccgccctctgcctctgccctcacacggcttctccccat
>scaffold-1061591-1733443-1733668_155
cgagcagatgcacgcccgccctctgcctctgccctcacacggcttctccccatgtgtctGCACCTGGCTC
>scaffold-1061591-2081678-2081804_0
TGGGAGAGAAAGCCTGCTGGAGCCCCCTGTGCTTGAGCTTGGAGAGCTGCGTTTCATGTCACGGACCCAG
>scaffold-1061591-2081678-2081804_19
GAGCCCCCTGTGCTTGAGCTTGGAGAGCTGCGTTTCATGTCACGGACCCAGTCACTGCAGGGTTCTCTCC
>scaffold-1061591-2081678-2081804_38
TTGGAGAGCTGCGTTTCATGTCACGGACCCAGTCACTGCAGGGTTCTCTCCGCCACGGTGACTCAGTGCA
>scaffold-1061591-2081678-2081804_56
TGTCACGGACCCAGTCACTGCAGGGTTCTCTCCGCCACGGTGACTCAGTGCAGCTGCTCCTGCAGGTAAT
>scaffold-1061591-2088448-2088558_0
CCAAGGGCCTCtccctccacctgcaggggtctctccagatggcacttggccgtgtcctcggttccttctg
>scaffold-1061591-2088448-2088558_20
ctgcaggggtctctccagatggcacttggccgtgtcctcggttccttctgctcagagttcacatgtcacc
>scaffold-1061591-2088448-2088558_40
ggcacttggccgtgtcctcggttccttctgctcagagttcacatgtcaccttctcggagatgccttccTG
>scaffold-1061592-943540-943717_0
gggagctctcgctgagcgagtactcattataagccagccacgtgccacggctgtcagcagggctaatgac
>scaffold-1061592-943540-943717_22
ctcattataagccagccacgtgccacggctgtcagcagggctaatgactccatcttaagctgtgttacca
>scaffold-1061592-943540-943717_44
ccacggctgtcagcagggctaatgactccatcttaagctgtgttaccatcggcctcgattccacatcaaa
>scaffold-1061592-943540-943717_66
tgactccatcttaagctgtgttaccatcggcctcgattccacatcaaagcgagaggcgatgatccctgca
>scaffold-1061592-943540-943717_88
accatcggcctcgattccacatcaaagcgagaggcgatgatccctgcaggctttgctttgggcggctcct
>scaffold-1061592-943540-943717_107
catcaaagcgagaggcgatgatccctgcaggctttgctttgggcggctcctcagtccagatctgaaCATC
>scaffold-1061592-1178036-1178162_0
AAGGATGCTCCAGAGTGGGAGTTCTGGCTGGTGAATAAGAGAGGAGGGGCCGAGGGAGTGGGAGACAAGA
>scaffold-1061592-1178036-1178162_19
AGTTCTGGCTGGTGAATAAGAGAGGAGGGGCCGAGGGAGTGGGAGACAAGAGAGGTATCTCTCACCCTCA
>scaffold-1061592-1178036-1178162_38
GAGAGGAGGGGCCGAGGGAGTGGGAGACAAGAGAGGTATCTCTCACCCTCACCTGCAGGCACAGAGCAAA
>scaffold-1061592-1178036-1178162_56
AGTGGGAGACAAGAGAGGTATCTCTCACCCTCACCTGCAGGCACAGAGCAAATGACAGAACCCATGCCTC
>scaffold-1061593-245374-245499_0
ACTAATATAAAGCTTCGGCTCCTGCAACCAGTGAGCCCCGCATCTGGCTGGCTAAAGAACCAGGTGTCCT
>scaffold-1061593-245374-245499_19
TCCTGCAACCAGTGAGCCCCGCATCTGGCTGGCTAAAGAACCAGGTGTCCTCGCCGTCCCCCACACACCC
>scaffold-1061593-245374-245499_38
CGCATCTGGCTGGCTAAAGAACCAGGTGTCCTCGCCGTCCCCCACACACCCCCTCCCAGCCTGCAGGCAC
>scaffold-1061593-245374-245499_55
AGAACCAGGTGTCCTCGCCGTCCCCCACACACCCCCTCCCAGCCTGCAGGCACTGCTGCCCACACCCTCT
>scaffold-1061593-463504-463659_23
GTTCAAGGCCCTGCAGGAGTGGATCCTGGAGACGGACGGCGTGAGCCTGATGCGGGTGCTGAGTGAGAAG
>scaffold-1061593-463504-463659_44
GATCCTGGAGACGGACGGCGTGAGCCTGATGCGGGTGCTGAGTGAGAAGGACGTGGACCCCGTGCGCACC
>scaffold-1061593-463504-463659_65
GAGCCTGATGCGGGTGCTGAGTGAGAAGGACGTGGACCCCGTGCGCACCACGTCCAACGACATCGTGGAG
>scaffold-1061593-463504-463659_85
GTGAGAAGGACGTGGACCCCGTGCGCACCACGTCCAACGACATCGTGGAGATCTTCACGGTGAGCCCCCC
>scaffold-1061593-541873-541974_0
AGCTGGCACCGCGGCTCCTGACCCCGTCCGCCAGCAGCCTCGGCCTCCTTGCTACAGCCAGACCCACCGC
>scaffold-1061593-541873-541974_16
CCTGACCCCGTCCGCCAGCAGCCTCGGCCTCCTTGCTACAGCCAGACCCACCGCTCCCCGGCCGCCTGGG
>scaffold-1061593-541873-541974_31
CAGCAGCCTCGGCCTCCTTGCTACAGCCAGACCCACCGCTCCCCGGCCGCCTGGGTACCTGCAGGTAGGA
>scaffold-1061593-679944-680078_0
ACACGTGTGTGCGTAGTTTGCCCAGCAGGCGGTCATCGTGCTTGAAACACAGGGTTTACCACCGCGGATC
>scaffold-1061593-679944-680078_22
CAGCAGGCGGTCATCGTGCTTGAAACACAGGGTTTACCACCGCGGATCCACCACTGCCCGTCGGTGGCAT
>scaffold-1061593-679944-680078_44
AAACACAGGGTTTACCACCGCGGATCCACCACTGCCCGTCGGTGGCATCGAGACGCTGGCCATGTCCTGC
>scaffold-1061593-679944-680078_64
CGGATCCACCACTGCCCGTCGGTGGCATCGAGACGCTGGCCATGTCCTGCAGGCACCGCCCACATCTAGT
>scaffold-1061593-1421058-1421189_0
CTCCCTCTTCCCTCCCCGCCTCAAGCTCCTGCAGGGCCCAGAGAGGGTGCCGAGACCTCTCCCATATGGT
>scaffold-1061593-1421058-1421189_21
CAAGCTCCTGCAGGGCCCAGAGAGGGTGCCGAGACCTCTCCCATATGGTCCAGCCCAGGCTTCCTCTCTG
>scaffold-1061593-1421058-1421189_42
GAGGGTGCCGAGACCTCTCCCATATGGTCCAGCCCAGGCTTCCTCTCTGTCCCATCAGCTCACCCAGGGC
>scaffold-1061593-1421058-1421189_61
CCATATGGTCCAGCCCAGGCTTCCTCTCTGTCCCATCAGCTCACCCAGGGCCCAACAGTGCACTTGTCCC
>scaffold-1061593-1853383-1853490_0
TCCTGCAGTTTGTGTGCCCTCTCTCCTTCTCCCTGCAGGCTCCACCAACCCGCTGCCGGACCTCGATATG
>scaffold-1061593-1853383-1853490_19
TCTCTCCTTCTCCCTGCAGGCTCCACCAACCCGCTGCCGGACCTCGATATGCCCCCCTTCTCTGGGCCTT
>scaffold-1061593-1853383-1853490_37
GGCTCCACCAACCCGCTGCCGGACCTCGATATGCCCCCCTTCTCTGGGCCTTCCTCCACCACGGCTCCAT
>scaffold-1061593-2279588-2279733_0
CAAAACAAGGAGCCCTGGATGTCAGCAGACATCTCCAATCGGCGACGGCTCGTGCTTTCGCTGGTGGCCA
>scaffold-1061593-2279588-2279733_25
CAGACATCTCCAATCGGCGACGGCTCGTGCTTTCGCTGGTGGCCAACTGCACAGAGCGTGGCATAGATCG
>scaffold-1061593-2279588-2279733_50
CGTGCTTTCGCTGGTGGCCAACTGCACAGAGCGTGGCATAGATCGGAGAGATACCCACCCTGCAGGGTCT
>scaffold-1061593-2279588-2279733_75
ACAGAGCGTGGCATAGATCGGAGAGATACCCACCCTGCAGGGTCTCTGGGGAGAATCTCCGTCTTGACCG
>scaffold-1061593-2824535-2824680_0
GGCACCTGCAGGATCCAGTCCCCAGAGGCAACCCTGTGGCAGAGTGAGCTGGGGACCCAGGATTTGGGGG
>scaffold-1061593-2824535-2824680_25
AGGCAACCCTGTGGCAGAGTGAGCTGGGGACCCAGGATTTGGGGGGCAGAAGCCACGTGACTGGCTCTTT
>scaffold-1061593-2824535-2824680_50
GGGGACCCAGGATTTGGGGGGCAGAAGCCACGTGACTGGCTCTTTGGCATGATTTTGGTCGGGCCTCCCT
>scaffold-1061593-2824535-2824680_75
AGCCACGTGACTGGCTCTTTGGCATGATTTTGGTCGGGCCTCCCTTCTAGCTGCCTGTTTCCAAAACCGG
>scaffold-1061593-2903110-2903260_0
atcccacaagcacaggaaagctccctataacaaagaattctgtggccccccccaaagtcaacattgctga
>scaffold-1061593-2903110-2903260_20
ctccctataacaaagaattctgtggccccccccaaagtcaacattgctgagatcaggaaaccctgCTCTA
>scaffold-1061593-2903110-2903260_40
tgtggccccccccaaagtcaacattgctgagatcaggaaaccctgCTCTAAGCCCTTGCAACTCCAAGTG
>scaffold-1061593-2903110-2903260_60
acattgctgagatcaggaaaccctgCTCTAAGCCCTTGCAACTCCAAGTGTGGGCTGTGGACCAGCCCTG
>scaffold-1061593-2903110-2903260_80
ccctgCTCTAAGCCCTTGCAACTCCAAGTGTGGGCTGTGGACCAGCCCTGCAGGCATGCCTGGGAACTTG
>scaffold-1061593-3418481-3418625_0
GAAGTCCCACTTGGGGCTGGGGTCCGGCCACCAGCTAGGGGTCCCGCTGACTCTCACGAACGGCGCTGAT
>scaffold-1061593-3418481-3418625_25
GGCCACCAGCTAGGGGTCCCGCTGACTCTCACGAACGGCGCTGATCACATCCAGCTGCTGTCCTGCGCGC
>scaffold-1061593-3418481-3418625_50
CTCTCACGAACGGCGCTGATCACATCCAGCTGCTGTCCTGCGCGCACCTGCAGGTGGAAGCCGAATGCTT
>scaffold-1061593-3418481-3418625_74
TCCAGCTGCTGTCCTGCGCGCACCTGCAGGTGGAAGCCGAATGCTTGGATATTTAAAACAGGCTCAAGTG
>scaffold-1061594-418500-418690_0
TCTTCTTGTCTGCAGGCTGTACCCATTTGACATAGCCTGCTCAGTGTGTCACGTCCCTTTGCTGGAAGAC
>scaffold-1061594-418500-418690_24
ATTTGACATAGCCTGCTCAGTGTGTCACGTCCCTTTGCTGGAAGACGGGCCCCCTGGGGCAAGGTCACGC
>scaffold-1061594-418500-418690_48
TCACGTCCCTTTGCTGGAAGACGGGCCCCCTGGGGCAAGGTCACGCCAGCCTGCAGGGCACATCCAGTTC
>scaffold-1061594-418500-418690_72
GCCCCCTGGGGCAAGGTCACGCCAGCCTGCAGGGCACATCCAGTTCCTGGGGAGCTCAGGGTACCTCGTG
>scaffold-1061594-418500-418690_96
GCCTGCAGGGCACATCCAGTTCCTGGGGAGCTCAGGGTACCTCGTGCAAAATTTGGTTTGGGTTCGGTGT
>scaffold-1061594-418500-418690_120
GGGGAGCTCAGGGTACCTCGTGCAAAATTTGGTTTGGGTTCGGTGTTGCCTTTACGGGGCTATCTGGATG
>scaffold-1061596-920555-920674_0
GGGCCGCTCAGCTCCGGGAAGTCCTCCTCCTCGTCGCCCGAGGATTTCTCCTCATCCGAGGCCCAGCGTT
>scaffold-1061596-920555-920674_25
CCTCCTCGTCGCCCGAGGATTTCTCCTCATCCGAGGCCCAGCGTTCCGACACAGGCTGCTTGTCCAGGTC
>scaffold-1061596-920555-920674_49
CCTCATCCGAGGCCCAGCGTTCCGACACAGGCTGCTTGTCCAGGTCCAGGAGCAGCGGCAAGGCTTTTGT
>scaffold-1061596-935540-935641_0
TGAGGTTGACAGCAAGGGAGAGCCCGTCTATACAATGGCCAATGGCAAACCGCCTTCTCAGTTGTTATGT
>scaffold-1061596-935540-935641_16
GGAGAGCCCGTCTATACAATGGCCAATGGCAAACCGCCTTCTCAGTTGTTATGTAAACAGGCACAAACCT
>scaffold-1061596-935540-935641_31
ACAATGGCCAATGGCAAACCGCCTTCTCAGTTGTTATGTAAACAGGCACAAACCTAAGGGCTCAGACTCC
>scaffold-1061600-292525-292662_0
CCGCTCCGCTCCGTATGGTAAGGAGCAGGCCCTGCAGGCGGCCCTCTCTCGGTGTGGGTGGGCAGCCCGA
>scaffold-1061600-292525-292662_23
AGCAGGCCCTGCAGGCGGCCCTCTCTCGGTGTGGGTGGGCAGCCCGAGGCTTTGGCAAGAGGTGGGAGGG
>scaffold-1061600-292525-292662_46
TCTCGGTGTGGGTGGGCAGCCCGAGGCTTTGGCAAGAGGTGGGAGGGGGCGGCCGTGTTTCTCCCCGTCC
>scaffold-1061600-292525-292662_67
CGAGGCTTTGGCAAGAGGTGGGAGGGGGCGGCCGTGTTTCTCCCCGTCCTCCTCTGCCTTGGGTGCCATC
>scaffold-1061600-951610-951753_0
ACTTTCGTGGCTCTGCCGTTTCCTTGTAGACACAGTGATTGGGGCCAAGGGTCATTGTGATTGTCATAAT
>scaffold-1061600-951610-951753_25
GTAGACACAGTGATTGGGGCCAAGGGTCATTGTGATTGTCATAATAGAGATAGTGAGGCTCCTGTCTCTC
>scaffold-1061600-951610-951753_50
GTCATTGTGATTGTCATAATAGAGATAGTGAGGCTCCTGTCTCTCTCCCCGCACAGCCTGTCTCCCACCT
>scaffold-1061600-951610-951753_73
GATAGTGAGGCTCCTGTCTCTCTCCCCGCACAGCCTGTCTCCCACCTGCAGGCAGCCTAAGCCCCATCTG
>scaffold-1061604-971056-971194_0
CCAGGGCCAGTCGGCAGGCCTCCAACAGGCAGTGGGTTTGTTTCCTTCGCGGCTGGCCTGTCTTTGGTGA
>scaffold-1061604-971056-971194_23
AACAGGCAGTGGGTTTGTTTCCTTCGCGGCTGGCCTGTCTTTGGTGACAGCATACAGAAGGCCATGGAAA
>scaffold-1061604-971056-971194_46
TCGCGGCTGGCCTGTCTTTGGTGACAGCATACAGAAGGCCATGGAAACAAGCACAGATTTGCCTGCAGGG
>scaffold-1061604-971056-971194_68
GACAGCATACAGAAGGCCATGGAAACAAGCACAGATTTGCCTGCAGGGGGGCTAGGGGTACGGAGGAGCA
>scaffold-1061605-36332-36433_0
GAGGGAGAAGCATTTCATTAGGCTTAAGTGCTTCTGCGACTGGGCGGGGGTGGGGAGGCAGAGACAAGAG
>scaffold-1061605-36332-36433_16
ATTAGGCTTAAGTGCTTCTGCGACTGGGCGGGGGTGGGGAGGCAGAGACAAGAGGCCAATGCGGCATCCG
>scaffold-1061605-36332-36433_31
TTCTGCGACTGGGCGGGGGTGGGGAGGCAGAGACAAGAGGCCAATGCGGCATCCGTGGGCACTATGCCAG
>scaffold-1061605-85438-85539_0
AAGGAGATGCGCTGGTGGAAGGCCAGCTGGGGCTCACGGGTAGAATAGATGTCAATCATCTCCTTGGACT
>scaffold-1061605-85438-85539_16
GGAAGGCCAGCTGGGGCTCACGGGTAGAATAGATGTCAATCATCTCCTTGGACTGGACGTAGCCCTTCTC
>scaffold-1061605-85438-85539_31
GCTCACGGGTAGAATAGATGTCAATCATCTCCTTGGACTGGACGTAGCCCTTCTCGTGGTTGATGCTGGC
>scaffold-1061607-48890-49010_0
AAGACCGGGGCGCCTCCGTGAGACTTGGCGGAAGCAACGGCTGTGCGAGGCGTGTGCGTCGGGGGAGAGC
>scaffold-1061607-48890-49010_25
TGGCGGAAGCAACGGCTGTGCGAGGCGTGTGCGTCGGGGGAGAGCGCCCGTCTGTGAGTGCTTCTGCCCT
>scaffold-1061607-48890-49010_50
CGTGTGCGTCGGGGGAGAGCGCCCGTCTGTGAGTGCTTCTGCCCTGCAGGCTCCCGGACAAAGCCTCTGT
>scaffold-1061607-82247-82502_0
TAGCCTAACCCCGGGTGCTGGTGTGAGCAGGTGCGCCCGCGAGCAGTGATGAGGTCGCGAGGGAGGCACC
>scaffold-1061607-82247-82502_24
GAGCAGGTGCGCCCGCGAGCAGTGATGAGGTCGCGAGGGAGGCACCAGTGCCCCCGGAGACCTCCAGGCA
>scaffold-1061607-82247-82502_48
ATGAGGTCGCGAGGGAGGCACCAGTGCCCCCGGAGACCTCCAGGCAAGCAGCCGCTCCCCGCCCCCGCTC
>scaffold-1061607-82247-82502_72
TGCCCCCGGAGACCTCCAGGCAAGCAGCCGCTCCCCGCCCCCGCTCCCTGCAGGTGTCTGCCACCGGCCG
>scaffold-1061607-82247-82502_96
CAGCCGCTCCCCGCCCCCGCTCCCTGCAGGTGTCTGCCACCGGCCGCGCCCACACCTGATCTCGGTGGTC
>scaffold-1061607-82247-82502_120
TGCAGGTGTCTGCCACCGGCCGCGCCCACACCTGATCTCGGTGGTCCAGGGCCCTGATGGGCGAGAAGCA
>scaffold-1061607-82247-82502_144
CCCACACCTGATCTCGGTGGTCCAGGGCCCTGATGGGCGAGAAGCACACTCTGGTTTACAGCTCCCGAGG
>scaffold-1061607-82247-82502_168
GGGCCCTGATGGGCGAGAAGCACACTCTGGTTTACAGCTCCCGAGGCTGCGGTGCTGGGTGGTCGTCCCA
>scaffold-1061607-82247-82502_185
AAGCACACTCTGGTTTACAGCTCCCGAGGCTGCGGTGCTGGGTGGTCGTCCCAGCTGACGAGGGCTCGGC
>scaffold-1061610-589912-590013_0
TCTTTGTGGCCGGGCTTCCTTGCCTGCAGGGTGATGGCGGTGGTTCTCCGTGGGGGGGGCGGGCTGCTGC
>scaffold-1061610-589912-590013_16
TCCTTGCCTGCAGGGTGATGGCGGTGGTTCTCCGTGGGGGGGGCGGGCTGCTGCTTCCTCCACCCTAAAC
>scaffold-1061610-589912-590013_31
TGATGGCGGTGGTTCTCCGTGGGGGGGGCGGGCTGCTGCTTCCTCCACCCTAAACTCTTTTCTCCTCCCT
>scaffold-1061612-9192-9293_0
CTCTTGTCCTGCAGGCCTCTGACTGACTCCTGCGCCAGGCTGCCCTTCCCGGAGATGCTCGTATCGCCAT
>scaffold-1061612-9192-9293_16
CTCTGACTGACTCCTGCGCCAGGCTGCCCTTCCCGGAGATGCTCGTATCGCCATGCTTGCCTCTGTCCTC
>scaffold-1061612-9192-9293_31
GCGCCAGGCTGCCCTTCCCGGAGATGCTCGTATCGCCATGCTTGCCTCTGTCCTCCCTTGCCAGGGTGTT
>scaffold-1061629-70774-70878_0
CCGGAGGCGTCCTGTGAGGAGACCATACAGAGCCCAGATCTGGGGCCACCGGACGAGCAGAGCCTGTGCC
>scaffold-1061629-70774-70878_17
GGAGACCATACAGAGCCCAGATCTGGGGCCACCGGACGAGCAGAGCCTGTGCCACGAATTGGAGTTCCAG
>scaffold-1061629-70774-70878_34
CAGATCTGGGGCCACCGGACGAGCAGAGCCTGTGCCACGAATTGGAGTTCCAGGCCCTGCAGGAGAGCGG
>scaffold-1061632-1125995-1126096_0
GGCCCATTACCATCCTGCAGGATGAGGGTGGGCTGTACCGCCTGCACTCGGAACTGCCTGGCCCTCCAGC
>scaffold-1061632-1125995-1126096_16
GCAGGATGAGGGTGGGCTGTACCGCCTGCACTCGGAACTGCCTGGCCCTCCAGCCGGGGCTGGGCGCCCG
>scaffold-1061632-1125995-1126096_31
GCTGTACCGCCTGCACTCGGAACTGCCTGGCCCTCCAGCCGGGGCTGGGCGCCCGCACCACCTCACTGTC
>scaffold-1061634-102328-102446_0
CAAATCCTCCTATACCTCTCAAGACAGAGCCTGCAGGCCATCCCTGCTCCGCGGTTTCTCTGCGGCCCCT
>scaffold-1061634-102328-102446_24
CAGAGCCTGCAGGCCATCCCTGCTCCGCGGTTTCTCTGCGGCCCCTCCCAGCCCCCAAGTACCCACCAAA
>scaffold-1061634-102328-102446_48
CCGCGGTTTCTCTGCGGCCCCTCCCAGCCCCCAAGTACCCACCAAACTCAAGACCCTTCAGGGCAGACGG
>scaffold-1061634-269888-270000_0
AGCCTGGGTATTGGGAGTTGTGGCACTTCTGGGTGATTCTAACAGCAGCCGGAACTGAGAGGGTCCCCAC
>scaffold-1061634-269888-270000_21
GGCACTTCTGGGTGATTCTAACAGCAGCCGGAACTGAGAGGGTCCCCACAGATCGTGGTTCAAAGTTTGA
>scaffold-1061634-269888-270000_42
CAGCAGCCGGAACTGAGAGGGTCCCCACAGATCGTGGTTCAAAGTTTGAACTTGGCTCTGCTGAGTTATG
>scaffold-1061634-534678-534790_0
GCCCAGACAGAAATGCAAGCCTGGCCCCACCCTGCCCGCCCCTGCAGGTCACCGTGGTGGCCGGCTGCGG
>scaffold-1061634-534678-534790_21
TGGCCCCACCCTGCCCGCCCCTGCAGGTCACCGTGGTGGCCGGCTGCGGTGCACACAGTGGCTTGGCGAG
>scaffold-1061634-534678-534790_42
TGCAGGTCACCGTGGTGGCCGGCTGCGGTGCACACAGTGGCTTGGCGAGGACCAAGGGTTTGGAGAGTGT
>scaffold-1061634-561139-561266_0
GCCAGCATCTGGGTTCTAGGATAACCGCCCCCTGCAGGTAGCACCCCTGCGCCCGGCCGCCCCAGCCTCA
>scaffold-1061634-561139-561266_19
GATAACCGCCCCCTGCAGGTAGCACCCCTGCGCCCGGCCGCCCCAGCCTCAGAACCCGGGCCAGCTCCAA
>scaffold-1061634-561139-561266_38
TAGCACCCCTGCGCCCGGCCGCCCCAGCCTCAGAACCCGGGCCAGCTCCAACTGGGTAGGCAGCATCTCC
>scaffold-1061634-561139-561266_57
CGCCCCAGCCTCAGAACCCGGGCCAGCTCCAACTGGGTAGGCAGCATCTCCTGCTCCCCCCGGGGGTTCT
>scaffold-1061634-841711-841853_0
GCTAGCTCCCTGCAGGCCATGCCCACCCCCAGGGTCCCACAGGATGAAGGGCATGAGGACAGGCTCACAC
>scaffold-1061634-841711-841853_24
ACCCCCAGGGTCCCACAGGATGAAGGGCATGAGGACAGGCTCACACACCGCCCCTTTGGAGGGAGAGCGG
>scaffold-1061634-841711-841853_48
GGGCATGAGGACAGGCTCACACACCGCCCCTTTGGAGGGAGAGCGGTTTGGCTGCCCCGATGGCAGGGCT
>scaffold-1061634-841711-841853_72
CGCCCCTTTGGAGGGAGAGCGGTTTGGCTGCCCCGATGGCAGGGCTGGCCGTCCCCATTGCATTGCCATC
>scaffold-1061634-859368-859469_0
CGACAGACACTTACGTCACTGCCCAGCGGCAGGGTCTCCACCGGGTGCGTCGGGGAGCTGTTCCTGCAGG
>scaffold-1061634-859368-859469_16
CACTGCCCAGCGGCAGGGTCTCCACCGGGTGCGTCGGGGAGCTGTTCCTGCAGGGGAAGAGAAGGGGCCG
>scaffold-1061634-859368-859469_31
GGGTCTCCACCGGGTGCGTCGGGGAGCTGTTCCTGCAGGGGAAGAGAAGGGGCCGTCAGGTGCGGGCACG
>scaffold-1061644-149564-149665_0
GCTTTGGGAATGCACGTGGGTGGATCTGCGTGGTGCCAGGATGCGAGCTCGGAGCCCTGGAGGCGGAGCT
>scaffold-1061644-149564-149665_16
TGGGTGGATCTGCGTGGTGCCAGGATGCGAGCTCGGAGCCCTGGAGGCGGAGCTCCTCCCTCCTCCCTCT
>scaffold-1061644-149564-149665_31
GGTGCCAGGATGCGAGCTCGGAGCCCTGGAGGCGGAGCTCCTCCCTCCTCCCTCTGAGACCACGTGACCG
>scaffold-1061646-41396-41497_0
GTGTGGCAGATGCACCTGCCTTGGTTGGGCACGGGCCCCTCCCTGAGGGCCAGGACTGGGGCAGTGTGGA
>scaffold-1061646-41396-41497_16
TGCCTTGGTTGGGCACGGGCCCCTCCCTGAGGGCCAGGACTGGGGCAGTGTGGATACAGCTAATCCTGGA
>scaffold-1061646-41396-41497_31
CGGGCCCCTCCCTGAGGGCCAGGACTGGGGCAGTGTGGATACAGCTAATCCTGGAGCCAGGGAGTCCAGG
>scaffold-10618-112189-112342_0
CTCTGCCTGTGTGCCTTCAGTCCCCGCGGCAACTGTGTGCAAGCCGTGGCAAGGCTGGCCCGCAGAGTCG
>scaffold-10618-112189-112342_21
CCCCGCGGCAACTGTGTGCAAGCCGTGGCAAGGCTGGCCCGCAGAGTCGGACAGCACGGGGAGGGTGAGC
>scaffold-10618-112189-112342_42
GCCGTGGCAAGGCTGGCCCGCAGAGTCGGACAGCACGGGGAGGGTGAGCCATCTGGCTGCGGTGACCCGG
>scaffold-10618-112189-112342_63
AGAGTCGGACAGCACGGGGAGGGTGAGCCATCTGGCTGCGGTGACCCGGCCTGCAGGCCACAGCAGAGGC
>scaffold-10618-112189-112342_83
GGGTGAGCCATCTGGCTGCGGTGACCCGGCCTGCAGGCCACAGCAGAGGCAGAGCCGGCGGGGTCGGGGA
>scaffold-10618-232106-232237_0
GCAGTGCTCCAACTTCCAGGTATGTCTTGAAACTCTCGGGTGCCTGCAGGACTGCTTCTTGCGCCAACCA
>scaffold-10618-232106-232237_21
ATGTCTTGAAACTCTCGGGTGCCTGCAGGACTGCTTCTTGCGCCAACCAGGCCCTTCCCGGAGGCCCAGA
>scaffold-10618-232106-232237_42
CCTGCAGGACTGCTTCTTGCGCCAACCAGGCCCTTCCCGGAGGCCCAGACCCGAGTGCAGGGACTGAAGG
>scaffold-10618-232106-232237_61
CGCCAACCAGGCCCTTCCCGGAGGCCCAGACCCGAGTGCAGGGACTGAAGGCCAGTATTCTTCCCAAGGA
>scaffold-10642-226598-226770_0
GCTGGCCACGCCAGAGCAGGTTGGGGCTCAAGAGGAGGGAGCATGTCTGCGGAGCTGCCTGCAGGCGAGC
>scaffold-10642-226598-226770_21
TGGGGCTCAAGAGGAGGGAGCATGTCTGCGGAGCTGCCTGCAGGCGAGCCAGGTGGCCCCGAGAGGCTGC
>scaffold-10642-226598-226770_42
ATGTCTGCGGAGCTGCCTGCAGGCGAGCCAGGTGGCCCCGAGAGGCTGCAGGCCTCCGGTGAGCACCTGC
>scaffold-10642-226598-226770_63
GGCGAGCCAGGTGGCCCCGAGAGGCTGCAGGCCTCCGGTGAGCACCTGCCTGTCAGGGCGGCTGCTGCCA
>scaffold-10642-226598-226770_84
AGGCTGCAGGCCTCCGGTGAGCACCTGCCTGTCAGGGCGGCTGCTGCCAGGTGGCCTGGACCAGGCTTTC
>scaffold-10642-226598-226770_102
GAGCACCTGCCTGTCAGGGCGGCTGCTGCCAGGTGGCCTGGACCAGGCTTTCTGTCCAGGCTGCAGTTCT
>scaffold-10642-236764-236913_0
ACAGGGCCCTTCTTGTCCAGACCCCACTCACCGTCTTCCTGGGCTGACCTGCCACCAGCTGGAGAGAGGA
>scaffold-10642-236764-236913_20
ACCCCACTCACCGTCTTCCTGGGCTGACCTGCCACCAGCTGGAGAGAGGACATGGATTTAGGGGTTCAGG
>scaffold-10642-236764-236913_40
GGGCTGACCTGCCACCAGCTGGAGAGAGGACATGGATTTAGGGGTTCAGGTCCCAGCACCCTGCAGGAGT
>scaffold-10642-236764-236913_60
GGAGAGAGGACATGGATTTAGGGGTTCAGGTCCCAGCACCCTGCAGGAGTGACTGAGCCTGGGGGTCCTA
>scaffold-10642-236764-236913_79
AGGGGTTCAGGTCCCAGCACCCTGCAGGAGTGACTGAGCCTGGGGGTCCTACAGCATGACACTTGGCATT
>scaffold-10642-319008-319162_0
GTGGTCAGAGCTGGCTCACGGTCCCAGGACACAGTCCCCCTGCAGGTGGGCTCTGTGTGGCCTGCATGCT
>scaffold-10642-319008-319162_21
TCCCAGGACACAGTCCCCCTGCAGGTGGGCTCTGTGTGGCCTGCATGCTGAGCAAAACACTTTAACGGGG
>scaffold-10642-319008-319162_42
CAGGTGGGCTCTGTGTGGCCTGCATGCTGAGCAAAACACTTTAACGGGGTGGCTCGCAGCACGCGTGGTG
>scaffold-10642-319008-319162_63
GCATGCTGAGCAAAACACTTTAACGGGGTGGCTCGCAGCACGCGTGGTGGGGACTTCCTACAAGCGTCAC
>scaffold-10642-319008-319162_84
AACGGGGTGGCTCGCAGCACGCGTGGTGGGGACTTCCTACAAGCGTCACCCTTGGCTCCACAGTCAGCCC
>scaffold-10642-387428-387598_0
TGGGCGTGGTTCTCGACCGATGGAGCTGGGGAGCCACTGAGCCTGCAGGTGGAGAAGACTGGGTGTCCGG
>scaffold-10642-387428-387598_25
CTGGGGAGCCACTGAGCCTGCAGGTGGAGAAGACTGGGTGTCCGGTGGGCTTTCCGGCTGGACTGGGCTC
>scaffold-10642-387428-387598_50
GGAGAAGACTGGGTGTCCGGTGGGCTTTCCGGCTGGACTGGGCTCCAAGAAGCTGGGGTCATGGGGTAGG
>scaffold-10642-387428-387598_75
TTTCCGGCTGGACTGGGCTCCAAGAAGCTGGGGTCATGGGGTAGGTAGATACAAAGAGGCCCGAAACCAT
>scaffold-10642-387428-387598_100
AGCTGGGGTCATGGGGTAGGTAGATACAAAGAGGCCCGAAACCATCCAGCAACCTGGCGAATGTCTATCC
>scaffold-10642-428691-428821_0
ATTTCTGTGATTGAAGCCGCCCAGTGGTGGTGCTTTGTTGTGGTCGCCCCCGGAAGGTGAGGGAGCCCAG
>scaffold-10642-428691-428821_20
CCAGTGGTGGTGCTTTGTTGTGGTCGCCCCCGGAAGGTGAGGGAGCCCAGAGCTCAGGGCAGAGGCTGGC
>scaffold-10642-428691-428821_40
TGGTCGCCCCCGGAAGGTGAGGGAGCCCAGAGCTCAGGGCAGAGGCTGGCTCCTGCAGGAGGCACGCAGG
>scaffold-10642-428691-428821_60
GGGAGCCCAGAGCTCAGGGCAGAGGCTGGCTCCTGCAGGAGGCACGCAGGAGCAGGGCGGCTCTGAGTGG
>scaffold-10642-455328-455530_0
TGGGTGGTGTTCATGCAGTCACCTCGCCCCAAGAGTGCCCTCCCCAGAGGGTGGGTGTGGGGGAGAGAAG
>scaffold-10642-455328-455530_22
CTCGCCCCAAGAGTGCCCTCCCCAGAGGGTGGGTGTGGGGGAGAGAAGGCTTGGCCGGTGCTGGGTGCCG
>scaffold-10642-455328-455530_44
CAGAGGGTGGGTGTGGGGGAGAGAAGGCTTGGCCGGTGCTGGGTGCCGGGTGCCGAGTGAACAAAGCTCT
>scaffold-10642-455328-455530_66
GAAGGCTTGGCCGGTGCTGGGTGCCGGGTGCCGAGTGAACAAAGCTCTCACCCCACACACAAGGGACCTG
>scaffold-10642-455328-455530_88
GCCGGGTGCCGAGTGAACAAAGCTCTCACCCCACACACAAGGGACCTGCAGGAGCCTCCCTGCGGGGGCA
>scaffold-10642-455328-455530_110
CTCTCACCCCACACACAAGGGACCTGCAGGAGCCTCCCTGCGGGGGCAATTCTGTGGTCTTCCACTGGGG
>scaffold-10642-455328-455530_132
CCTGCAGGAGCCTCCCTGCGGGGGCAATTCTGTGGTCTTCCACTGGGGGCTCTGGCCTTCCCTGGACCCT
>scaffold-10642-542919-543088_0
GGAAAACTGGCCTGCCCACGCCTGGACCTCAGACTTCCCGCCTGCAGGACCGGGAGAACATAAAGTTCTA
>scaffold-10642-542919-543088_25
ACCTCAGACTTCCCGCCTGCAGGACCGGGAGAACATAAAGTTCTATCGTGTCAGCCCAGGCCGTGGTGTT
>scaffold-10642-542919-543088_50
CGGGAGAACATAAAGTTCTATCGTGTCAGCCCAGGCCGTGGTGTTTGTTAGAGCAGCCTGAGCGGCCAGT
>scaffold-10642-542919-543088_75
TCAGCCCAGGCCGTGGTGTTTGTTAGAGCAGCCTGAGCGGCCAGTGCACTCCTCAGCGCTTCCTCTGTCC
>scaffold-10642-542919-543088_99
AGAGCAGCCTGAGCGGCCAGTGCACTCCTCAGCGCTTCCTCTGTCCCTGTGTGTGTTTCTCTATTGTGTT
>scaffold-1065443-0-119_0
TCCTGCAGGGGCACAAGCAGTGTGAGTGTGCGTGCACACATCACCCAGGTGGGAGGATAGGAGAGGCCGG
>scaffold-1065443-0-119_25
GTGTGCGTGCACACATCACCCAGGTGGGAGGATAGGAGAGGCCGGCTCTAGTGCCCCAGGAGAACATGGG
>scaffold-1065443-0-119_49
TGGGAGGATAGGAGAGGCCGGCTCTAGTGCCCCAGGAGAACATGGGGGTCTGTGCAATGCAATTTTTATT
>scaffold-106780-989-1090_0
CTGCAGGGGAACAGCAGCATGTCAGGGAGCACCTCTCCTCCCTGCCCTCCCGCGCTGTGTGCTCTGAGAC
>scaffold-106780-989-1090_16
GCATGTCAGGGAGCACCTCTCCTCCCTGCCCTCCCGCGCTGTGTGCTCTGAGACCAACCCCCAGAGAGGC
>scaffold-106780-989-1090_31
CCTCTCCTCCCTGCCCTCCCGCGCTGTGTGCTCTGAGACCAACCCCCAGAGAGGCCAGGGCAGTGGAGCA
>scaffold-1068-213452-213578_0
GTAAAAGAAAAAATGTATTTCCAACTACCAGAGCCCACCACCCTGCAGGCCCTCCCTACACAACCTGGCC
>scaffold-1068-213452-213578_19
TCCAACTACCAGAGCCCACCACCCTGCAGGCCCTCCCTACACAACCTGGCCAGCCCGCCTCCAGCCCTTG
>scaffold-1068-213452-213578_38
CACCCTGCAGGCCCTCCCTACACAACCTGGCCAGCCCGCCTCCAGCCCTTGTTCAGGCTGTCCCCTCTGC
>scaffold-1068-213452-213578_56
TACACAACCTGGCCAGCCCGCCTCCAGCCCTTGTTCAGGCTGTCCCCTCTGCCTGCTCTTCTGTCTCCAG
>scaffold-1068-1039084-1039249_0
CGGAGCCAAGATGGAGGAGCTCACCTGCAGGGAGGAAGGGACGGCCGCCCGGTGGTTGGTCAGGACCGGG
>scaffold-1068-1039084-1039249_24
CTGCAGGGAGGAAGGGACGGCCGCCCGGTGGTTGGTCAGGACCGGGAGGCTCACAGGGTGGCTGCTGCCT
>scaffold-1068-1039084-1039249_48
CCGGTGGTTGGTCAGGACCGGGAGGCTCACAGGGTGGCTGCTGCCTCACGGGACGAGGAGCACCACAGGT
>scaffold-1068-1039084-1039249_72
GCTCACAGGGTGGCTGCTGCCTCACGGGACGAGGAGCACCACAGGTCTGTGGGTCTCTCGTCTCCACAGC
>scaffold-1068-1039084-1039249_95
ACGGGACGAGGAGCACCACAGGTCTGTGGGTCTCTCGTCTCCACAGCCTGCCTTGGCCCCCCCACCCAAG
>scaffold-1073-5805-5974_0
AGGGGCCGGTTCCCGGCAAGCAGCAGAGCAGCGGAGCACAAAATCAGAACTTTTAGAAGTCTGCTCCACT
>scaffold-1073-5805-5974_25
GAGCAGCGGAGCACAAAATCAGAACTTTTAGAAGTCTGCTCCACTGAGGGATGTTGCTCCAGAGGCTAAG
>scaffold-1073-5805-5974_50
TTTTAGAAGTCTGCTCCACTGAGGGATGTTGCTCCAGAGGCTAAGCAAGGGGTGGAACCCTCGCAGGGGC
>scaffold-1073-5805-5974_75
ATGTTGCTCCAGAGGCTAAGCAAGGGGTGGAACCCTCGCAGGGGCAGTGTGGTCTCAGAACCTGCAGGGT
>scaffold-1073-5805-5974_99
GGGTGGAACCCTCGCAGGGGCAGTGTGGTCTCAGAACCTGCAGGGTCACAGAAAGACCAGGGGTATCTAA
>scaffold-1073-102974-103107_0
CACGGGTCCAAGTGAGATAGCAAATGTGAGCATTGTCGGTCAGGGCAGGGTAGGGGGTGAGCCCTTACTC
>scaffold-1073-102974-103107_21
AAATGTGAGCATTGTCGGTCAGGGCAGGGTAGGGGGTGAGCCCTTACTCACGCATGAGGGCGTGTTGGCC
>scaffold-1073-102974-103107_42
GGGCAGGGTAGGGGGTGAGCCCTTACTCACGCATGAGGGCGTGTTGGCCTCCCTGCAGGCCTAAGACTGA
>scaffold-1073-102974-103107_63
CTTACTCACGCATGAGGGCGTGTTGGCCTCCCTGCAGGCCTAAGACTGAGTCCCTTCACCCATAGCCGGG
>scaffold-1073-493862-493998_0
CAGACCACATACTCCTAGAGGAGCCCATTTCCTATTTCTCATCTCTCCGCCGCGTCTGCGCAGGTCTGCA
>scaffold-1073-493862-493998_22
GCCCATTTCCTATTTCTCATCTCTCCGCCGCGTCTGCGCAGGTCTGCACAGAGCTCTGCTCCCGGCGACC
>scaffold-1073-493862-493998_44
CTCCGCCGCGTCTGCGCAGGTCTGCACAGAGCTCTGCTCCCGGCGACCCTGCAGGGACGACAGCAGAGCA
>scaffold-1073-493862-493998_66
TGCACAGAGCTCTGCTCCCGGCGACCCTGCAGGGACGACAGCAGAGCAGCTCATGCTGGCTCACTGCTGC
>scaffold-1073-599909-600010_0
ATCACCATGCTGTCCTGCTCAAAGACCTGCAGGGGCTCCCTGGGACTTCTCGAGACTGAGCTAGAGGAGT
>scaffold-1073-599909-600010_16
GCTCAAAGACCTGCAGGGGCTCCCTGGGACTTCTCGAGACTGAGCTAGAGGAGTCCCAGCTGGGCGTTGG
>scaffold-1073-599909-600010_31
GGGGCTCCCTGGGACTTCTCGAGACTGAGCTAGAGGAGTCCCAGCTGGGCGTTGGGAGCCATCGCAGACC
>scaffold-1073-744202-744303_0
CCCTGCAGGCGGAGCCCACCCCCCACACAATGCCTCATTAATATTCCGTTGTTCTTGGCCCGGTTGCTGC
>scaffold-1073-744202-744303_16
CACCCCCCACACAATGCCTCATTAATATTCCGTTGTTCTTGGCCCGGTTGCTGCTGGGGCCGGGTGTTTA
>scaffold-1073-744202-744303_31
GCCTCATTAATATTCCGTTGTTCTTGGCCCGGTTGCTGCTGGGGCCGGGTGTTTAGCATCGGCAGCTGTG
>scaffold-1073-1164514-1164615_0
CAGAGAGAGTGCTTTGCCAATCAGTGCAACTGCAGCCATGCCAGAGGGACTAGGGGCAGGCATCTGGTCT
>scaffold-1073-1164514-1164615_16
CCAATCAGTGCAACTGCAGCCATGCCAGAGGGACTAGGGGCAGGCATCTGGTCTGACCGCTGCCCCCTGC
>scaffold-1073-1164514-1164615_31
GCAGCCATGCCAGAGGGACTAGGGGCAGGCATCTGGTCTGACCGCTGCCCCCTGCCCCCACCAATGAAAT
>scaffold-1082-773207-773343_0
TGGTGATGTCCCCCTGGTAACCTGCAGGGTGCTGGACATTCTCACGCCACCCGTTCCAGCTGTGTGTTGT
>scaffold-1082-773207-773343_22
TGCAGGGTGCTGGACATTCTCACGCCACCCGTTCCAGCTGTGTGTTGTGGCCTATGCTTACCCTTTCTCC
>scaffold-1082-773207-773343_44
CGCCACCCGTTCCAGCTGTGTGTTGTGGCCTATGCTTACCCTTTCTCCTTGTGTGCAGAGAACTCCCCTT
>scaffold-1082-773207-773343_66
TTGTGGCCTATGCTTACCCTTTCTCCTTGTGTGCAGAGAACTCCCCTTCCTTTGTCTTCCTGGCCACTTC
>scaffold-108992-6396-6497_0
CTCACAGCTCTGAACGACGCATCCAGGGGCCAGTGGCCGAAGCAGTGCTGAAGGAAGAGGTAGAGCTTCT
>scaffold-108992-6396-6497_16
ACGCATCCAGGGGCCAGTGGCCGAAGCAGTGCTGAAGGAAGAGGTAGAGCTTCTGTTGCACAAACCTCGG
>scaffold-108992-6396-6497_31
AGTGGCCGAAGCAGTGCTGAAGGAAGAGGTAGAGCTTCTGTTGCACAAACCTCGGGACAGCGGCCCTGCA
>scaffold-109933-408-590_0
AGACCCCACCCGCGAGCGTGACCCAGAGAAGCACCTGAGGACCAGCAGAGCGGACCCTGCACAGCTCCGT
>scaffold-109933-408-590_23
CAGAGAAGCACCTGAGGACCAGCAGAGCGGACCCTGCACAGCTCCGTGCAGACGAGAGGCCACGTCAAAG
>scaffold-109933-408-590_46
AGAGCGGACCCTGCACAGCTCCGTGCAGACGAGAGGCCACGTCAAAGAGGGTAGGAAGGGTGCAGATGTG
>scaffold-109933-408-590_69
TGCAGACGAGAGGCCACGTCAAAGAGGGTAGGAAGGGTGCAGATGTGGCTGGGAACGAACCCCGGCCTGC
>scaffold-109933-408-590_92
GAGGGTAGGAAGGGTGCAGATGTGGCTGGGAACGAACCCCGGCCTGCAGGAGTGTCCCGGGAGAGGGACT
>scaffold-109933-408-590_112
TGTGGCTGGGAACGAACCCCGGCCTGCAGGAGTGTCCCGGGAGAGGGACTCCATGGCCACGGACGGGGGA
>scaffold-110-951782-951927_0
CCCCAGCTCCTGCAGGGAGTGTCACATAGGACCCCAGGCTTCAGGCCACTCCTGCTGCATGTGCTCTGCC
>scaffold-110-951782-951927_25
ATAGGACCCCAGGCTTCAGGCCACTCCTGCTGCATGTGCTCTGCCTGCAACTGGTCCCATGTGTCCAGGT
>scaffold-110-951782-951927_50
CCTGCTGCATGTGCTCTGCCTGCAACTGGTCCCATGTGTCCAGGTGCTTCTGCCTAAAGCAGGGAAAGGG
>scaffold-110-951782-951927_75
CTGGTCCCATGTGTCCAGGTGCTTCTGCCTAAAGCAGGGAAAGGGGCTCTGGTGGCGGTCCAGTTTCCTT
>scaffold-110-980865-980966_0
GCTGCGCCAGGGAGGAGAGGTCTGTCCTGCAGGTGACACACCGCGTGGGACAGTCTGACAAAATGGGACA
>scaffold-110-980865-980966_16
GAGGTCTGTCCTGCAGGTGACACACCGCGTGGGACAGTCTGACAAAATGGGACAGGGACTGTACTCCGTC
>scaffold-110-980865-980966_31
GGTGACACACCGCGTGGGACAGTCTGACAAAATGGGACAGGGACTGTACTCCGTCGCGGGCAGTATGGCC
>scaffold-110-992352-992516_0
AGGGATCCAGGCTGAGGGTGCCGAAGGGGCCATCTAGGTGCAGGAGCCCAGGGCAGGGGTGGGGAGAGGC
>scaffold-110-992352-992516_24
AGGGGCCATCTAGGTGCAGGAGCCCAGGGCAGGGGTGGGGAGAGGCCCCGGGAATGGGGAAGGTGGGTGG
>scaffold-110-992352-992516_48
CAGGGCAGGGGTGGGGAGAGGCCCCGGGAATGGGGAAGGTGGGTGGACTGCAATGGGGGAACCCGGGTGA
>scaffold-110-992352-992516_72
CGGGAATGGGGAAGGTGGGTGGACTGCAATGGGGGAACCCGGGTGAGGCCTGCAGGCTTGAGCTCTGGTG
>scaffold-110-992352-992516_94
ACTGCAATGGGGGAACCCGGGTGAGGCCTGCAGGCTTGAGCTCTGGTGTCTGCACAGCGGTGAGCTCAGG
>scaffold-110-993686-993791_0
CTGCAGGGGCTTCTCTGTGCCAGGGAGCCATGCCCTCCTGTTACTGCTCCGCGGGGAGCTGCTGAGCAGG
>scaffold-110-993686-993791_18
GCCAGGGAGCCATGCCCTCCTGTTACTGCTCCGCGGGGAGCTGCTGAGCAGGAGTCACTGGATGGTCACA
>scaffold-110-993686-993791_35
TCCTGTTACTGCTCCGCGGGGAGCTGCTGAGCAGGAGTCACTGGATGGTCACATCCAGGCTGAATGTGCA
>scaffold-110-1163318-1163430_0
ACCTGCAGGTGGCAGTGTTGCAAGACACTTCCGGCACCCAGTTGGACAGGGCCCTCCAGCAGGCAGCTGA
>scaffold-110-1163318-1163430_21
AAGACACTTCCGGCACCCAGTTGGACAGGGCCCTCCAGCAGGCAGCTGACCACAGAGCTCCCAGCGCCCA
>scaffold-110-1163318-1163430_42
TGGACAGGGCCCTCCAGCAGGCAGCTGACCACAGAGCTCCCAGCGCCCAGGAGCTGTGGCTCCTATGAAG
>scaffold-11041-1177395-1177648_0
TCAGGAGGCATCTTTGGGCCTTGGCCAATAGCCAGTCCATGGACAATGAGGCCAAGGCTGAAGAAACCAT
>scaffold-11041-1177395-1177648_23
GCCAATAGCCAGTCCATGGACAATGAGGCCAAGGCTGAAGAAACCATCCAGGCCTCGCATGGTTGTGCCC
>scaffold-11041-1177395-1177648_46
TGAGGCCAAGGCTGAAGAAACCATCCAGGCCTCGCATGGTTGTGCCCTAAGCAGGCAGGAAGCCTTGGGA
>scaffold-11041-1177395-1177648_69
TCCAGGCCTCGCATGGTTGTGCCCTAAGCAGGCAGGAAGCCTTGGGAGCCCGGGGCACCTGCAGGACTTT
>scaffold-11041-1177395-1177648_92
CTAAGCAGGCAGGAAGCCTTGGGAGCCCGGGGCACCTGCAGGACTTTCCAGGGCCCCCCTTCGTCCATCA
>scaffold-11041-1177395-1177648_115
AGCCCGGGGCACCTGCAGGACTTTCCAGGGCCCCCCTTCGTCCATCAGTCCCCTAGATGTCCCTCTCCGC
>scaffold-11041-1177395-1177648_138
TCCAGGGCCCCCCTTCGTCCATCAGTCCCCTAGATGTCCCTCTCCGCCTGCTCCTCCCCTCAGTTTCTCC
>scaffold-11041-1177395-1177648_161
AGTCCCCTAGATGTCCCTCTCCGCCTGCTCCTCCCCTCAGTTTCTCCTCCCCAGCCCCAACCTTGCTCAT
>scaffold-11041-1177395-1177648_183
GCCTGCTCCTCCCCTCAGTTTCTCCTCCCCAGCCCCAACCTTGCTCATGAGTCCCAGACTCATACTGCCC
>scaffold-1105-277014-277158_0
AGGAACCCCCATGGCTTCTACCTCTTTGTGGAGGGTGAGCAGCAGCCCCTTGCCGAGCAGAGGGGTGGGA
>scaffold-1105-277014-277158_25
TTGTGGAGGGTGAGCAGCAGCCCCTTGCCGAGCAGAGGGGTGGGACTGGCCGGGGGCAGCTGGGGAGCGG
>scaffold-1105-277014-277158_50
TGCCGAGCAGAGGGGTGGGACTGGCCGGGGGCAGCTGGGGAGCGGCCGCCTTCCACGTGCCCTGCCTGCA
>scaffold-1105-277014-277158_74
CCGGGGGCAGCTGGGGAGCGGCCGCCTTCCACGTGCCCTGCCTGCAGGAGGCCGCATCGACCACGGTCAT
>scaffold-1105-314940-315080_0
CTGGGGCCTGGCCCGAGCCCCTGGGGGCCTTGTCCTCCTGCAGGCTCAGAACCCCTGTTCAAGGGCAATG
>scaffold-1105-314940-315080_24
GGGCCTTGTCCTCCTGCAGGCTCAGAACCCCTGTTCAAGGGCAATGCCGGGCCTACAATGACCCCCGTGA
>scaffold-1105-314940-315080_48
GAACCCCTGTTCAAGGGCAATGCCGGGCCTACAATGACCCCCGTGACTGCGGCCTCCAGAGCCCCAGCCC
>scaffold-1105-314940-315080_70
CCGGGCCTACAATGACCCCCGTGACTGCGGCCTCCAGAGCCCCAGCCCTGAGGCCCCACGGCAGCGCTGG
>scaffold-1105-384012-384163_0
AGCTCCGAGTCCCAAACCCCCTCATGCAGGGAGGCCACGGCTCATCTGGTCGGCAGGCCGTTCCTCGGAC
>scaffold-1105-384012-384163_21
TCATGCAGGGAGGCCACGGCTCATCTGGTCGGCAGGCCGTTCCTCGGACTGATGGGAGTGCTGGTGTCCA
>scaffold-1105-384012-384163_42
CATCTGGTCGGCAGGCCGTTCCTCGGACTGATGGGAGTGCTGGTGTCCAGAGCGGCCCCGGGCCTGTGGC
>scaffold-1105-384012-384163_63
CTCGGACTGATGGGAGTGCTGGTGTCCAGAGCGGCCCCGGGCCTGTGGCTGCGTAATGACCCCTGCAGGA
>scaffold-1105-384012-384163_81
CTGGTGTCCAGAGCGGCCCCGGGCCTGTGGCTGCGTAATGACCCCTGCAGGATGGTCCCGGTGGGTGCGA
>scaffold-1105-637156-637279_0
TGTGTGAAAGCATATACATATGGACAAGCGTGTATGCGTGTATGAACGAGCGTAAGAACGTGCCGTGAGT
>scaffold-1105-637156-637279_18
TATGGACAAGCGTGTATGCGTGTATGAACGAGCGTAAGAACGTGCCGTGAGTGCACGTGAACGTGTGTAA
>scaffold-1105-637156-637279_36
CGTGTATGAACGAGCGTAAGAACGTGCCGTGAGTGCACGTGAACGTGTGTAAGCATGTGTGCGTGTTGCT
>scaffold-1105-637156-637279_53
AAGAACGTGCCGTGAGTGCACGTGAACGTGTGTAAGCATGTGTGCGTGTTGCTCCCTGCAGGGCACTTCT
>scaffold-1105-845233-845413_0
CTGACACAAACATGCCCTGAGCCAGACTATAGGGCCACCGGGAGCCAGCCAGCCCTCGCTGCGGCAGGAG
>scaffold-1105-845233-845413_22
CAGACTATAGGGCCACCGGGAGCCAGCCAGCCCTCGCTGCGGCAGGAGGAGGGGGACAGGGCTGGACCTA
>scaffold-1105-845233-845413_44
CCAGCCAGCCCTCGCTGCGGCAGGAGGAGGGGGACAGGGCTGGACCTAGGGACCTGGGCCTGTCATTTGC
>scaffold-1105-845233-845413_66
GGAGGAGGGGGACAGGGCTGGACCTAGGGACCTGGGCCTGTCATTTGCTGAGCCACCCTCCAACAGCCTG
>scaffold-1105-845233-845413_88
CCTAGGGACCTGGGCCTGTCATTTGCTGAGCCACCCTCCAACAGCCTGCAGGATACCCCAGGGGGCTCCC
>scaffold-1105-845233-845413_110
TTGCTGAGCCACCCTCCAACAGCCTGCAGGATACCCCAGGGGGCTCCCCTGCAGGTGAATCCTGTTCAGA
>scaffold-1105-1232893-1233055_0
GATGAACGCTCTCATCCGCTGCCTGCAGGTGCCAGAGGTAGGGCCTGCCCGCCCCCGGCCGCCCCTCTGA
>scaffold-1105-1232893-1233055_23
TGCAGGTGCCAGAGGTAGGGCCTGCCCGCCCCCGGCCGCCCCTCTGAGCCCAGCCCTACCTGCCTGTGCT
>scaffold-1105-1232893-1233055_46
GCCCGCCCCCGGCCGCCCCTCTGAGCCCAGCCCTACCTGCCTGTGCTGCCCGTGCCTCTGGCCACTGCTC
>scaffold-1105-1232893-1233055_69
AGCCCAGCCCTACCTGCCTGTGCTGCCCGTGCCTCTGGCCACTGCTCAGCACACATTACTGACTATACGG
>scaffold-1105-1232893-1233055_92
TGCCCGTGCCTCTGGCCACTGCTCAGCACACATTACTGACTATACGGGCATGGGGCCAGGTGCTGGGGCT
>scaffold-1105-1880338-1880439_0
CTTGTGGGTTCCATGTGGGATCAAACTGTGGTCTGGCACCTGTGGTCAGGCTACCTCTTGCCTGCAGGGA
>scaffold-1105-1880338-1880439_16
GGGATCAAACTGTGGTCTGGCACCTGTGGTCAGGCTACCTCTTGCCTGCAGGGACACAGGGGTTGGTCCT
>scaffold-1105-1880338-1880439_31
TCTGGCACCTGTGGTCAGGCTACCTCTTGCCTGCAGGGACACAGGGGTTGGTCCTATGTTGTGTCCCTTC
>scaffold-1105-2093942-2094100_0
GACTTTTCGGGGTGGCCCGCCTGCAGGCACTGGCCGGCTGGCCTTTGAGCGGTGTTATCTCCAGCCTGCT
>scaffold-1105-2093942-2094100_22
GCAGGCACTGGCCGGCTGGCCTTTGAGCGGTGTTATCTCCAGCCTGCTCTTCCCTGTATCCCCAGGCCGG
>scaffold-1105-2093942-2094100_44
TTGAGCGGTGTTATCTCCAGCCTGCTCTTCCCTGTATCCCCAGGCCGGTCCCTAAGGTTCCACCGTGGTC
>scaffold-1105-2093942-2094100_66
TGCTCTTCCCTGTATCCCCAGGCCGGTCCCTAAGGTTCCACCGTGGTCCCCAAAGTCATGCGTGTTTGGA
>scaffold-1105-2093942-2094100_88
CCGGTCCCTAAGGTTCCACCGTGGTCCCCAAAGTCATGCGTGTTTGGACCCCTTGATCTCTTGCTTTTGC
>scaffold-1105-2105070-2105238_0
AGCCAGCCACGTCCGGCTGAATGACTGCCACCGTCAGGGTGGCGGGAGGTTTTCCGAGGGTGGTCGGAGG
>scaffold-1105-2105070-2105238_25
TGCCACCGTCAGGGTGGCGGGAGGTTTTCCGAGGGTGGTCGGAGGACGTTCCGACGAGTGTGGCCATGAA
>scaffold-1105-2105070-2105238_50
TTTCCGAGGGTGGTCGGAGGACGTTCCGACGAGTGTGGCCATGAAGGCTCACGGAGGCAGCGGGCCGTCC
>scaffold-1105-2105070-2105238_75
CCGACGAGTGTGGCCATGAAGGCTCACGGAGGCAGCGGGCCGTCCACCTGCAGGGGGACTTCGCGCCGTG
>scaffold-1105-2105070-2105238_98
TCACGGAGGCAGCGGGCCGTCCACCTGCAGGGGGACTTCGCGCCGTGCACCTGGCGTCCTCCCTGCGCAC
>scaffold-1105-2141764-2141946_0
GGGGAGGGGCGGGAGCGGCGGGCGAGCATCTCCACCCCCTCCCTGCAGGAGGCCCAGCGTCCCCTTGGAT
>scaffold-1105-2141764-2141946_23
GAGCATCTCCACCCCCTCCCTGCAGGAGGCCCAGCGTCCCCTTGGATGGACCGAGCAGAGTGGGCAGGGG
>scaffold-1105-2141764-2141946_46
AGGAGGCCCAGCGTCCCCTTGGATGGACCGAGCAGAGTGGGCAGGGGTGCAAGACCCTCTCCAGGCCCTC
>scaffold-1105-2141764-2141946_69
TGGACCGAGCAGAGTGGGCAGGGGTGCAAGACCCTCTCCAGGCCCTCGAGCTGGGATTCTCCGTGGATTA
>scaffold-1105-2141764-2141946_92
GTGCAAGACCCTCTCCAGGCCCTCGAGCTGGGATTCTCCGTGGATTATAAAATGGGCTGCTTTCGTGAAC
>scaffold-1105-2141764-2141946_112
CCTCGAGCTGGGATTCTCCGTGGATTATAAAATGGGCTGCTTTCGTGAACGTACACAATACATGTGGTTC
>scaffold-1105-2388026-2388187_0
GCAGGGGAGCAGAGGAGCACTTTATCAGGAGTCCCTGTCCTGGAATTACTTGCCGTCCAGCCCAGGCAGG
>scaffold-1105-2388026-2388187_23
ATCAGGAGTCCCTGTCCTGGAATTACTTGCCGTCCAGCCCAGGCAGGCAGGCCCGGTGGACCCCTCCCGG
>scaffold-1105-2388026-2388187_46
TACTTGCCGTCCAGCCCAGGCAGGCAGGCCCGGTGGACCCCTCCCGGCCTCCCAACCCGGAGGAGACCCT
>scaffold-1105-2388026-2388187_69
GCAGGCCCGGTGGACCCCTCCCGGCCTCCCAACCCGGAGGAGACCCTGCAGGAGGGACCATCTATAAAGC
>scaffold-1105-2388026-2388187_91
GGCCTCCCAACCCGGAGGAGACCCTGCAGGAGGGACCATCTATAAAGCCCTTGGAGGAGCATAATGCTGG
>scaffold-1105-2401363-2401520_0
AGCCGGGAAGTGCACCTGGTCTACAGGAATGTGCAGAGCTAATTGTGACCATCCTCCGGCTCTGTGTAAC
>scaffold-1105-2401363-2401520_22
ACAGGAATGTGCAGAGCTAATTGTGACCATCCTCCGGCTCTGTGTAACCTCCCAGGTGCAGGGGTGAAGC
>scaffold-1105-2401363-2401520_44
GTGACCATCCTCCGGCTCTGTGTAACCTCCCAGGTGCAGGGGTGAAGCAGCAGCATGAGGATTGGCATGC
>scaffold-1105-2401363-2401520_66
TAACCTCCCAGGTGCAGGGGTGAAGCAGCAGCATGAGGATTGGCATGCAGGTACATTCTGCCTCTGGGAC
>scaffold-1105-2401363-2401520_87
GAAGCAGCAGCATGAGGATTGGCATGCAGGTACATTCTGCCTCTGGGACAGTGCACCTGACTCACACCAA
>scaffold-1105-2471995-2472147_0
CGCGTAACCTTGGCTGCCTCCCCGAAGGCCCTGCCTGCAGGAACAAGCACGCTGTTGGTTTGTTCAACAT
>scaffold-1105-2471995-2472147_21
CCGAAGGCCCTGCCTGCAGGAACAAGCACGCTGTTGGTTTGTTCAACATAGGAACTGGGGAGAGGGGGCA
>scaffold-1105-2471995-2472147_42
ACAAGCACGCTGTTGGTTTGTTCAACATAGGAACTGGGGAGAGGGGGCACAGTTTAGCCGGTAACAGTGT
>scaffold-1105-2471995-2472147_63
TCAACATAGGAACTGGGGAGAGGGGGCACAGTTTAGCCGGTAACAGTGTCCTTCCCTACCCCTGCCTTCC
>scaffold-1105-2471995-2472147_82
GAGGGGGCACAGTTTAGCCGGTAACAGTGTCCTTCCCTACCCCTGCCTTCCCCGGGTCACATGGTGACGC
>scaffold-1105-2660172-2660325_0
AGAGTTCGTTTGGGGGACCCTCTGGCTGTTGCATGATCAGGCCTGAGTGGTCGACACTGAGTGTCTCTTC
>scaffold-1105-2660172-2660325_21
CTGGCTGTTGCATGATCAGGCCTGAGTGGTCGACACTGAGTGTCTCTTCCGCGGGCTGGGAGGTGGCGCC
>scaffold-1105-2660172-2660325_42
CTGAGTGGTCGACACTGAGTGTCTCTTCCGCGGGCTGGGAGGTGGCGCCCCTTGAGGCGCTCTGCAGCTC
>scaffold-1105-2660172-2660325_63
TCTCTTCCGCGGGCTGGGAGGTGGCGCCCCTTGAGGCGCTCTGCAGCTCTCTCCCTCGTGCACAGATGCG
>scaffold-1105-2660172-2660325_83
GTGGCGCCCCTTGAGGCGCTCTGCAGCTCTCTCCCTCGTGCACAGATGCGCCTGCAGGGGGCGCTGTGAT
>scaffold-1105-3439002-3439142_0
CCCTGCAGGGtcgccttttccagaacatcatgtgcatcgaatcatgcggtatgtaaccttttcagtctgc
>scaffold-1105-3439002-3439142_24
acatcatgtgcatcgaatcatgcggtatgtaaccttttcagtctgctttcttactcagtatcatgctttt
>scaffold-1105-3439002-3439142_48
gtatgtaaccttttcagtctgctttcttactcagtatcatgcttttaagattcacccatgttttgtacat
>scaffold-1105-3439002-3439142_70
tttcttactcagtatcatgcttttaagattcacccatgttttgtacatatcagcaggtcattccttttta
>scaffold-1105-3606438-3606594_0
GACCAcaagttccaaaagagaacacacggtgggattccatttacgtgaagttcaaaaacaggaaaacgcc
>scaffold-1105-3606438-3606594_22
cacacggtgggattccatttacgtgaagttcaaaaacaggaaaacgccatctacggggctggaacagagg
>scaffold-1105-3606438-3606594_44
gtgaagttcaaaaacaggaaaacgccatctacggggctggaacagaggaggggtgactagaaggggcatg
>scaffold-1105-3606438-3606594_66
cgccatctacggggctggaacagaggaggggtgactagaaggggcatgggaggggcTTCTCCCTGCAGGG
>scaffold-1105-3606438-3606594_86
cagaggaggggtgactagaaggggcatgggaggggcTTCTCCCTGCAGGGGGGCTTGGTTTTTATTTTGG
>scaffold-1105-3754035-3754202_0
ACCTGCTGTTCCTCACATGGTGCTGCACCTGCAGGTTTCCTGACATATGCGTTCTGATGCATCCAGGTGT
>scaffold-1105-3754035-3754202_25
CACCTGCAGGTTTCCTGACATATGCGTTCTGATGCATCCAGGTGTGTGGGAGAAGGGGCTCAGGGACCCC
>scaffold-1105-3754035-3754202_50
GTTCTGATGCATCCAGGTGTGTGGGAGAAGGGGCTCAGGGACCCCACCTGGAACCTCGGGGCCACAGCCC
>scaffold-1105-3754035-3754202_75
AGAAGGGGCTCAGGGACCCCACCTGGAACCTCGGGGCCACAGCCCTCCCCAAGGCCATGGTCAGTGACCC
>scaffold-1105-3754035-3754202_97
CTGGAACCTCGGGGCCACAGCCCTCCCCAAGGCCATGGTCAGTGACCCCTGTTCCCACACTCCGTCTCCT
>scaffold-1105-3948040-3948144_0
CATCTGCTCACCTGCTCCACGGCCCACCTGCAGGGTAACCACACTAGCCCCCAATGACCAGTGCTCTCCT
>scaffold-1105-3948040-3948144_17
CACGGCCCACCTGCAGGGTAACCACACTAGCCCCCAATGACCAGTGCTCTCCTGGAAGCCTTCCTCTTCC
>scaffold-1105-3948040-3948144_34
GTAACCACACTAGCCCCCAATGACCAGTGCTCTCCTGGAAGCCTTCCTCTTCCAGCCTCCGGAATGACCC
>scaffold-1105-4066952-4067113_0
CAAACTGACAAAATAGAAAGGATTGAAGTTGCTGCTCTCAAGCCTGGCCGACCAGGGCCGAATGCAGACT
>scaffold-1105-4066952-4067113_23
TGAAGTTGCTGCTCTCAAGCCTGGCCGACCAGGGCCGAATGCAGACTGGTCAGCTCGGCTGGGGGCGGGG
>scaffold-1105-4066952-4067113_46
GCCGACCAGGGCCGAATGCAGACTGGTCAGCTCGGCTGGGGGCGGGGGGTGCGGGGGGTTCTCCGGGTGA
>scaffold-1105-4066952-4067113_69
TGGTCAGCTCGGCTGGGGGCGGGGGGTGCGGGGGGTTCTCCGGGTGAACCTGCAGGGTGCCCGGGGTGTT
>scaffold-1105-4066952-4067113_91
GGGGTGCGGGGGGTTCTCCGGGTGAACCTGCAGGGTGCCCGGGGTGTTTCCCGAGGCCCCCACAGCAGGA
>scaffold-1105-4357996-4358150_0
CCTCCCGAAAGCCAGGTGGGCCTGCAGGTCCTTGTGACCTTGATGTCTCCGGGTCCTCATCCTCCCGGGG
>scaffold-1105-4357996-4358150_21
CTGCAGGTCCTTGTGACCTTGATGTCTCCGGGTCCTCATCCTCCCGGGGTGCTGGGGCTGCTGCAGGTGC
>scaffold-1105-4357996-4358150_42
ATGTCTCCGGGTCCTCATCCTCCCGGGGTGCTGGGGCTGCTGCAGGTGCACCCTTGTCCCGGGCTGATTC
>scaffold-1105-4357996-4358150_63
CCCGGGGTGCTGGGGCTGCTGCAGGTGCACCCTTGTCCCGGGCTGATTCCGAGTCACAGACAAGCACCTG
>scaffold-1105-4357996-4358150_84
CAGGTGCACCCTTGTCCCGGGCTGATTCCGAGTCACAGACAAGCACCTGCGGATGGCTGGACGCCTCTGT
>scaffold-1105-4445102-4445270_0
TGGGAGGGGACGGACAGGAAAGAGAGGGGCGAACACAACTGGATACTTGGAGATCTAGTGTACAGCATGA
>scaffold-1105-4445102-4445270_25
GGGGCGAACACAACTGGATACTTGGAGATCTAGTGTACAGCATGAGGAGGGGTGACAGGTGTGTCGTGGA
>scaffold-1105-4445102-4445270_50
AGATCTAGTGTACAGCATGAGGAGGGGTGACAGGTGTGTCGTGGACTCTCTAGAAGTGGGGGAGGGAGGG
>scaffold-1105-4445102-4445270_75
GGTGACAGGTGTGTCGTGGACTCTCTAGAAGTGGGGGAGGGAGGGCCTGCAGGTTCCCTCCAACGCCCAG
>scaffold-1105-4445102-4445270_98
TCTAGAAGTGGGGGAGGGAGGGCCTGCAGGTTCCCTCCAACGCCCAGTTGGGGATTCAGTCTCCCCAGTA
>scaffold-1105-4710305-4710487_0
TGTCTGTGGGCAGTAGGGAGGAGCAGGTGTTTGTACGGAATCCTGCAGGCCGAGTCTCTCCCTGCCCTTG
>scaffold-1105-4710305-4710487_23
CAGGTGTTTGTACGGAATCCTGCAGGCCGAGTCTCTCCCTGCCCTTGTTTGTGCCGGCAGTCCAGAGTTA
>scaffold-1105-4710305-4710487_46
AGGCCGAGTCTCTCCCTGCCCTTGTTTGTGCCGGCAGTCCAGAGTTACCCAGGGGCGGGCTGCTGGTCCC
>scaffold-1105-4710305-4710487_69
GTTTGTGCCGGCAGTCCAGAGTTACCCAGGGGCGGGCTGCTGGTCCCTTGGGCCTGGTGGGCCGTTGTAG
>scaffold-1105-4710305-4710487_92
ACCCAGGGGCGGGCTGCTGGTCCCTTGGGCCTGGTGGGCCGTTGTAGGACCCAGCAGAGAACACTCCCAT
>scaffold-1105-4710305-4710487_112
TCCCTTGGGCCTGGTGGGCCGTTGTAGGACCCAGCAGAGAACACTCCCATTTTGCTTAGTCAGAGACTTC
>scaffold-1105-4750191-4750341_0
TCCGGCCTGTGCTGCCTGCAGGCAGGAGTGTGGGGTGCAGGGAGACTTTCCCTCGGACACCCCGAGTGTG
>scaffold-1105-4750191-4750341_20
GGCAGGAGTGTGGGGTGCAGGGAGACTTTCCCTCGGACACCCCGAGTGTGCTGAAGAGACCGACGAGAGA
>scaffold-1105-4750191-4750341_40
GGAGACTTTCCCTCGGACACCCCGAGTGTGCTGAAGAGACCGACGAGAGAACGTGACTGCTGGCCGGCCA
>scaffold-1105-4750191-4750341_60
CCCGAGTGTGCTGAAGAGACCGACGAGAGAACGTGACTGCTGGCCGGCCATTTATGTCACGGCCCGGACG
>scaffold-1105-4750191-4750341_80
CGACGAGAGAACGTGACTGCTGGCCGGCCATTTATGTCACGGCCCGGACGATGGGGCTTCTTCCTGTGCC
>scaffold-1105-4809583-4809731_0
CAGGACGCAGCAGCCCAGCCGTTCTGGGCTGTGGCTGACATCAGAAGCCTCGTCCTTTACCTCTTGTCTT
>scaffold-1105-4809583-4809731_20
GTTCTGGGCTGTGGCTGACATCAGAAGCCTCGTCCTTTACCTCTTGTCTTCTAGCGGCCACTGCAACAGG
>scaffold-1105-4809583-4809731_40
TCAGAAGCCTCGTCCTTTACCTCTTGTCTTCTAGCGGCCACTGCAACAGGGCAGACCCGCTCCCTCTGGT
>scaffold-1105-4809583-4809731_60
CTCTTGTCTTCTAGCGGCCACTGCAACAGGGCAGACCCGCTCCCTCTGGTGAGCCCAGGCCTGCAGGCTG
>scaffold-1105-4809583-4809731_78
CACTGCAACAGGGCAGACCCGCTCCCTCTGGTGAGCCCAGGCCTGCAGGCTGCAGGGGAGAGAGCTGCCG
>scaffold-1105-4986126-4986291_0
GCCTCCAACCTGAGCCACGAAATCTCAAGGTGGTTCCTCGCTGAAAGCAGAGAGGATGAAACTGGCGGGA
>scaffold-1105-4986126-4986291_24
TCAAGGTGGTTCCTCGCTGAAAGCAGAGAGGATGAAACTGGCGGGACTTGGTCCATGGTGGCCTGGGCTC
>scaffold-1105-4986126-4986291_48
AGAGAGGATGAAACTGGCGGGACTTGGTCCATGGTGGCCTGGGCTCCAGCAGAGCCGGGAGCCCAACGCT
>scaffold-1105-4986126-4986291_72
TGGTCCATGGTGGCCTGGGCTCCAGCAGAGCCGGGAGCCCAACGCTCCTGCAGGGAAGGGCCGCCACAAC
>scaffold-1105-4986126-4986291_95
[truncated: 19,523 more rows]

## Sheet: Table S3
Table S3. Read depth and mapping statistics for raccoon microhaplotypes genotyped using Rapture.
	RAW							Mapped to microhaplotypes
Sample	Num_PE_reads	min_len	avg_len	max_len	Q20(%)	Q30(%)		Num_PE_reads	min_len	avg_len	max_len	Q20(%)	Q30(%)	Proportion mapped
17807VT	38754	43	145.4	151	92.87	88.75		9924.5	30	137.2	151	92.76	88.3	0.25609
17809VT	919119	32	145.4	151	89.39	84.27		164487	30	136.1	151	90.63	85.41	0.178962
180268VA	152556	30	145.4	151	89.83	84.6		30555	29	136.1	151	91.11	85.81	0.200287
180310VA	157358	52	145.4	151	93.32	91.25		33960	30	137	151	93.46	91.33	0.215814
180364VA	42543	42	145.4	151	93.23	91.1		10625	30	137.1	151	93.5	91.4	0.249747
180432VA	149150	54	145.4	151	93.74	91.76		34438	30	137.2	151	93.96	91.98	0.230895
18251VT	100811	25	145.4	151	89.39	84.26		19262	31	136.1	151	90.84	85.69	0.19107
18503VT	549875	33	144.4	151	93.57	89.42		107124	30	137.8	151	90.8	85.59	0.194816
19018P	128203	38	145.4	151	89.52	84.32		25287.5	30	136.2	151	91	85.79	0.197246
19207P	471536	32	145.3	151	92.71	88.36		115448	30	137	151	92.11	87.29	0.244833
19223P	862691	26	144.5	151	89.59	84.59		273236	30	137.5	151	90.18	84.9	0.316725
201001NY	457707	32	145.3	151	89.51	84.33		81471	30	137	151	91.28	86.12	0.177998
205001NY	31053	58	144.7	151	92.8	88.7		9960	30	137.7	151	92.88	88.49	0.320742
205002NY	1882	78	144	151	83.89	77.87		665.5	70	137.8	151	88.75	83.31	0.353613
205003NY	356858	25	145.1	151	88.43	83.09		68680.5	30	137.2	151	90.48	84.95	0.192459
205005NY	114925	41	145.2	151	92.62	88.31		31737.5	30	137.5	151	92.02	87.19	0.276158
205006NY	554465	26	145.3	151	92.68	88.35		130020	30	137.2	151	91.67	86.71	0.234495
205007NY	720845	25	145.2	151	88.78	83.53		132866	30	137.2	151	90.44	85.11	0.184319
205008NY	228486	37	145.3	151	92.86	88.66		55715.5	30	137.2	151	91.96	87.22	0.243846
205010NY	579250	46	145.3	151	92.83	88.65		135673	30	137.2	151	91.9	87.15	0.234222
205011NY	372938	45	145.3	151	92.84	88.66		90730.5	30	137	151	91.93	87.23	0.243286
205012NY	11400	57	145.3	151	93.48	91.22		2134	33	137.3	151	93.77	91.71	0.187193
205013NY	733378	25	145.3	151	89.5	84.4		126028	30	137.1	151	90.91	85.77	0.171847
205014NY	21341	25	145.1	151	89.97	84.83		3610	43	137.1	151	91.12	85.94	0.169158
205017NY	618737	25	144.5	151	89.6	84.78		184098	30	137.4	151	90.14	85.14	0.297538
205022NY	952208	30	144.4	151	90.08	85.22		267056	30	137.4	151	90.68	85.6	0.28046
205023NY	994	72	143.9	151	90.46	85.9		362.5	65	138	151	92.77	88.5	0.364688
205025NY	639547	37	145.3	151	92.72	88.48		153810	30	137	151	92	87.27	0.240498
205029NY	9424	65	145.2	151	93.03	88.76		2810.5	36	137.6	151	92.89	88.24	0.298228
205030NY	880129	26	144.4	151	89.32	84.33		240676	29	137.5	151	89.7	84.43	0.273455
205031NY	429808	26	144.6	151	89.75	84.77		131858	30	137.5	151	90.64	85.53	0.306782
205032NY	540900	27	144.8	151	89.92	85		131236	30	137.6	151	90.11	84.97	0.242624
205033NY	689230	32	144.7	151	89.93	84.97		177394	30	137.7	151	90.08	84.87	0.25738
205034NY	496117	29	144.6	151	89.28	84.38		149692	30	137.5	151	90.01	84.96	0.301727
205035NY	313512	38	145.4	151	92.63	88.26		73960.5	30	136.8	151	91.78	86.88	0.23591
205037NY	423399	26	145.1	151	89.37	84.16		80467	31	137.3	151	91.07	85.78	0.19005
205039NY	439109	39	144.5	151	89.75	84.98		126678	30	137.6	151	90.29	85.35	0.288489
205043NY	14412	38	144.9	151	93.13	89.08		4031	32	137.4	151	92.82	88.48	0.279697
205044NY	315156	41	145.4	151	92.32	88.01		77532.5	30	136.9	151	91.42	86.63	0.246013
205045NY	230007	35	143.5	151	89.13	84.16		79304.5	30	137	151	90.01	84.75	0.344792
205046NY	733583	25	145.5	151	92.39	88.06		182978	30	136.7	151	92.11	87.35	0.249431
205049NY	202300	30	145.3	151	92.78	88.52		51090.5	30	137.5	151	91.8	86.96	0.252548
205050NY	246483	35	144.3	151	89.34	84.53		85285.5	30	137.4	151	90.65	85.77	0.34601
205051NY	379934	31	145.5	151	92.44	88.03		96583.5	30	136.8	151	92.41	87.56	0.254211
205052NY	386718	34	145.3	151	92.45	88.04		97645	30	137.3	151	91.55	86.53	0.252497
205055NY	405426	25	144.4	151	89.7	84.83		123614	28	137.6	151	90.48	85.46	0.304899
205056NY	396022	25	145.1	151	89.01	83.86		74099	30	137.2	151	90.78	85.63	0.187108
205057NY	825594	33	145.5	151	92.53	88.25		187636	30	136.6	151	91.96	87.2	0.227273
205060NY	379043	25	145.3	151	89.56	84.3		64353.5	30	137	151	90.89	85.66	0.169779
205061NY	3121	51	144.8	151	92.51	88.22		953	35	137.5	151	92.99	88.49	0.305351
205063NY	673774	29	145.3	151	89.51	84.22		110700	30	137.1	151	90.85	85.52	0.164299
205065NY	761862	32	144.3	151	89.85	85.03		253964	30	137.4	151	90.71	85.7	0.333347
205066NY	633139	30	145.5	151	92.56	88.28		146303	30	136.6	151	92.14	87.46	0.231076
205067NY	740809	26	145.3	151	89.59	84.38		126246	30	137.2	151	90.92	85.63	0.170417
205068NY	565820	25	145.2	151	89.32	84.08		104727	30	137.3	151	90.99	85.69	0.185089
205069NY	320776	30	144.7	151	89.86	84.97		89826	30	137.6	151	90.41	85.33	0.280027
205070NY	8471	47	144.5	151	94.44	90.82		979.5	30	137.1	151	93.79	89.73	0.11563
205071NY	214227	25	144.4	151	89.56	84.72		69130.5	30	137.4	151	90.55	85.58	0.322697
205072NY	315729	29	145.1	151	89.11	84.09		61461.5	30	137.3	151	91.25	86.26	0.194665
205073NY	426775	30	145.4	151	92.36	88.06		108428	30	136.6	151	92.38	87.75	0.254062
205074NY	496789	27	144.4	151	89.32	84.34		162461	30	137.6	151	90.17	84.99	0.327022
205075NY	10344	46	144.8	151	93.51	89.53		1811	30	138.1	151	92.07	87.53	0.175077
205077NY	856	81	144.2	151	89.46	84.59		277	73	137.5	151	91.43	86.83	0.323598
205081NY	392430	27	145.2	151	89.3	84.12		71506	30	137.2	151	91.06	85.87	0.182213
205085NY	394269	28	145.3	151	89.64	84.37		68523.5	30	137.1	151	91.05	85.74	0.173799
205086NY	352444	32	145.3	151	89.64	84.44		60267	31	137	151	91.2	86.06	0.170997
205087NY	479429	25	145.2	151	89.59	84.44		82319.5	30	137.1	151	90.95	85.81	0.171703
205090NY	520349	25	145.3	151	89.47	84.33		93586	30	137.2	151	90.98	85.85	0.179852
205091NY	390150	36	145.4	151	92.67	88.35		94768.5	30	137	151	91.76	86.87	0.242903
205092NY	121893	43	145.5	151	92.19	87.74		303.5	36	138.9	151	92.09	87	0.00248989
205093NY	531041	25	145.4	151	91.97	87.63		131202	30	136.5	151	91.62	86.95	0.247065
205100NY	179854	49	145.3	151	93.53	91.44		48487.5	30	137.4	151	93.99	91.98	0.269594
205101NY	245365	35	145.4	151	92.73	88.27		61606.5	30	136.9	151	91.8	86.65	0.251081
205102NY	287976	26	145.4	151	92.33	87.96		71802	29	136.8	151	92	87.18	0.249333
205103NY	256767	27	145.2	151	89.16	84.01		49810.5	30	137.3	151	91.2	86.06	0.193991
205105NY	449676	25	144.4	151	89.03	84.07		141349	30	137.6	151	89.64	84.41	0.314335
205107NY	633069	25	145.2	151	89.3	84.05		115752	30	137.2	151	91	85.71	0.182843
205108NY	109867	28	145.1	151	92.97	88.82		30984	30	137.6	151	92.34	87.72	0.282014
205111NY	453215	30	145.3	151	89.76	84.45		75984.5	30	136.9	151	91.08	85.77	0.167657
205114NY	1277516	41	145.5	151	92.05	87.54		289614	30	136.4	151	91.32	86.2	0.226701
205115NY	670133	25	144.8	151	89.84	84.92		169590	30	137.7	151	90.09	84.95	0.253068
205116NY	14955	31	144.7	151	93.02	88.95		4133	30	137.5	151	92.77	88.32	0.276362
205117NY	448519	27	145.2	151	89.2	84.06		83263.5	30	136.9	151	90.84	85.74	0.185641
205118NY	3481	63	145.3	151	94.19	90.29		175	69	138.1	151	92.91	88.56	0.0502729
205119NY	256831	35	145.3	151	92.7	88.46		69232.5	30	137.4	151	91.9	87.19	0.269564
205121NY	1015885	30	145.5	151	92.55	88.28		234398	30	136.4	151	92.02	87.26	0.230733
205122NY	349418	26	145.2	151	89.27	83.98		62726	30	137.1	151	90.7	85.44	0.179516
205124NY	270717	25	145.3	151	89.49	84.31		47679.5	30	137	151	90.85	85.72	0.176123
205125NY	534283	34	145.4	151	92.78	88.41		130389	30	136.9	151	91.83	86.82	0.244045
205126NY	335814	28	145.5	151	92.42	87.99		79710.5	30	136.7	151	92.05	87.11	0.237365
205127NY	447097	44	145.4	151	92.91	88.67		109250	30	136.9	151	92.09	87.29	0.244354
205130NY	9286	38	144.6	151	90.03	84.85		1819.5	30	137.1	151	91.72	86.69	0.19594
205131NY	515423	39	145.5	151	92.44	88.1		126664	30	136.8	151	92.15	87.38	0.245749
205133NY	521333	28	145.3	151	89.64	84.39		93853.5	30	137.2	151	91.02	85.74	0.180026
205134NY	552719	27	145.2	151	89.22	83.92		101826	30	137.1	151	90.86	85.46	0.184227
205135NY	449125	33	145.2	151	89.59	84.41		82734.5	30	137.1	151	91.1	85.93	0.184213
205136NY	124914	44	145.4	151	92.85	88.53		30923.5	30	136.9	151	92.05	87.16	0.247558
205137NY	184912	54	145.5	151	92.4	87.86		47525	30	136.6	151	92.06	86.96	0.257014
205140NY	696582	29	144.4	151	89.69	84.85		218827	29	137.5	151	90.46	85.46	0.314144
205144NY	1115824	27	144.7	151	89.13	84.08		291546	30	137.5	151	89.22	83.86	0.261284
205146NY	485623	34	145.2	151	89.79	84.59		87027.5	30	137	151	91.43	86.21	0.179208
205147NY	254173	38	145.3	151	92.89	88.72		64048.5	30	137.2	151	92.06	87.41	0.251988
205148NY	156500	32	145.5	151	92.56	88.22		39132	26	136.6	151	92.41	87.64	0.250045
205149NY	219023	27	145.3	151	89.26	84.05		39385.5	30	136.9	151	91.05	85.87	0.179824
205151NY	467023	34	144.8	151	89.79	84.92		121828	30	137.7	151	90.22	85.18	0.260862
205154NY	33396	47	145.4	151	92.86	88.46		8581.5	33	136.9	151	92.17	87.2	0.256962
205155NY	139917	25	145.4	151	92.69	88.42		34197	30	136.6	151	92.55	87.93	0.244409
205157NY	493105	26	145.3	151	89.07	83.79		84997.5	31	136.9	151	90.42	85.13	0.172372
205159NY	160574	50	145.4	151	92.39	88.02		44508	30	137	151	91.57	86.66	0.277181
205161NY	150430	44	145.5	151	92.29	87.96		39654.5	30	136.5	151	92.21	87.54	0.263608
205162NY	496773	27	145.1	151	89.26	84.08		90461.5	30	137	151	90.9	85.73	0.182098
205163NY	44792	35	145.3	151	89.4	84.13		8234	32	137	151	91.01	85.75	0.183827
205164NY	268319	31	145.4	151	93.84	91.88		61803.5	30	137	151	93.92	91.9	0.230336
205165NY	275550	32	145.4	151	93.58	91.54		63644	30	137.1	151	93.66	91.56	0.230971
205168NY	400562	31	145.3	151	89.33	83.98		71479.5	30	137	151	90.53	85.11	0.178448
205171NY	207145	32	145.3	151	92.81	88.65		52205	30	137.1	151	92.01	87.37	0.252022
205172NY	517567	38	145.5	151	92.46	88.08		133068	30	136.8	151	92.35	87.5	0.257104
205173NY	799262	31	145.3	151	89.21	83.64		131088	30	137.1	151	90.14	84.31	0.164011
205182NY	106716	41	145.3	151	92.69	88.28		28873.5	30	137.4	151	91.82	86.79	0.270564
205183NY	165615	46	145.5	151	92.53	88.19		42143.5	30	136.5	151	92.61	87.87	0.254467
205188NY	19315	49	144.3	151	93.27	89.35		6784.5	30	137.8	151	93.36	89.15	0.351256
205189NY	417227	27	145.3	151	89.7	84.5		71520	30	137.2	151	91.23	86.02	0.171417
205191NY	434390	30	145.2	151	89.58	84.38		76917	30	137	151	91.09	85.98	0.177069
205194NY	343034	30	145.3	151	89.34	83.98		60393.5	30	137.1	151	90.55	85.11	0.176057
205197NY	434385	36	145.4	151	92.7	88.39		106245	30	137	151	92.38	87.64	0.244587
205201NY	233571	43	145.4	151	92.93	88.66		58771.5	30	136.8	151	92.21	87.4	0.251622
205203NY	176773	48	145.5	151	92.43	88.12		42802	30	136.4	151	92.29	87.65	0.24213
205205NY	228347	27	145.1	151	89.02	83.62		42341.5	30	137.1	151	90.75	85.21	0.185426
205207NY	426942	42	145.3	151	92.97	88.71		104002	30	137.1	151	92.22	87.42	0.243597
205208NY	340330	38	145.4	151	93.45	91.36		89852	30	137.2	151	93.85	91.82	0.264014
205209NY	10428	65	145.5	151	92.42	88		2750	30	136.7	151	92.89	88.14	0.263713
205210NY	682408	40	145.4	151	92.98	88.71		157274	30	137	151	92.1	87.25	0.230468
3311RAC001	220964	26	144.3	151	93.29	89.2		46701	30	137.7	151	90.71	85.62	0.211351
3311RAC003	258627	41	145.5	151	92.83	88.43		53715.5	30	136	151	91.47	86.16	0.207695
3311RAC004	1032141	32	145.1	151	89.51	84.23		211998	30	137.6	151	88.41	82.59	0.205396
3311RAC006	881786	25	145.3	151	92.71	88.37		200738	30	136.9	151	91.93	87.09	0.22765
3311RAC007	196609	33	145.5	151	92.88	88.72		52847.5	30	137.2	151	92.79	88.29	0.268795
3311RAC008	700580	25	143.9	151	93.46	89.26		141776	27	137.4	151	90.75	85.46	0.202369
3311RAC010	347173	34	145.5	151	92.89	88.74		70860	30	136	151	91.82	87.05	0.204106
3311RAC013	278905	38	145.5	151	93.03	88.8		56033.5	30	135.9	151	91.86	86.94	0.200905
3311RAC015	32335	39	144.2	151	93.15	89.02		6345.5	30	137.7	151	90.58	85.43	0.196242
3311RAC016	307293	43	145.3	151	92.61	88.33		75861	30	136.9	151	92	87.3	0.246869
3311RAC017	1088	103	145.4	151	85.89	80.32		356.5	32	137.5	151	91.59	86.65	0.327665
3311RAC019	226844	46	145.5	151	92.87	88.78		59598.5	30	137.1	151	92.61	88.19	0.262729
3311RAC020	430374	29	145.3	151	92.47	88.09		104827	30	136.9	151	92.07	87.33	0.243572
3311RAC021	376412	27	144.2	151	93.01	88.83		78765	27	137.6	151	90.21	85.07	0.209252
3311RAC022	898716	26	144.3	151	93.51	89.38		165612	30	137.6	151	90.79	85.59	0.184276
3311RAC023	504974	36	145	151	89.49	84.02		108860	30	137.6	151	88.39	82.29	0.215575
3311RAC024	918521	28	144.3	151	93.33	89.14		175097	28	137.7	151	90.39	85.05	0.190629
3311RAC025	702287	25	144.2	151	93.55	89.34		132834	30	137.8	151	90.58	85.23	0.189145
3311RAC026	1032	88	145	151	83.63	77.58		308	81	137.3	151	91.61	86.54	0.29845
3311RAC027	425402	25	145.5	151	92.83	88.69		106208	30	137.1	151	92.71	88.23	0.249665
3311RAC028	303981	31	145.3	151	92.35	87.9		74362	30	136.7	151	91.85	86.96	0.244627
4147VAS	875871	29	145.3	151	89.76	84.62		167581	30	136.2	151	90.91	85.6	0.191331
4170VAS	655425	25	145.3	151	89.59	84.57		119459	30	136.1	151	90.81	85.71	0.182262
4194VAS	34835	47	145.5	151	93.61	91.55		8715	30	136.9	151	94.21	92.31	0.250179
4210VAS	448049	25	145.4	151	89.44	84.35		83782	30	136.1	151	90.81	85.65	0.186993
4246VAS	101259	27	145.4	151	89.44	84		20574	32	136.1	151	90.57	84.83	0.203182
4255VAS	84042	58	145.4	151	93.24	91.13		20897	32	137	151	93.63	91.57	0.248649
4261VAS	154274	29	145.4	151	89.25	84.01		29784	30	136	151	90.74	85.28	0.193059
4263VAS	60578	61	145.4	151	93.67	91.7		13091.5	30	136.8	151	93.83	91.79	0.21611
4299VAS	441804	28	145.4	151	89.61	84.46		78761	31	136	151	90.82	85.59	0.178271
4300VAS	594831	27	144.3	151	93.33	89.23		122776	29	137.7	151	90.4	85.23	0.206406
4301VAS	998700	27	145.3	151	89.62	84.53		166782	30	136.1	151	90.72	85.46	0.166999
4305VAS	271822	34	145.5	151	92.69	88.53		71714	30	136.9	151	92.47	87.94	0.263827
4307VAS	1292740	25	144.4	151	89.83	85.04		357725	29	137.4	151	90.27	85.28	0.276718
4323VAS	259765	26	145.4	151	89.42	84.2		47905.5	30	136.1	151	90.73	85.38	0.184419
4325VAS	502928	26	145.2	151	89.77	84.69		88354	30	136	151	91.04	85.86	0.175679
4327VAS	924182	43	145.6	151	92.96	88.77		187929	30	135.9	151	91.71	86.75	0.203346
4353VAS	2748458	25	144.2	151	93.47	89.4		481220	30	137.4	151	90.27	85.06	0.175087
4364VAS	128446	25	145.2	151	89.15	84.23		28622	30	136.5	151	91.31	86.32	0.222833
4374VAS	762046	28	145.4	151	89.49	84.22		137398	30	136.1	151	90.6	85.09	0.180301
4375VAS	1557	35	144.4	151	90.85	86.02		677	32	137.2	151	91.08	86.13	0.434811
4399VAS	807280	31	144.8	151	92.86	88.73		221162	29	137.2	151	92.32	87.81	0.27396
4417VAS	953730	27	145.4	151	89.58	84.52		164764	30	136.1	151	90.69	85.51	0.172758
4418VAS	549780	26	145.3	151	89.45	84.27		104294	30	136.1	151	90.61	85.26	0.189701
4421VAS	103194	38	145.4	151	88.93	83.86		20032.5	32	136.2	151	90.97	85.87	0.194125
4449VAS	916407	25	145.3	151	89.36	84.11		167156	28	136	151	90.22	84.74	0.182404
4453VAS	152621	30	145.3	151	93.47	91.32		32750.5	30	137.1	151	93.74	91.57	0.214587
4454VAS	168694	27	145.3	151	89.18	84.1		32180	26	136.1	151	90.83	85.72	0.19076
4456VAS	898511	26	145.2	151	92.42	88.11		217708	30	136.9	151	91.69	86.9	0.242299
4459VAS	122224	34	145.3	151	93.66	91.55		29845.5	30	137.1	151	94.05	92.02	0.244187
4460VAS	7977	54	145.3	151	89.16	83.96		1811.5	49	136.4	151	91.06	85.72	0.22709
4461VAS	525997	31	143.9	151	93.36	89.25		111796	29	137.6	151	90.37	85.15	0.21254
4463VAS	8456	53	144.4	151	88.88	83.55		2531.5	44	137.4	151	89.23	83.53	0.299373
4465VAS	175720	31	145.4	151	89.28	84.08		33205.5	30	136.1	151	90.76	85.43	0.188968
4489VAS	310981	37	145.4	151	89.56	84.47		56481	30	136	151	90.93	85.79	0.181622
4797VAS	514559	25	145.4	151	89.88	84.8		84973.5	30	136.4	151	91.15	86.07	0.165138
4879VAS	427192	40	145.3	151	93.74	91.74		108042	30	137.2	151	93.97	92	0.252913
4881VAS	623294	29	144.4	151	89.96	85.09		207524	30	137.3	151	90.96	85.94	0.332946
4882VAS	747979	26	144.6	151	89.41	84.49		208162	30	137.4	151	89.89	84.76	0.2783
4889VAS	495101	29	144.6	151	89.64	84.66		144648	30	137.3	151	90.06	84.87	0.29216
4896VAS	994489	27	144.6	151	89.22	84.16		262034	30	137.4	151	89.41	84.05	0.263487
A21-1921	2086110	27	145.1	151	89.68	84.46		420785	30	137.4	151	88.57	82.78	0.201708
A21-2328	801317	41	145.4	151	93.53	91.5		173794	30	136.9	151	93.56	91.45	0.216885
AL20003	1026288	27	144.7	151	89.63	84.59		261361	30	137.6	151	89.52	84.12	0.254666
AL20004	180838	37	144.5	151	89.51	84.34		60181	30	137.6	151	90.26	84.87	0.33279
AL20006	1037634	25	144.5	151	89.72	84.86		320804	30	137.3	151	90.33	85.28	0.309169
ALC21271	47805	45	145.4	151	93.67	91.68		11140	30	136.9	151	93.81	91.79	0.23303
APB19008	230253	27	144.6	151	89.37	84.32		75922.5	30	137.6	151	90.44	85.24	0.329735
ARC1923	532047	27	145.5	151	92.74	88.49		109490	30	136.2	151	91.31	86.27	0.20579
ARC2010	281765	40	145.4	151	93.7	91.71		69120.5	30	137.1	151	93.88	91.88	0.245313
ARM19004	2602	54	144.8	151	83.78	77.74		765	46	137.4	151	89.17	83.67	0.294005
AV20001	793768	25	144.5	151	89.51	84.67		237512	30	137.4	151	90.21	85.22	0.299221
AV20002	460601	27	145.4	151	89.86	84.71		78578.5	30	136.5	151	91.37	86.2	0.1706
AV20003	447227	36	144.7	151	89.77	84.83		123652	30	137.5	151	90.16	85.04	0.276485
BAS1804	1520866	26	144.1	151	93.36	89.14		290098	30	137.6	151	90.25	84.81	0.190745
BAS20007	368393	29	144.8	151	89.48	84.54		105076	30	137.6	151	89.8	84.67	0.285227
BJL18001	538022	27	145.3	151	89.44	84.43		107425	30	136.3	151	91.02	86	0.199667
BL1902	115296	32	145.5	151	92.95	88.92		31369	30	137.2	151	92.82	88.49	0.272074
BL1903	204653	25	145.3	151	89.49	84.38		33082.5	28	136.3	151	91.15	86.03	0.161652
BL1904	586023	25	144.2	151	93.21	88.98		113611	30	137.7	151	89.93	84.47	0.193868
BL2009	1379043	25	144.6	151	89.38	84.35		367932	30	137.6	151	89.45	84.02	0.266802
BS2101	260626	32	145.3	151	89.49	84.31		49776	30	137	151	90.94	85.81	0.190986
BS2102	216174	34	145.3	151	89.41	83.9		40631	30	137.1	151	90.63	84.95	0.187955
BS2103	278612	28	145.3	151	89.62	84.41		51215.5	30	137	151	91.11	85.91	0.183824
BSP19029	89692	49	145.5	151	92.76	88.56		18429.5	30	135.7	151	91.79	87	0.205475
BSP19061	538473	31	145.4	151	89.91	84.74		97647	30	136.1	151	91.13	85.81	0.181341
BSP19072	838897	28	145.4	151	89.79	84.6		137565	30	136	151	90.78	85.44	0.163983
CAS1801	636977	29	145.4	151	89.66	84.53		101632	30	136.3	151	90.9	85.75	0.159553
CAS19002	145329	35	145.4	151	92.76	88.58		36590	27	136.6	151	92.62	88.09	0.251774
CAS19057	702937	32	145.5	151	92.98	88.86		172162	30	137	151	92.59	88.05	0.244917
CB2001	747881	27	144.7	151	89.59	84.65		194993	30	137.6	151	89.8	84.59	0.260727
CB2003	533655	30	144.6	151	89.75	84.73		144584	30	137.5	151	90.07	84.78	0.270932
CB2004	686045	25	144.1	151	89.59	84.91		200613	28	137.4	151	90.33	85.5	0.29242
CB2009	1271231	25	144.2	151	89.6	84.78		366597	27	137.3	151	89.92	84.74	0.28838
CB2010	189734	47	144.4	151	89.51	84.5		59266	30	137.4	151	90.17	84.92	0.312364
CB2011	524138	25	144.4	151	89.02	83.99		171858	30	137.5	151	89.98	84.79	0.327886
CC18164	802467	25	144.1	151	93.17	88.96		156741	30	137.8	151	89.84	84.42	0.195324
CC18222	1278747	26	144.9	151	89.6	84.46		297048	30	137.5	151	88.62	82.88	0.232296
CC18230	1778557	26	144.2	151	93.02	88.73		338254	26	137.7	151	89.47	83.89	0.190184
CC18234	75588	39	145.5	151	92.97	88.81		14989	30	135.9	151	91.66	86.77	0.198299
CC19004	161267	59	145.5	151	92.92	88.66		33953.5	30	135.9	151	91.49	86.4	0.210542
CC19005	328404	28	145.4	151	93.82	91.87		75734	30	137.1	151	94.04	92.08	0.230612
CC19006	624001	34	144.8	151	89.92	84.97		165920	30	137.6	151	90.22	85.03	0.265896
CC19021	173989	50	145.6	151	92.77	88.54		37359	30	135.9	151	91.76	86.83	0.21472
CC19022	44975	38	144.5	151	89.58	84.65		15320.5	30	137.5	151	90.88	85.91	0.340645
CC19025	9970	65	144.3	151	90.18	85.3		2774.5	54	137.3	151	90.93	85.88	0.278285
CC19032	233625	57	145.4	151	93.6	91.6		49450	30	137	151	93.64	91.55	0.211664
CC19052	328759	31	144.7	151	89.76	84.73		91763	30	137.6	151	90.04	84.78	0.279119
CC19063	179159	29	144.6	151	89.56	84.7		58057.5	30	137.6	151	90.51	85.58	0.324056
CC19068	291834	41	145.4	151	93.61	91.62		66506	30	137.1	151	93.75	91.72	0.22789
CC20044	745754	27	145.4	151	89.68	84.61		126506	29	136.4	151	90.94	85.85	0.169635
CC20046	410502	45	145.5	151	92.28	87.89		105859	30	136.7	151	92.11	87.31	0.257877
CC20061	426061	37	145.4	151	92.69	88.46		104632	29	136.9	151	91.9	87.18	0.245579
CC20093	204586	33	145.4	151	92.56	88.32		51144.5	30	136.7	151	92.46	87.89	0.24999
CC20100	585712	27	145.4	151	89.5	84.15		102208	30	136.4	151	90.64	85.05	0.174501
CC20102	988937	25	145.4	151	89.7	84.6		163678	30	136.4	151	91.01	85.84	0.165509
CC20105	833637	32	145.4	151	89.86	84.68		144668	30	136.4	151	91.08	85.81	0.173538
CC20148	475006	34	144.6	151	89.65	84.7		145081	30	137.6	151	90.4	85.28	0.30543
CC20149	31333	67	145.4	151	92.71	88.47		7998	30	137	151	92.16	87.52	0.255258
CC20150	117236	47	145.5	151	92.41	87.9		30591.5	30	136.7	151	92.25	87.23	0.260939
CC20191	1470163	25	144.5	151	89.76	84.92		388646	30	137.3	151	89.93	84.77	0.264356
CC20229	17015	43	144.5	151	89.88	84.89		5823	32	137.4	151	90.8	85.58	0.342227
CC21060	343679	26	145.2	151	89.51	84.1		65806.5	31	137.1	151	90.81	85.26	0.191477
CON2001	590649	35	144.5	151	89.63	84.72		177053	30	137.5	151	90.63	85.61	0.29976
CON2002	428566	29	144.4	151	89.39	84.42		145574	30	137.4	151	90.45	85.35	0.339677
CPM19008	479673	33	144.7	151	89.55	84.47		129887	30	137.5	151	89.98	84.64	0.270782
CPM19017	298280	37	145.5	151	92.54	88.11		74000.5	30	136.6	151	92.3	87.37	0.248091
CPM19023	288691	48	145.5	151	92.91	88.82		62180.5	30	136.1	151	91.65	86.88	0.215388
CPM19027	349310	33	145.5	151	92.52	88.17		81178.5	28	136.3	151	92.43	87.7	0.232397
CPM19102	100122	45	145.3	151	92.57	88.2		26050	30	136.8	151	92.35	87.57	0.260183
CPM19127	238991	47	145.5	151	92.86	88.54		48236.5	30	136	151	91.25	86.11	0.201834
CPM19131	321322	29	144.7	151	89.91	84.97		95274.5	30	137.7	151	90.33	85.17	0.296508
DJ0120	767480	25	144.5	151	89.75	84.81		213822	30	137.5	151	90.14	84.94	0.278602
DJ0220	492852	29	144.4	151	89.65	84.8		145650	30	137.4	151	90.26	85.27	0.295524
DJ0620	252521	29	144.5	151	89.28	84.38		82699.5	30	137.4	151	90.54	85.56	0.327496
DJ0720	250478	26	144.6	151	89.44	84.6		80325	30	137.5	151	90.44	85.5	0.320687
DJ2004	545513	25	144.8	151	89.64	84.76		149429	29	137.6	151	90.16	85.11	0.273924
DWR19009	81208	30	145.4	151	89.76	84.53		15972	32	136.1	151	91.42	86.18	0.19668
DWR19025	621449	25	145.4	151	89.47	84.3		115848	30	136	151	90.74	85.47	0.186417
DWR19033	617888	28	144.6	151	89.76	84.8		172610	30	137.6	151	90.34	85.21	0.279354
DWR19034	771810	26	144.3	151	93.58	89.5		138808	30	137.8	151	90.28	85.01	0.179847
DWR19048	303324	31	144.7	151	89.66	84.8		92565.5	30	137.6	151	90.63	85.71	0.30517
DWR19082	349135	44	145.5	151	92.76	88.66		93752.5	30	137.1	151	92.61	88.19	0.268528
DWR19084	696078	25	145	151	89.54	84.35		147288	30	137.6	151	88.55	82.86	0.211598
DWR19087	141875	27	145.2	151	92.73	88.46		33350.5	30	137.1	151	92.13	87.38	0.23507
DWR19135	464382	43	145.3	151	92.72	88.4		103550	30	136.9	151	91.86	87.07	0.222983
EMW21001	375602	28	145.3	151	89.7	84.42		71363.5	31	137	151	91.08	85.77	0.189998
GA19006	565740	27	145.4	151	89.5	84.19		96318.5	30	136.5	151	90.73	85.28	0.170252
GA19015	269093	26	145.4	151	89.82	84.69		44299.5	30	136.4	151	91.2	86.09	0.164625
GA19019	33040	25	145.3	151	88.9	83.61		6027.5	33	136.3	151	91.3	85.96	0.18243
GA19041	382149	28	145.4	151	89.83	84.55		69606.5	30	136.2	151	90.98	85.51	0.182145
GH19014PCR	120230	42	145.4	151	92.65	88.42		33690.5	30	136.9	151	92.83	88.29	0.280217
GH19015	387494	27	144.2	151	89.57	84.64		118034	30	137.5	151	90.15	84.92	0.304607
GH19021	182642	34	145.5	151	92.86	88.69		38573	30	136.2	151	91.86	87.08	0.211195
JB19001	52768	61	145.4	151	93.06	89.06		15515	30	137.5	151	93	88.72	0.294023
JB19004	110953	45	144.5	151	89.61	84.72		38581	30	137.5	151	90.89	85.93	0.347724
JJ18174	447182	25	145.3	151	89.94	85		74990.5	30	136.7	151	91.27	86.4	0.167696
JJ19216	551544	25	144.5	151	89.62	84.71		176353	30	137.6	151	90.23	85.16	0.319744
JJ19247	560836	28	144.8	151	89.7	84.62		140330	30	138	151	89.2	83.66	0.250215
JJ19248	151629	39	144.1	151	93.21	88.97		32461	30	137.7	151	90.37	85	0.214082
JJ19249	59896	47	145.5	151	92.75	88.6		17359	30	137.3	151	92.66	88.17	0.289819
JJ19255	417527	27	145.3	151	89.84	84.77		70047.5	30	136.4	151	91.09	86.02	0.167768
JJ20035	169259	32	144.6	151	89.82	85		54949	30	137.6	151	90.8	85.89	0.324644
JLS20001	996927	25	144.3	151	89.23	84.25		322928	27	137.3	151	89.89	84.62	0.323924
JLS21001	434562	29	145.3	151	89.69	84.45		78731	29	137.1	151	91.2	85.93	0.181173
JM19003PCR	906034	28	145	151	89.37	84.26		206284	30	137.5	151	88.62	83.04	0.227677
JM19008	149762	43	145.5	151	92.68	88.41		33475.5	30	136.2	151	91.68	86.68	0.223525
JM19014	255172	37	145.2	151	92.58	88.37		69237.5	30	137.3	151	92.19	87.6	0.271337
JM19016	125080	45	145.5	151	92.67	88.33		26926	30	136	151	91.56	86.45	0.21527
JM19017	3143232	25	144	151	93.52	89.5		531698	26	137.6	151	89.94	84.65	0.169157
JM19018	186124	61	145.5	151	92.89	88.74		39042.5	30	136.1	151	91.48	86.67	0.209766
JM19020	707828	33	145.5	151	92.8	88.51		160335	26	136.6	151	92.36	87.59	0.226517
JM19021	1018579	41	145.5	151	92.86	88.59		187268	30	136.2	151	91.33	86.26	0.183852
JM19023	384667	28	144.4	151	89.65	84.77		120033	30	137.5	151	90.53	85.55	0.312044
JM20006	417945	35	144.7	151	89.52	84.64		137322	30	137.6	151	90.37	85.38	0.328565
JM2001	527936	31	144.6	151	89.59	84.58		153845	30	137.6	151	90.1	84.9	0.291408
JM2102	549408	29	145.3	151	89.52	84.24		101864	30	137.1	151	90.97	85.65	0.185407
JM2103	485365	27	145.3	151	89.44	84.03		89151	30	137	151	90.83	85.32	0.183678
JM2105	578370	27	145.3	151	89.72	84.57		103311	30	137.1	151	91	85.81	0.178624
JM2120	474672	29	145.2	151	89.29	84.24		87612	30	137.3	151	90.95	85.87	0.184574
JR18189	412569	35	145.3	151	89.69	84.59		72900.5	30	136.1	151	91.16	85.97	0.176699
JR18268	229029	39	145.5	151	89.67	84.53		38240	30	136.3	151	91.05	85.89	0.166966
JR19100	317573	38	145.5	151	92.57	88.32		82314	30	137.1	151	92.14	87.45	0.259197
JR19108	94044	40	145.3	151	92.25	87.8		24069.5	30	137	151	91.64	86.71	0.255939
JR19141	77720	40	145.5	151	92.36	88.16		21709	32	137	151	92.15	87.65	0.279323
JR1920	2483340	25	144.2	151	93.64	89.64		391650	27	137.6	151	90.06	84.8	0.157711
JR1921	335254	30	145.3	151	92.55	88.19		77928	29	136.8	151	92.02	87.22	0.232445
JR1924	795347	27	145.1	151	89.59	84.43		165227	30	137.5	151	88.72	83.08	0.207742
JR1926	302185	27	145.4	151	89.69	84.41		50503	30	136	151	90.82	85.42	0.167126
JR1927	677528	25	145.4	151	90.02	84.87		112740	30	136.4	151	91.41	86.2	0.1664
JR1929	621260	29	145.4	151	89.82	84.66		99027	30	136.4	151	91.21	85.98	0.159397
JR1930	1634	69	145	151	92.27	87.9		532.5	92	137.5	151	93.55	89.11	0.325887
JR1933	423319	38	145.5	151	92.86	88.77		105003	30	137.2	151	92.44	87.92	0.248047
JR1934	68713	43	145.4	151	89.4	84.22		13118	30	136.1	151	90.74	85.51	0.19091
JR1935	238295	33	145.2	151	92.81	88.64		60610.5	30	136.9	151	92.22	87.66	0.254351
JR1936	253089	27	145.4	151	89.4	84.15		45044	30	136.3	151	90.59	85.15	0.177977
JR1938	69319	52	145.5	151	92.84	88.62		19327	30	137.2	151	92.76	88.17	0.278812
JR1939	306161	43	145.2	151	92.52	88.1		79846.5	30	136.9	151	92	87.1	0.260799
JR1941	2579	55	144.2	151	91.67	87.2		966.5	32	137.4	151	92.96	88.47	0.374758
JR1943	176316	51	145.5	151	92.91	88.77		44791	30	137.1	151	92.83	88.34	0.254038
JR1946	1745000	26	144.3	151	93.16	88.9		317997	26	137.7	151	89.79	84.24	0.182233
JR1956	390987	30	145.3	151	89.47	84.4		70911	30	136.1	151	90.87	85.71	0.181364
JR1962	151046	46	145.5	151	92.59	88.4		41261.5	30	137.2	151	92.56	88.04	0.273172
JR1971	145523	31	145.2	151	89.41	84.34		25853.5	30	135.9	151	91.14	86.01	0.177659
JR1973	1077574	26	145.5	151	93.04	88.88		222891	30	136.1	151	91.85	86.97	0.206845
JR1975	632643	26	145.3	151	89.34	84.06		116246	30	136.3	151	90.58	85.1	0.183747
JR1977	1182895	25	143.9	151	93.52	89.48		214686	22	137.7	151	90.25	85.05	0.181492
JR1982	385284	38	145.1	151	92.62	88.39		100410	30	137.1	151	92	87.32	0.260614
JR1987	67624	39	145.3	151	92.05	87.62		18653.5	30	136.9	151	91.58	86.8	0.275841
JR1995	92841	30	145.4	151	89.61	84.46		17365.5	31	136.4	151	91.25	86.19	0.187046
JR2130	259550	29	145.3	151	89.57	84.28		45947	30	136.9	151	91.19	85.99	0.177026
JW19014	91092	53	145.5	151	92.92	88.77		19294.5	30	136	151	91.81	87.01	0.211813
JW2007	694815	25	144.5	151	89.82	84.94		191484	30	137.6	151	90.36	85.35	0.275591
JW2109	349129	25	145.3	151	89.53	84.21		63558	30	137	151	90.96	85.65	0.182047
KCS19005	275300	44	145.5	151	92.97	88.72		58095	30	135.8	151	91.88	86.9	0.211024
KCS20006	205221	27	144.6	151	89.57	84.73		67450	30	137.5	151	90.46	85.56	0.32867
KL19003	823764	36	145	151	89.64	84.42		173745	31	137.6	151	88.77	83.05	0.210916
KL20001	493184	35	144.6	151	88.98	83.73		139506	30	137.7	151	89.02	83.41	0.282868
KL20011	759323	27	144.7	151	89.67	84.62		188098	30	137.6	151	89.84	84.5	0.247718
KL20015	712676	31	145.4	151	89.87	84.66		111836	30	136.3	151	91.21	85.94	0.156923
KM19023	121442	29	144.5	151	89.4	84.4		39804	29	137.5	151	90.31	85.12	0.327761
KM19024	139177	54	145.3	151	92.32	87.89		36401.5	32	136.9	151	91.85	86.99	0.261548
KM19029	216824	31	144.3	151	93.21	88.98		45129.5	30	137.8	151	90.25	84.89	0.208139
KM19031	54260	65	145.5	151	92.62	88.37		15146	32	137.4	151	92.47	87.82	0.279137
KM19034	109040	47	145.2	151	92.42	88.02		28860	30	137.1	151	91.9	87.06	0.264674
KM19036	78866	53	144.7	151	89.53	84.33		24932	31	137.7	151	89.93	84.43	0.316131
KM19041	97398	32	145.5	151	92.74	88.52		26756.5	30	137.3	151	92.44	87.81	0.274713
KM20007	657507	27	145.4	151	89.79	84.69		111562	30	136.4	151	91.08	86	0.169675
KM20023	415775	35	144.7	151	89.83	84.93		117258	30	137.7	151	90.15	85.05	0.282022
KM20025	359337	28	144.7	151	89.58	84.51		105550	30	137.7	151	89.93	84.63	0.293737
KM20043	994156	25	144.4	151	89.63	84.7		286110	30	137.4	151	90.07	84.9	0.287791
KM20057	545701	30	144.5	151	89.74	84.82		154725	30	137.5	151	90.27	85.12	0.283534
KYS190011	271974	28	145.4	151	89.47	84.4		47512	30	136.5	151	91.27	86.23	0.174693
KYS190022	1449	73	145	151	91.78	87.27		501.5	54	137.1	151	93.33	88.78	0.346101
KYS190024	282428	31	144.1	151	93.17	88.99		61525.5	30	137.3	151	90.48	85.29	0.217845
KYS190056	705275	28	145.4	151	89.87	84.63		111226	30	136.4	151	91.04	85.66	0.157706
KYS190059	854115	26	145.4	151	89.83	84.67		128480	27	136.3	151	91.14	85.93	0.150425
KYS190064	47537	46	145.4	151	92.35	88.02		13277	30	137.2	151	92.32	87.6	0.279298
KYS190105	942387	33	144	151	93.32	89.26		183526	30	137.7	151	90.3	85.17	0.194746
KYS20161	162041	38	144.5	151	89.21	84.08		56060	30	137.6	151	90.19	84.82	0.345962
KYS20177	482328	25	145.3	151	89.66	84.44		86361.5	30	136.5	151	90.84	85.54	0.179051
LA2005	638960	25	145.3	151	89.24	83.83		110314	30	137	151	90.44	84.93	0.172646
LA2027	380396	30	145.3	151	89.43	84.05		66475	30	137	151	90.7	85.23	0.174752
LA2034	233800	27	145.2	151	89.19	84.07		44311.5	30	137.2	151	91.07	85.97	0.189527
LA2040	452946	26	145.3	151	89.2	83.78		77805.5	30	137.2	151	90.31	84.72	0.171777
LA2060	664674	27	145.3	151	89.16	83.93		116948	30	137.2	151	90.79	85.48	0.175947
LV0003	226339	57	145.6	151	92.92	88.76		44734.5	30	136	151	91.58	86.7	0.197644
LV0013	161806	25	144.6	151	89.69	84.85		50463.5	30	137.6	151	90.65	85.73	0.311877
LV0014	349227	27	144.5	151	89.77	84.84		110829	30	137.6	151	90.6	85.51	0.317355
LV1901	288463	33	145.4	151	89.41	84.25		52292	31	136.3	151	91.12	85.97	0.181278
LV1902	181234	43	145.5	151	92.72	88.46		49007.5	30	137.2	151	92.7	88.07	0.27041
MAT18262	76235	47	145.5	151	92.85	88.67		20949.5	31	137.1	151	92.46	87.8	0.274802
MAT18297	727616	26	145.4	151	89.74	84.56		133947	29	136.1	151	90.89	85.56	0.18409
MD20169	372706	26	144.5	151	89.69	84.71		115922	30	137.5	151	90.47	85.31	0.311029
MD20170	748680	30	144.5	151	89.5	84.63		225888	30	137.5	151	90.16	85.05	0.301715
MD20171	292717	34	144.8	151	89.77	84.92		83134	30	137.7	151	90.43	85.4	0.284008
MD20172	1506184	25	144.4	151	89.75	84.89		417156	30	137.3	151	90.01	84.86	0.276963
MD20173	828895	25	144.6	151	89.61	84.74		219842	30	137.6	151	89.85	84.74	0.265222
MD20175	309468	26	144.8	151	89.79	84.9		83845	30	137.6	151	90.3	85.26	0.270933
MGB19042	458477	53	145.6	151	92.76	88.6		97218.5	30	135.9	151	91.57	86.79	0.212047
MGB19171	144720	48	145.1	151	89.47	84.24		35103.5	30	137.7	151	88.71	82.96	0.242561
MGB19209	277795	26	145.3	151	89.45	84.23		55114.5	29	136.2	151	90.86	85.47	0.1984
MGB19214	571455	27	145.4	151	89.66	84.5		94158	30	136	151	90.8	85.55	0.164769
MGB19229	173095	54	145.5	151	92.9	88.79		47183.5	30	137.3	151	92.86	88.44	0.272587
MGB19230	309009	36	145.3	151	92.71	88.35		73174.5	30	136.9	151	92.12	87.32	0.236804
MGB19257	148345	37	145.5	151	93.01	88.93		39049	30	137.2	151	92.77	88.35	0.263231
MGB19315	628480	25	144.6	151	89.26	84.33		186337	29	137.6	151	89.75	84.67	0.296488
MGB19316	5838	75	145.3	151	92.99	88.96		1874	32	137.9	151	93.49	89.27	0.321
MGB19384	662956	41	145.3	151	92.72	88.4		160863	30	136.8	151	92.15	87.36	0.242645
MGB19402	121600	68	145.6	151	92.91	88.67		26734	30	135.8	151	91.93	87.01	0.219852
MGB19416	32175	50	145.3	151	93.02	89.01		8223	32	137.3	151	92.43	87.98	0.255571
MGB20001	275944	26	145.3	151	92.53	88.15		71367	30	137	151	91.73	86.79	0.258629
MI19035	330618	34	145.5	151	92.2	87.79		86429.5	30	136.8	151	92.1	87.23	0.261418
MI19045	1164715	25	144	151	93.34	89.05		226174	28	137.5	151	90.05	84.5	0.194188
MI19053	400132	50	145.5	151	92.82	88.66		81904.5	30	136	151	91.49	86.67	0.204694
MI19065	408051	36	145.2	151	92.62	88.11		102595	30	136.9	151	91.89	86.79	0.251427
MI19069	148982	44	145.5	151	92.7	88.45		41358.5	30	137.1	151	92.55	87.88	0.277607
MI19082	1751826	25	144	151	93.08	88.94		328073	27	137.5	151	89.62	84.28	0.187275
MI19084	1444960	25	145	151	89.27	84.12		319278	30	137.5	151	88.29	82.62	0.220959
MI19089	293901	36	145.5	151	93.03	88.98		60603.5	28	136.2	151	91.79	87.1	0.206204
MI19091	78118	41	145.5	151	92.75	88.55		15097.5	31	135.9	151	92.25	87.52	0.193265
MI19092	465358	32	145.3	151	93.57	91.47		111746	30	137.2	151	93.72	91.61	0.24013
MI19107	179688	33	145.4	151	92.54	88.28		47266	30	137	151	92.41	87.71	0.263045
MI19116	145691	30	144.8	151	89.21	84.13		34930	30	137.5	151	89.09	83.6	0.239754
MI19133	4840	48	145	151	92.9	88.72		1460	36	136.9	151	93.28	88.86	0.301653
MI19136	149070	64	145.5	151	92.68	88.46		33336.5	30	136.3	151	91.66	86.81	0.22363
MI19144	3882	43	143.4	151	92.68	88.48		1431	32	136.6	151	93.21	88.86	0.368624
MI19154	654	35	142.8	151	87.93	83.14		200	45	135	151	92.79	88.42	0.30581
MI19168	61161	68	145.4	151	92.54	88.21		17778.5	30	137.3	151	92.44	87.68	0.290684
MI19170	1367248	25	143.6	151	93.36	89.25		252027	22	137.3	151	90.02	84.66	0.184332
MI19171	538408	26	145.3	151	92.38	88.04		133393	30	136.9	151	91.54	86.74	0.247754
MI19186	561191	27	145.4	151	92.49	88.26		135301	30	136.7	151	92.1	87.48	0.241096
MI19190	124355	38	145.3	151	93.18	90.93		31208.5	30	137.1	151	93.57	91.4	0.250963
MI19192	101649	33	145.4	151	93.03	88.95		25985.5	30	137.3	151	92.86	88.42	0.25564
MI19202	391515	27	145.1	151	92.8	88.53		88118.5	30	136.9	151	91.98	87.23	0.225071
MI19209	185794	58	145.4	151	93.68	91.63		49018.5	30	137.1	151	94.02	92.03	0.263833
MI19211	407846	41	145.4	151	93.52	91.46		101118	30	137.1	151	93.74	91.67	0.247931
MI19212	159906	43	145.1	151	92.4	88.05		47158.5	30	137.3	151	92.08	87.32	0.294914
MI19215	80497	65	145.5	151	92.27	88.02		17930	30	136.2	151	90.99	86.12	0.222741
MI19221	14974	60	145.4	151	92.44	88.23		4363.5	32	137.1	151	92.36	87.84	0.291405
MI19225	113042	26	142.8	151	93.48	89.47		24850.5	25	136.3	151	90.81	85.8	0.219834
MI19233	157290	45	145.4	151	93.31	91.17		37484	30	137	151	93.65	91.52	0.238311
MI19234	138912	37	145.4	151	93.5	91.44		30012	30	137.1	151	93.52	91.35	0.21605
MI19235	464190	44	145.6	151	92.86	88.56		93288	30	135.9	151	91.59	86.52	0.200969
MLM19077	96518	32	145.1	151	89.39	84.25		23585	30	137.5	151	88.75	83.2	0.244359
MLM19079	45735	45	145.2	151	88.26	82.99		12397	34	137.6	151	88.12	82.39	0.271062
MLM19088	226235	42	145.5	151	92.95	88.67		47963.5	30	135.9	151	91.84	86.79	0.212007
MLM19090	533119	28	145.4	151	89.5	84.22		96218.5	30	136.1	151	90.29	84.77	0.180482
MLM19108	521650	34	144.1	151	93.5	89.41		110770	30	137.6	151	90.99	85.89	0.212346
MRE19029	104863	34	144.8	151	89.69	84.86		30604.5	33	137.7	151	90.25	85.3	0.291852
MRE19030	853889	33	145.2	151	92.56	88.12		181410	30	137	151	91.44	86.39	0.212451
MRE19031	560831	25	144.5	151	89.64	84.65		171716	30	137.5	151	90.38	85.19	0.306181
MRE19032	383978	28	145.2	151	89.91	84.92		68961.5	30	136.8	151	91.41	86.5	0.179598
MRE19033	192465	28	145.6	151	92.77	88.57		39372.5	30	136.1	151	91.55	86.69	0.20457
MRE19034	180715	28	145	151	89.16	84.08		44046.5	30	137.7	151	88.72	83.2	0.243735
MRE20023	215245	25	145.4	151	89.49	84.36		37086	30	136.3	151	90.99	85.88	0.172297
MRE20024	828193	25	144.6	151	89.6	84.7		217646	30	137.5	151	90.16	85.03	0.262796
NC18192	169753	25	145.4	151	89.3	84.13		30083	30	136.4	151	90.75	85.56	0.177216
NC18195	239731	32	145.4	151	93.35	91.16		60570.5	30	137.2	151	93.63	91.47	0.25266
NC19028	242164	38	145.4	151	93.87	91.96		56125	30	137	151	94.04	92.11	0.231764
NC19032	129497	35	145.4	151	89.93	84.83		22935	31	136.5	151	91.57	86.5	0.177108
NC19043	168342	28	145.4	151	89.85	84.74		28150	33	136.4	151	91.28	86.2	0.167219
NC19044	374471	44	145.4	151	93.37	91.28		93982	30	137	151	93.66	91.61	0.250973
NC19048	577886	30	145.4	151	89.56	84.23		94768	30	136.4	151	90.74	85.26	0.163991
NC19059	140382	25	145.4	151	89.73	84.62		27169.5	30	136.1	151	91.03	85.9	0.19354
NC19060	127718	35	144.7	151	89.58	84.68		38559.5	30	137.7	151	90.08	85.03	0.301911
NC19063	9708	81	145.4	151	93.62	91.61		2627	46	137.2	151	94.14	92.25	0.270602
NC19064	1086919	25	145.4	151	89.39	84.1		172623	30	136.4	151	90.42	85.01	0.158819
NC19078	445502	26	145.4	151	89.41	84.28		75270	30	136.4	151	90.86	85.77	0.168955
NC19081	970445	32	145.4	151	93.56	91.51		233430	30	137	151	93.63	91.57	0.240539
NC19084	483822	38	144.5	151	89.75	84.73		141038	30	137.6	151	90.18	84.91	0.291508
NC19101	156680	30	145.4	151	89.77	84.73		28756.5	30	136.1	151	90.98	85.93	0.183537
NC19105	28000	34	145.4	151	89.48	84.35		5114	32	136.3	151	91.35	86.22	0.182643
NC19108	151385	55	145.4	151	93.64	91.67		35323.5	30	137	151	93.79	91.78	0.233336
NC19110	1006549	30	144.6	151	89.74	84.94		265713	30	137.6	151	89.93	84.86	0.263984
NC19116	1444907	25	144.6	151	89.74	84.81		372030	30	137.5	151	89.69	84.43	0.257477
NC19117	405940	25	145.4	151	93.65	91.6		93369	30	137.1	151	93.81	91.73	0.230007
NC19120	1011873	27	145.4	151	89.53	84.12		156785	30	136.4	151	90.41	84.75	0.154945
NC19121	573419	25	144.7	151	89.82	84.91		165473	30	137.5	151	90.29	85.17	0.288573
NC19129	667463	27	144.6	151	89.75	84.78		177881	30	137.6	151	90	84.78	0.266503
NC19130	208890	30	145.4	151	89.59	84.52		38960	30	136.5	151	91.49	86.47	0.18651
NC19198	938886	26	145.3	151	89.72	84.56		150830	30	136.4	151	91.02	85.72	0.160647
NC19205	1004653	25	145.4	151	89.74	84.63		156671	30	136.4	151	91.06	85.9	0.155945
NC19206	476119	49	145.4	151	93.63	91.62		119573	30	137.1	151	93.91	91.93	0.251141
NC19232	481902	29	144.7	151	89.78	84.85		130604	30	137.6	151	90.1	84.95	0.271018
NC19234	569785	25	145.4	151	89.89	84.83		93940	30	136.4	151	91.2	86.15	0.164869
NC19250	797830	26	145.4	151	89.19	83.93		130420	30	136.3	151	90.36	85.01	0.163468
NC19251	1232172	28	144.6	151	89.83	84.86		313631	30	137.6	151	89.72	84.42	0.254535
NC19254	851676	26	145.4	151	89.57	84.39		133898	30	136.3	151	90.76	85.49	0.157216
NC20340	788085	26	145.4	151	89.79	84.62		127770	28	136.4	151	91.14	85.89	0.162127
NC20341	1008980	25	144.5	151	89.45	84.27		265750	30	137.5	151	89.4	83.81	0.263384
NC20363	742487	29	144.6	151	89.34	84.42		208930	30	137.4	151	89.45	84.32	0.281393
NC20365	700226	26	144.5	151	89.65	84.82		204760	28	137.4	151	90.4	85.46	0.29242
NC20366	607130	30	144.6	151	89.59	84.66		191032	30	137.5	151	90.39	85.29	0.314648
NC20368	541698	29	144.6	151	89.44	84.34		170584	28	137.5	151	90.14	84.82	0.314905
NC20422	513992	30	144.2	151	89.36	84.53		167310	27	137.4	151	90.22	85.28	0.325511
NC20431	712314	25	144.5	151	89.79	84.88		197268	30	137.6	151	90.05	84.84	0.276939
NC21048	549593	26	145.2	151	89.26	84.05		97247.5	30	137.1	151	90.86	85.53	0.176945
NC21050	327447	26	145.1	151	89.53	84.42		59894	30	137.1	151	91.24	86.15	0.182912
NC21051	7691	42	145.1	151	91.62	86.84		880	34	137.3	151	91.28	86.11	0.114419
NC21063	435712	27	145.3	151	89.6	84.2		78401.5	30	137	151	90.93	85.44	0.179939
NC21099	675561	27	145.2	151	89.68	84.5		118506	30	137.1	151	91.16	85.95	0.175419
NC21100	546096	26	145.3	151	89.65	84.32		95042.5	30	137	151	90.81	85.42	0.17404
NC21101	542856	26	145.2	151	89.67	84.65		93582.5	30	137.1	151	91.08	86.02	0.172389
NC21102	13935	55	145.1	151	89.65	84.41		2972.5	32	137.1	151	91.67	86.35	0.213312
NC21162	256374	33	145.3	151	89.11	83.8		52610	31	136.9	151	90.56	85.17	0.205208
NY170995	16496	58	145.3	151	92.56	88.09		4367	30	136.8	151	92.35	87.38	0.264731
NY180511	170387	30	145.4	151	89.2	84.05		30928.5	30	136.3	151	90.86	85.75	0.181519
NY180529	3227	100	145.5	151	92.72	88.57		888.5	32	137.1	151	92.86	88.4	0.275333
NY180534	779672	28	145.1	151	89.47	84.28		175484	30	137.5	151	88.69	83.03	0.225073
NY180587	98769	37	145.4	151	89.21	83.81		19879.5	30	136.1	151	90.41	84.74	0.201273
NY190013	120671	48	145.1	151	89.13	83.8		29902	33	137.6	151	88.72	82.9	0.247798
NY190021	4133	64	144.4	151	89.38	84.23		1426.5	34	137.1	151	90.73	85.42	0.345149
NY190055	276628	31	144.6	151	89.83	84.79		78181.5	30	137.5	151	90.39	85.14	0.282623
NY190067	436766	26	145.4	151	89.74	84.58		71328	30	136.3	151	91.15	85.96	0.163309
NY190073	238747	35	145.5	151	92.85	88.77		62566	30	137.2	151	92.72	88.34	0.26206
NY190111	478124	25	145.1	151	89.51	84.35		102846	30	137.5	151	88.52	82.9	0.215102
NY190120	280638	43	145.3	151	92.6	88.31		70299.5	30	137	151	92.1	87.41	0.250499
NY190133	102911	28	145.4	151	89.32	84.14		20064	31	136.1	151	90.67	85.53	0.194965
NY190134	261602	47	145.5	151	92.71	88.5		55867.5	30	135.9	151	91.37	86.47	0.213559
NY191016	548782	25	145.4	151	89.92	84.72		90630.5	30	136.4	151	91.11	85.85	0.165148
NY191018	551620	30	144.5	151	89.79	84.88		182642	30	137.4	151	90.55	85.48	0.331102
NY191022	648088	30	145.4	151	89.59	84.33		106762	30	136.3	151	90.84	85.5	0.164734
NY191029	236858	26	145.4	151	89.66	84.51		45139.5	30	136.1	151	91.09	85.9	0.190576
NY191051	122155	42	145.2	151	89.78	84.81		25293.5	30	137.1	151	91.56	86.7	0.207061
NY191063	401652	33	144.3	151	93.38	89.3		83156.5	30	137.8	151	90.82	85.79	0.207036
NY191069	795443	29	145.4	151	89.6	84.41		136416	30	136.1	151	90.53	85.19	0.171496
NY191070	79538	39	145.4	151	89.82	84.71		15722.5	30	136.1	151	91.27	86.12	0.197673
NY191071	134226	31	145.4	151	89.72	84.62		24954.5	30	136.1	151	90.91	85.72	0.185914
NY191073	508967	30	145.4	151	89.51	84.17		91156	30	136.1	151	90.54	84.98	0.1791
NY191080	512999	26	145.4	151	89.18	83.86		92537.5	30	136	151	90.39	84.94	0.180385
NY191082	289772	34	144.3	151	89.36	84.42		94348.5	30	137.3	151	90.21	85.18	0.325596
NY191114	217898	37	145.5	151	92.8	88.4		47211.5	30	136.1	151	91.58	86.33	0.216668
NY191130	23780	57	145.4	151	89.7	84.62		4778	34	136.1	151	91.5	86.35	0.200925
NY191132	224711	32	145.4	151	89.59	84.29		39235	30	136.3	151	90.98	85.56	0.174602
NY191135	13397	50	144.1	151	93.23	88.96		3104.5	30	137.4	151	90.76	85.46	0.231731
NY191146	668832	25	145.4	151	89.44	84.34		117962	30	136	151	90.74	85.59	0.17637
NY191516	169601	41	144.6	151	89.53	84.68		50404.5	30	137.6	151	90.07	85.05	0.297195
NY191528	194386	32	145.4	151	89.5	84.34		34625.5	32	136.4	151	91.12	85.9	0.178128
NY191584	979736	27	145.4	151	89.67	84.48		151078	30	136.4	151	90.83	85.53	0.154203
NY191597	427386	29	145.1	151	92.55	88.22		107890	30	137	151	91.95	87.15	0.25244
NY191601	213621	37	144.6	151	89.32	84.34		63397.5	30	137.5	151	89.8	84.66	0.296776
NY191602	195031	38	145.5	151	92.97	88.8		38914	30	135.9	151	91.73	86.89	0.199527
NY191605	986528	25	144.1	151	93.02	88.82		207580	27	137.7	151	90.16	84.87	0.210415
NY191620	294359	37	145.4	151	89.7	84.59		48302.5	30	136.3	151	91.12	86.02	0.164094
NY191624	154824	30	144.8	151	89.44	84.54		47622	30	137.6	151	90.01	84.92	0.307588
NY191640	646057	26	144.4	151	88.92	83.67		191838	29	137.6	151	89.21	83.65	0.296937
NY191666	183056	53	145.5	151	92.83	88.62		48188.5	30	137.2	151	92.53	87.93	0.263245
NY191675	514028	25	145.4	151	89.58	84.45		81316	27	136.3	151	90.8	85.66	0.158194
NY191758	335062	27	144.4	151	93.42	89.23		70364.5	30	137.8	151	90.61	85.32	0.210004
NY191763	213631	35	145.1	151	89.37	84.13		51024	30	137.6	151	88.76	83.04	0.238842
NY191783	265899	27	145.3	151	89.75	84.55		46133	30	136.6	151	91.29	86.09	0.173498
NY191844	918097	28	145.4	151	89.73	84.61		143409	30	136.5	151	91.04	85.83	0.156202
NY191887	634712	33	144	151	93.44	89.38		133700	28	137.6	151	90.83	85.76	0.210648
NY191889	677038	26	145.4	151	89.67	84.63		109816	30	136.4	151	91.19	86.14	0.162201
NY191971	175064	55	145.5	151	92.74	88.5		36841.5	30	136	151	91.61	86.67	0.210446
NY191975	1048351	26	145.4	151	89.72	84.51		162448	30	136.5	151	90.87	85.51	0.154956
OH18031	482429	27	144.2	151	93.28	88.94		96978	29	137.7	151	90.21	84.64	0.20102
OS03494	215853	35	145.4	151	89.48	84.35		40061.5	30	136.1	151	90.83	85.66	0.185596
OS03607	585699	25	144	151	93.39	89.37		115522	27	137.4	151	90.35	85.26	0.197237
OS03621	300693	28	145.4	151	89.57	84.41		52408	30	136.5	151	91.01	85.85	0.174291
OS03630	4298	47	145.2	151	89.47	84.38		800	40	136.6	151	91.61	86.64	0.186133
OS03646	204167	28	145.3	151	89.38	84.26		34493	30	136.3	151	91.09	85.95	0.168945
OS03700	171113	27	145.2	151	92.68	88.45		44496	30	137.1	151	92.15	87.55	0.260039
OS05156	1511531	29	144.8	151	89.36	84.18		343524	30	137.4	151	88.31	82.56	0.227269
OS05559	594945	31	145.4	151	89.27	84.07		93921	30	136.3	151	90.42	85.22	0.157865
OS05688	343238	25	144.3	151	89.56	84.75		116365	30	137.2	151	90.58	85.69	0.339021
OS05778	94655	35	145.3	151	89.03	83.92		18768	32	136.1	151	90.54	85.36	0.198278
OS05780	655503	48	145.4	151	93.72	91.72		156530	30	137.1	151	93.81	91.79	0.238794
OS05823	249580	41	145.4	151	93.83	91.85		54261.5	30	137	151	93.98	91.94	0.217411
OS05859	307082	33	145.4	151	89.62	84.48		54788.5	31	136.4	151	91.2	86.05	0.178417
OS05904	340816	28	145.3	151	92.58	88.05		81625.5	30	136.9	151	91.71	86.59	0.2395
OS06035	41820	61	145.5	151	92.88	88.82		11593	30	137.1	151	92.78	88.46	0.277212
OS06046	73366	41	145.4	151	89.78	84.62		13880.5	30	136.5	151	91.65	86.51	0.189195
OS06054	400595	25	145.3	151	89.61	84.37		71883	30	136.1	151	90.76	85.32	0.179441
OS06055	128994	32	145.5	151	92.51	88.25		35957.5	30	137	151	92.37	87.75	0.278753
OS06066	359059	41	145.5	151	92.84	88.53		76527	30	135.9	151	91.78	86.7	0.213132
OS06068	328957	28	145.4	151	89.65	84.45		56286.5	30	136.4	151	91.16	85.94	0.171106
OS06073	1215026	25	145.4	151	89.61	84.35		192246	30	136.4	151	90.78	85.38	0.158224
OS06082	155701	35	145.4	151	89.53	84.45		29283.5	30	136	151	90.83	85.7	0.188075
OS06280	475057	25	145.4	151	89.63	84.48		85600.5	30	136.1	151	90.97	85.75	0.18019
OS06341	1334386	27	144.6	151	89.8	84.97		333197	30	137.6	151	89.74	84.61	0.249701
OS06428	557690	27	145.4	151	89.58	84.29		88054.5	30	136.2	151	90.62	85.21	0.157891
OS06468	714933	28	145.4	151	89.12	83.88		126856	30	136.1	151	90.23	84.84	0.177438
OS06485	58377	39	145.4	151	93.56	91.53		12946	32	137	151	93.71	91.61	0.221765
OS06495	447655	25	145.4	151	89.57	84.52		77776	26	136.4	151	90.89	85.85	0.173741
OS06719	940465	28	144.5	151	89.68	84.8		276802	30	137.5	151	90.02	84.94	0.294324
OS06727	108954	44	145.3	151	92.25	87.81		29696	30	137	151	91.82	86.94	0.272555
OS06730	185063	34	145.4	151	93.55	91.49		47310.5	30	137.1	151	94	92.04	0.255645
OS06790	157454	26	145.4	151	89.27	84.03		28062.5	32	136.3	151	90.65	85.37	0.178227
PA900234	995627	28	145	151	89.12	83.75		219082	30	137.6	151	87.93	81.95	0.220045
PA900249	774964	36	145.5	151	92.87	88.75		155630	30	136	151	91.52	86.73	0.200822
PA900358	46787	79	145.5	151	92.84	88.67		13113.5	30	137.1	151	92.74	88.23	0.280281
PA900359	717492	27	144.2	151	93.48	89.33		139980	30	137.6	151	90.83	85.61	0.195097
PA900370	386088	40	144.7	151	89.67	84.79		113223	30	137.6	151	90.07	84.96	0.293257
PA900451	12858	64	145.5	151	93.07	88.81		2873.5	56	136.3	151	92.21	87.27	0.22348
PA900452	40639	38	144.9	151	92.74	88.53		12389.5	30	137.4	151	92.91	88.38	0.304867
PA900631	166608	43	145.4	151	92.91	88.82		46018	30	137.2	151	92.94	88.53	0.276205
PA900633	710083	25	145.3	151	89.55	84.5		127455	30	136.2	151	90.67	85.54	0.179493
PA900637	129849	52	145.5	151	92.8	88.69		34845	30	137	151	92.77	88.35	0.26835
PA900662	334605	40	145.2	151	92.47	88.23		89576.5	30	137.1	151	92.12	87.51	0.267708
PA900666	589932	45	145.5	151	92.88	88.66		117982	30	136.2	151	91.48	86.49	0.199993
PA900678	787502	25	145.4	151	89.28	84.13		144782	30	136.1	151	90.68	85.38	0.18385
PA900681	755418	34	144.6	151	89.77	84.82		238346	29	137.5	151	90.45	85.31	0.315515
PA900697	292494	29	144.6	151	89.45	84.52		85247	30	137.6	151	89.99	84.85	0.291449
PA900949	534495	30	145.3	151	92.68	88.34		128732	30	136.8	151	92.08	87.26	0.240849
PA900952	768359	26	145.4	151	89.65	84.54		135635	30	136.1	151	90.66	85.4	0.176526
PA900968	298317	25	144.8	151	89.64	84.66		87107.5	30	137.7	151	90.09	84.89	0.291996
PA900969	503665	26	144.6	151	89.23	83.94		134931	30	137.6	151	89.35	83.67	0.267898
PA900973	579608	25	145.4	151	89.53	84.21		107645	30	136.2	151	90.75	85.26	0.18572
PA901025	1604126	25	144.9	151	89.39	84.09		325023	30	137.5	151	87.99	82.06	0.202617
PA901028	607314	39	145.4	151	93.49	91.45		132080	30	137	151	93.46	91.33	0.217481
PA901117	493018	34	144.7	151	89.47	84.49		137997	30	137.6	151	89.93	84.71	0.279903
PA901118	820320	35	144.1	151	93.46	89.32		163930	30	137.6	151	90.54	85.27	0.199837
PA901131	644750	28	144.6	151	89.19	84.24		174060	30	137.5	151	89.42	84.23	0.269966
PA901136	225358	49	145.5	151	93.01	88.85		49587.5	30	136.2	151	92.05	87.23	0.220039
PA901171	854355	26	145.4	151	89.61	84.49		138090	30	136.4	151	90.83	85.63	0.16163
PA901271	1076968	25	145.4	151	89.23	83.76		166228	30	136.4	151	90.04	84.24	0.154349
PA901294	933682	25	145.1	151	89.12	83.92		202646	30	137.5	151	87.83	82.14	0.21704
PA901515	1584289	25	144.3	151	93.44	89.36		293256	29	137.6	151	90.32	85.1	0.185102
PA901516	358146	36	145.4	151	89.34	84.07		63091	30	136.4	151	90.7	85.33	0.17616
PA901519	651355	26	145.3	151	89.53	84.49		114116	30	136.5	151	91.21	86.2	0.175198
PA901614	36350	56	144.9	151	88.68	83.76		11571.5	30	137.5	151	89.91	84.89	0.318336
PA901618	481465	35	144.7	151	89.79	84.89		132722	30	137.5	151	90.24	85.15	0.275662
PA901619	397783	25	145.4	151	89.86	84.7		64800.5	30	136.4	151	91.26	86.08	0.162904
PA902052	117076	51	145.5	151	92.63	88.29		32245.5	30	137.2	151	92.44	87.63	0.275424
PA902053	96921	31	143.8	151	89.36	84.57		31487.5	30	136.9	151	90.72	85.86	0.324878
PA902055	367088	25	145.4	151	89.34	83.93		59794.5	29	136.3	151	90.66	85.02	0.162889
PA902056	727502	29	144.7	151	89.55	84.63		223532	30	137.6	151	90.39	85.27	0.30726
PA902058	248301	36	145.4	151	89.41	84.12		43513	30	136.4	151	90.64	85.24	0.175243
PA902059	716071	27	144.5	151	89.29	84.3		233932	30	137.4	151	89.96	84.76	0.326688
PA902223	1430770	25	144.1	151	93.49	89.39		286190	29	137.3	151	90.57	85.37	0.200026
PAS200000	197639	33	145.3	151	89.37	84.18		36446	30	137	151	91.05	85.89	0.184407
PAS200003	430498	33	144.8	151	89.82	84.91		121695	30	137.7	151	90.56	85.56	0.282684
PAS200006	1470816	25	144.5	151	89.74	84.83		398284	30	137.5	151	90	84.81	0.270791
PAS200010	804202	28	144.4	151	89.76	85.01		230577	28	137.5	151	90.42	85.47	0.286715
PAS200024	771407	32	144.4	151	89.45	84.62		249042	28	137.4	151	90.29	85.29	0.322841
PAS200091	129157	45	145.4	151	93.53	91.52		28722	30	137.1	151	93.56	91.48	0.222381
PAS200093	412859	35	144.4	151	89.33	84.48		137164	27	137.3	151	90.37	85.44	0.332231
PAS200654	695741	25	145.4	151	89.57	84.36		118221	30	136.3	151	90.89	85.6	0.169921
PAS201336	602477	29	144.6	151	89.61	84.56		164279	30	137.5	151	89.65	84.32	0.272673
PAS201342	815578	25	145.4	151	89.54	84.25		137287	30	136.4	151	90.8	85.37	0.168331
PAS202177	165468	38	145.1	151	93.11	88.88		45457.5	30	137.5	151	92.52	87.77	0.274721
PAS202178	29807	59	145.3	151	90.01	85.06		5278.5	30	136.8	151	91.35	86.31	0.177089
PAS202179	585055	27	145.3	151	89.75	84.68		96631.5	30	137.1	151	90.96	85.91	0.165167
PAS202181	639950	25	145.1	151	88.97	83.95		115143	30	137.4	151	91.05	86.04	0.179925
PAS202184	101249	31	145.2	151	89.48	84.61		20166.5	30	137.1	151	91.54	86.73	0.199177
PAS202186	4550	26	144.8	151	89	83.92		888.5	40	136.4	151	91.95	87.09	0.195275
PAS202188	5815	59	145.1	151	90.45	85.37		1032	34	137	151	92.54	87.78	0.177472
PAS202191	6556	58	144.4	151	90.69	86.08		1412	60	137.6	151	90.78	85.95	0.215375
PAS202192	4694	68	145.4	151	92.54	87.91		308	36	136.4	151	91.03	86.06	0.0656157
PAS202194	792565	25	145.3	151	89.38	84.15		132821	27	136.4	151	90.57	85.2	0.167584
PAS202196	143859	38	145.4	151	92.57	88.35		36802.5	30	136.9	151	92.76	88.26	0.255823
PAS202198	513489	28	145.3	151	89.26	84		93126.5	30	136.6	151	90.69	85.32	0.18136
PAS202200	530244	42	145.3	151	92.84	88.58		129788	30	137.1	151	91.92	87.12	0.244771
PAS202202	218973	35	145.4	151	92.59	88.29		57460	30	136.7	151	92.54	87.86	0.262407
PAS202203	19069	41	145.2	151	91.73	86.75		1609	33	137.1	151	91.14	85.93	0.0843778
PAS202205	697724	37	145.5	151	92.56	88.21		168819	29	136.5	151	92.36	87.54	0.241957
PAS202206	909109	29	145.4	151	89.31	84.1		150012	30	136.5	151	90.67	85.31	0.165009
PAS202208	900903	25	143.9	151	89.3	84.26		248433	30	137.2	151	89.6	84.19	0.27576
PAS202210	6282	26	145.1	151	92.46	87.43		531	34	136.9	151	91.92	87.22	0.0845272
PAS202211	107008	37	144.6	151	90.32	85.59		26040	30	137.6	151	90.45	85.45	0.243346
PAS202214	276196	26	145.1	151	89.07	83.83		56637	30	137.4	151	90.82	85.54	0.205061
PAS202216	621289	25	145.4	151	89.3	84		102372	27	136.6	151	90.33	84.82	0.164773
PAS202217	179800	48	145.3	151	92.77	88.56		47682	30	137	151	92.25	87.6	0.265195
PAS202219	59148	28	145.2	151	89.41	84.31		11538	30	136.9	151	91.37	86.3	0.19507
PAS202220	158206	36	145.4	151	92.65	88.34		41404.5	30	136.9	151	92.67	88.02	0.261713
PAS202221	303294	31	145.3	151	89.64	84.28		56181.5	31	136.6	151	90.96	85.41	0.185238
PAS202223	8280	68	144.7	151	88.12	82.79		2424	46	137.9	151	90.36	85.12	0.292754
PAS202224	9952	61	145.2	151	94.7	90.84		807	30	138.1	151	93.76	89.56	0.0810892
PAS202226	306430	27	145.4	151	89.64	84.46		52797	30	136.3	151	91.09	85.82	0.172297
PAS202228	121121	44	145.3	151	92.59	88.49		32889	30	137.4	151	92.92	88.62	0.271538
PAS202231	1026663	25	144.2	151	89.45	84.53		303930	29	137.3	151	90.05	84.89	0.296037
PAS202232	14771	27	144	151	90.2	85.49		3196	27	136.6	151	92.38	87.75	0.21637
PAS202241	33267	50	145.5	151	92.36	88.08		8331.5	35	136.7	151	92.45	87.87	0.250443
PAS202242	891327	26	144.3	151	88.99	84.06		299688	30	137.4	151	89.75	84.55	0.336227
PAS202243	207375	41	145.3	151	92.89	88.66		53546	30	137.3	151	92.23	87.49	0.258209
PAS202244	366693	25	144.1	151	88.43	83.25		5638	34	137.3	151	93.2	88.36	0.0153753
PAS202245	11890	31	144.2	151	92.58	88.42		3982.5	30	137.3	151	93	88.65	0.334945
PAS202247	912	56	144.4	151	91.18	86.53		327	82	137.4	151	92.87	88.4	0.358553
PAS202248	629896	26	144.2	151	89.33	84.51		179765	30	137.4	151	89.69	84.64	0.285388
PAS202250	167343	31	145.3	151	89.39	84.32		31106	30	136.7	151	91.03	85.95	0.185882
PAS202252	4482	68	144.7	151	87.06	81.58		1322	33	137.3	151	90.37	85.29	0.294958
PAS202253	584443	25	145.2	151	89.14	83.8		106696	30	137.1	151	90.71	85.23	0.182559
PAS202256	826743	26	145.4	151	89.71	84.46		141975	29	136.5	151	90.94	85.55	0.171728
PAS202257	280336	29	145.2	151	89.47	84.4		51735.5	30	137.4	151	91.29	86.26	0.184548
PAS202265	6509	29	144.9	151	90.2	85.06		1286.5	35	137	151	92.54	87.61	0.197649
PAS202266	320178	25	144.7	151	89.48	84.41		89248.5	30	137.6	151	89.84	84.52	0.278747
PAS202592	470907	27	145.2	151	89.82	84.65		81496	30	137.1	151	91.3	86.13	0.173062
PAS202593	152533	26	145.2	151	89.44	84.28		27063	30	137	151	91.27	86.14	0.177424
PAS202594	370259	26	145.3	151	92.99	88.8		81289.5	30	137.1	151	92	87.22	0.219548
PAS202595	971432	30	144.2	151	89.22	84.31		291284	30	137.4	151	89.52	84.28	0.29985
PAS202596	1115685	28	145.5	151	92.49	88.24		263954	29	136.6	151	92.12	87.46	0.236585
PAS202598	70377	28	145.1	151	93.28	89.2		17700.5	30	137.6	151	92.71	88.22	0.25151
PAS202601	995850	25	144.5	151	89.36	84.5		281896	28	137.4	151	89.74	84.66	0.283071
PAS202602	873487	25	145.3	151	89.86	84.7		144082	30	136.6	151	91.02	85.76	0.164951
PAS202608	430728	30	145.2	151	89.46	84.25		76586.5	30	137.1	151	90.89	85.73	0.177807
PAS210032	471455	29	145.3	151	89.7	84.4		79310	30	137	151	91.11	85.78	0.168224
PAS210082	10460	26	144.6	151	90.65	85.77		3197	28	137.1	151	91.74	86.79	0.305641
PAS210084	24275	41	144.7	151	89.92	85.1		5597	40	137.9	151	92.01	87.21	0.230566
PAS210085	34344	32	145	151	90.31	85.25		5731	33	137.1	151	91.43	86.24	0.16687
PAS210086	9495	26	144.7	151	90.49	85.33		2553	30	136.7	151	91.67	86.62	0.268878
PAS211490	515471	26	145.3	151	89.37	84.17		94809	29	137	151	91.08	85.88	0.183927
PAS211491	705847	25	145.1	151	89.47	84.32		126462	30	137.2	151	91.07	85.93	0.179163
PAS211494	194980	26	145.1	151	89.02	83.98		37761	30	137.3	151	91.3	86.26	0.193666
PAS211495	69737	36	145.2	151	89.53	84.37		13177.5	30	137.2	151	91.44	86.31	0.18896
PAS211497	461531	36	145.2	151	89.72	84.51		84401.5	30	137.2	151	91.22	85.99	0.182873
PAS211981	764425	25	145.3	151	89.28	83.95		129506	30	137	151	90.47	84.97	0.169416
PAS212289	258069	25	145.1	151	89.79	84.65		41834	29	137.1	151	91.29	86.14	0.162104
PAS212290	12908	42	144.7	151	90.04	85.04		2790	30	137.4	151	91.86	86.97	0.216145
PAS212291	509242	36	145.2	151	89.27	83.96		92030	30	137.3	151	90.73	85.29	0.18072
PAS212293	7930	50	145	151	92.23	87.07		760.5	32	137.1	151	91.83	86.83	0.0959016
PAS212294	5854	37	144.9	151	88.4	83.05		323.5	29	135.4	151	92	87.19	0.0552614
PAS212295	7638	40	145.1	151	90.7	85.7		1138	32	136.7	151	91.59	86.58	0.148992
RAA18012	107537	48	145.5	151	92.84	88.6		24221	30	135.9	151	91.9	87.01	0.225234
RAA20001	609830	28	144.6	151	89.58	84.78		172618	30	137.6	151	90.05	85.07	0.28306
RAB21ANI00021	922974	30	144.6	151	89.74	84.85		234840	30	137.5	151	89.9	84.8	0.254438
RAB21ANI00028	257180	29	145.4	151	88.95	83.77		47990.5	30	136	151	90.09	84.84	0.186603
RAB21ANI00207	495985	34	144.7	151	89.71	84.84		137015	30	137.6	151	90.16	85.12	0.276248
RAB21ANI00828	702708	28	144.6	151	89.57	84.66		211118	29	137.6	151	90.2	85.1	0.300436
RAB21ANI01065	674867	28	144.6	151	89.34	84.32		208180	30	137.4	151	89.98	84.76	0.308475
RAB21ANI01104	148429	35	145.4	151	89.26	84.06		27500	30	136	151	90.72	85.45	0.185274
RAB21ANI01115	172357	41	145.4	151	93.56	91.51		40692	30	137.1	151	93.62	91.49	0.236091
RAB21ANI01183	743837	32	145.4	151	89.64	84.44		128247	30	136	151	90.59	85.27	0.172413
RAB21ANI01185	759818	25	145.4	151	89.37	84.09		138246	30	136	151	90.3	84.82	0.181946
RAB21ANI01202	513348	36	144.7	151	89.45	84.35		144062	28	137.5	151	89.79	84.39	0.280633
RAB21ANI01206	647849	26	145.4	151	89.24	83.72		116280	27	136.1	151	89.93	84.06	0.179486
RAB21ANI01482	497969	35	145.3	151	89.94	84.86		92844	31	136.4	151	91.3	86.16	0.186445
RAB21ANI01683	141700	34	145.4	151	89.37	84.22		28279	30	136.1	151	90.95	85.81	0.19957
RAB21ANI01801	379051	25	144.2	151	89.71	84.86		105118	30	137.3	151	90.58	85.6	0.277319
RAB21ANI01907	459863	26	145.4	151	89.45	84.13		80778.5	30	136	151	90.27	84.77	0.175658
RAB21ANI04979	182322	26	144.7	151	89.54	84.69		59733	30	137.6	151	90.53	85.61	0.327624
RAB21ANI05168	80413	25	144.4	151	89.45	84.42		28309.5	30	137.5	151	90.44	85.25	0.352051
RAB21ANI05503	203563	25	145.4	151	89.23	83.8		36936	30	136	151	90.25	84.54	0.181448
RAB21ANI05522	173542	33	144.7	151	89.45	84.48		49950	31	137.6	151	90.17	85.05	0.287827
RD19001	757725	35	145.5	151	92.7	88.44		167125	30	136.7	151	92.23	87.53	0.220562
RD19002	480815	32	144.3	151	89.59	84.72		164351	30	137.4	151	90.46	85.44	0.341818
RD19004	1802847	25	145	151	89.65	84.44		374485	30	137.6	151	88.53	82.73	0.207719
RI20001	300130	34	144.5	151	89.83	84.97		94716	30	137.5	151	90.84	85.91	0.315583
RI20002	467223	34	144.3	151	89.53	84.4		153247	30	137.4	151	90.14	84.74	0.327995
RI20003	1009138	28	144.6	151	89.25	84.23		314984	30	137.5	151	89.84	84.53	0.312132
SG1909	347383	36	145.2	151	92.43	88.02		90671.5	30	137.1	151	92.01	87.12	0.261013
SG1910	143610	49	145.4	151	92.72	88.61		41292	30	137.6	151	92.77	88.35	0.287529
SG1922	313943	34	145.2	151	92.57	88.25		81422.5	30	137	151	92.06	87.3	0.259354
SG1923	289728	27	145.5	151	92.82	88.68		63357.5	30	136.1	151	91.73	86.99	0.218679
SG1925	229186	32	145.4	151	92.88	88.82		61222.5	30	137.5	151	92.71	88.32	0.26713
SG1926	471812	25	142.6	151	93.21	89.2		83233	22	136.4	151	90.31	85.16	0.176411
SG2104	2758	46	145.1	151	89.84	84.89		385	87	136.6	151	89.83	84.63	0.139594
SG2105	8068	26	145.2	151	90.62	85.71		1264.5	34	136.9	151	90.91	85.59	0.15673
TB2005B	306816	32	144.5	151	89.57	84.53		94120	30	137.6	151	90.23	84.98	0.306764
TJG20023	351360	32	144.4	151	89.48	84.67		116620	30	137.5	151	90.5	85.55	0.33191
TJG20025	1179152	30	144.6	151	89.69	84.86		315424	30	137.5	151	89.75	84.65	0.2675
TNS180944	132317	27	145.3	151	89.54	84.38		25844	29	136.1	151	91.02	85.71	0.195319
TNS180950	161843	62	145.4	151	93.77	91.77		41368.5	30	137.1	151	94.24	92.34	0.255609
TNS181113	355897	41	145.5	151	92.99	88.84		91010.5	30	137.2	151	92.81	88.28	0.255721
TNS181116	266594	25	145.4	151	89.44	84.13		49373.5	30	136	151	90.53	85.01	0.185201
TNS181158	1916689	30	145.3	151	92.55	88.25		389430	30	136.7	151	91.4	86.55	0.203178
TNS181228	350801	25	145.4	151	89.47	84.37		64358	31	136.1	151	90.86	85.68	0.18346
TNS181235	35352	45	145.4	151	92.93	88.75		10375	30	137.4	151	92.89	88.34	0.293477
TNS190026	237656	32	145.4	151	89.28	83.84		43163.5	28	136	151	90.02	84.33	0.181622
TNS190108	714111	25	145.4	151	89.63	84.22		127468	30	136.1	151	90.35	84.64	0.1785
TNS190109	410251	30	145.4	151	89.73	84.46		75073.5	30	136	151	90.77	85.31	0.182994
TNS190113	767855	28	145.4	151	89.64	84.42		131565	30	136.1	151	90.64	85.26	0.171341
TNS190145	460456	33	145.4	151	89.8	84.61		81871	30	136	151	90.77	85.44	0.177804
TNS190150	33104	57	145.5	151	92.77	88.62		6970.5	34	136	151	91.78	87.1	0.210564
TNS190151	590971	29	144.7	151	89.77	84.88		162854	30	137.6	151	90.15	85.03	0.27557
TNS190298	660476	30	144.2	151	93.36	89.3		137328	30	137.6	151	90.63	85.55	0.207924
TNS190312	33646	38	145.5	151	92.68	88.55		9105	30	137	151	92.66	88.23	0.270612
TNS190320	1578131	25	145.3	151	89.2	83.9		273545	30	136.2	151	90.03	84.45	0.173335
TNS190322	618311	25	145.3	151	89.48	84.24		110062	27	136.1	151	90.39	84.96	0.178004
TNS190368	88721	34	144.6	151	89.13	84.11		30851.5	30	137.7	151	90.2	85.06	0.347736
TNS190374	495676	28	145.4	151	89.13	83.99		92381	30	136.1	151	90.25	85.03	0.186374
TNS190382	47121	40	145.1	151	92.66	88.27		13084	30	137	151	92.39	87.58	0.277668
TNS190397	345254	28	145.3	151	89.47	84.26		66518.5	27	136.1	151	90.79	85.49	0.192665
TNS190439	129137	42	145.4	151	92.63	88.63		38233.5	30	137.5	151	92.86	88.62	0.296069
TNS190480	321654	28	144.5	151	89.19	84.27		107072	30	137.4	151	90.02	85.02	0.332879
TNS190615	3753	73	145.1	151	91.87	87.5		1037	70	137.4	151	92.03	87.34	0.276312
TNS190645	454014	41	145.5	151	92.64	88.38		101230	30	136.1	151	91.45	86.5	0.222968
TNS200212	4466	39	144.7	151	89.55	84.52		749.5	72	138	151	90.5	85.35	0.167824
TNS200217	1085673	25	143.9	151	89.61	84.88		346385	28	137.3	151	90.06	85.05	0.319051
TNS200838	834057	25	144.3	151	89.7	84.74		223772	30	137.4	151	89.88	84.62	0.268293
TNS200981	1284170	27	144.3	151	89.8	84.96		335794	30	137.4	151	89.94	84.79	0.261488
WF2001	700422	27	144.7	151	89.66	84.75		200104	30	137.6	151	90.12	85	0.285691
WJ19005	451086	44	145.4	151	93.45	91.28		106214	30	137.2	151	93.64	91.44	0.235462
WJ20005	271243	38	145.5	151	92.4	88.07		63807.5	30	136.6	151	92.28	87.57	0.235241
WJ20007	214718	44	145.4	151	93.48	91.47		47675.5	30	137	151	93.52	91.45	0.222038
WJ20008	413648	49	145.5	151	92.46	88.07		86863.5	30	135.9	151	90.99	85.78	0.209994
WJ20009	825970	31	145.5	151	92.45	88.05		185034	30	136.6	151	91.98	87.09	0.224021
WJ20010	38400	78	145.5	151	92.43	88.11		8343.5	34	135.8	151	90.99	85.99	0.217279
WJ20011	386836	38	144.7	151	89.72	84.76		114668	30	137.6	151	90.16	85	0.296427
WJ20013	316786	26	145.3	151	89.72	84.41		56489	30	136.4	151	90.96	85.53	0.178319
WJ20061	983909	28	144.6	151	89.53	84.65		311632	30	137.4	151	90.15	85.07	0.316728
WJ20065	704395	27	144.8	151	89.83	84.85		182130	30	137.6	151	90.19	84.99	0.258562
WJ20066	638289	28	144.5	151	89.53	84.51		183266	30	137.5	151	90.16	84.93	0.287122
WJ20068	508874	29	145.4	151	93.52	91.44		120239	30	137.1	151	93.72	91.65	0.236284
WJ20071	474901	29	144.7	151	89.64	84.72		138917	30	137.5	151	90.27	85.19	0.292518
WV18166	788772	25	144.8	151	92.82	88.65		192620	28	137.1	151	92.09	87.49	0.244202
WV18188	239755	36	145.4	151	89.27	84.13		42569	30	136	151	90.86	85.64	0.177552
WV19250	346609	36	145.4	151	93.53	91.5		72596.5	30	137	151	93.64	91.57	0.209448
WV19252	179463	30	144.5	151	89.48	84.52		61392.5	30	137.3	151	90.59	85.54	0.34209
WV19258	141063	36	145.3	151	89.69	84.56		27626	30	136	151	91.47	86.25	0.195842
WV19268	376557	27	145.2	151	92.5	88.18		88932.5	30	137	151	91.82	87.05	0.236173
WV19309	259629	33	144.7	151	89.53	84.6		84847.5	30	137.5	151	90.71	85.73	0.326803
WV19556	204484	40	145.4	151	89.43	84.12		39247	30	136	151	90.74	85.27	0.191932
WV19559	256440	29	144.7	151	88.94	83.89		82635	30	137.4	151	90.01	84.83	0.322239
WV19622	716720	31	145.4	151	89.61	84.47		130852	27	136.2	151	90.84	85.62	0.182571
WV19630	455436	25	145.4	151	89.13	84		83461.5	31	136	151	90.52	85.35	0.183256
WV19636	144538	42	145.4	151	89.61	84.39		26765.5	31	136	151	91.01	85.66	0.18518
WV19661	94362	64	145.5	151	92.7	88.46		24824	30	137.1	151	92.61	87.97	0.263072
WV19666	709557	28	145.4	151	89.21	83.95		119628	30	136	151	90.2	84.82	0.168595
WV19677	296066	32	145.4	151	89.61	84.38		56028.5	30	136	151	90.75	85.37	0.189243
WV19703	172386	30	145.4	151	89.4	84.1		32907	30	136.1	151	90.61	85.18	0.190891
WV19728	166635	26	145.3	151	89.5	84.42		31668.5	30	136.1	151	90.86	85.78	0.190047
WV19760	120629	36	145.5	151	92.79	88.68		31714.5	30	137.2	151	92.63	88.2	0.262909
WV19772	276513	27	145.3	151	92.32	87.85		69142.5	30	136.9	151	91.69	86.68	0.250052
WV19791	187426	30	145.2	151	92.37	87.96		48092.5	30	137	151	91.88	87	0.256595
WV19805	179580	50	145.5	151	92.68	88.43		49008	30	137.1	151	92.46	87.79	0.272903
WV19907	562434	26	145.4	151	89.4	84.11		100190	30	136	151	90.66	85.24	0.178137
WV19912	604214	30	144.3	151	93.4	89.24		120886	30	137.8	151	90.34	85	0.200071
WV200119	1095621	26	144.6	151	89.55	84.66		303689	30	137.5	151	90	84.88	0.277184
WV200120	131855	44	144.2	151	89.62	84.82		43994.5	30	137.5	151	90.52	85.59	0.333658
WV200819	597538	27	144.5	151	89.56	84.72		173980	29	137.5	151	90.23	85.26	0.291161
WV200820	34199	26	145.3	151	89.74	84.46		6795	30	136.5	151	91.27	85.93	0.19869
WV200991	671636	26	144.5	151	89.58	84.77		207540	29	137.5	151	90.34	85.39	0.309007
WV210840	549449	32	145.2	151	89.5	84.23		100262	30	137.1	151	90.99	85.61	0.182476
Mean	433031							97135						0.231005
Max	3143232							531698						0.434811
Min	654							175						0.00248989

## Sheet: Table S4
Table S4. Read depth and mapping statistics for raccoon microhaplotypes genotyped using RADseq.
	RAW							Mapped to microhaplotypes
file	num_seqs	min_len	avg_len	max_len	Q20(%)	Q30(%)		num_seqs	min_len	avg_len	max_len	Q20(%)	Q30(%)	% reads mapped
160680VA	3081359	91	91	91	99.12	97.22		160466	32	91	91	99.21	97.27	0.0520764
16587VT	3083199	91	91	91	99.08	97.12		160760	33	91	91	99.18	97.18	0.0521407
18001VT	3592570	91	91	91	99.08	97.12		215079	32	91	91	99.2	97.24	0.0598677
180039VA	3524127	91	91	91	99.07	97.1		182878	34	91	91	99.17	97.15	0.0518931
180043VA	3390236	91	91	91	99.07	97.09		173148	33	91	91	99.17	97.15	0.0510726
180046VA	3900882	91	91	91	99.04	97.02		195953	32	91	91	99.15	97.1	0.050233
180097VA	5476333	91	91	91	99.05	97.06		284238	32	91	91	99.15	97.1	0.051903
180123VA	3667576	91	91	91	99.09	97.15		181115	32	91	91	99.19	97.21	0.0493828
180147VA	5916632	91	91	91	99.05	97.05		339159	30	91	91	99.15	97.13	0.057323
180195VA	4205766	91	91	91	99.06	97.06		222669	32	91	91	99.15	97.14	0.0529437
18024VT	1929272	91	91	91	99.01	96.94		100453	91	91	91	99.14	97.05	0.0520678
180265VA	2231364	91	91	91	99.01	96.96		117562	91	91	91	99.09	96.96	0.0526862
180311VA	3606895	91	91	91	99.08	97.12		182585	34	91	91	99.16	97.14	0.0506211
180328VA	2809224	91	91	91	99.05	97.04		146143	31	91	91	99.15	97.09	0.0520226
180332VA	1991123	91	91	91	99.06	97.08		103935	33	91	91	99.15	97.13	0.0521992
180385VA	2621429	91	91	91	99.08	97.14		134486	30	91	91	99.2	97.22	0.0513026
180401VA	5088217	91	91	91	99.13	97.25		283516	34	91	91	99.22	97.3	0.0557201
180402VA	4560054	91	91	91	99.04	97.03		252458	33	91	91	99.15	97.11	0.0553629
180403VA	3964056	91	91	91	99.09	97.15		208094	34	91	91	99.19	97.22	0.0524952
180404VA	4157249	91	91	91	99.08	97.13		222301	34	91	91	99.18	97.19	0.0534731
180405VA	4112268	91	91	91	99.15	97.3		213620	34	91	91	99.24	97.36	0.051947
180409VA	4599087	91	91	91	99.08	97.13		239384	34	91	91	99.2	97.23	0.0520503
180410VA	4083609	91	91	91	99.05	97.06		219461	32	91	91	99.12	97.04	0.0537419
180426VA	3235727	91	91	91	99.03	97.01		167418	33	91	91	99.14	97.08	0.0517405
180428VA	4274328	91	91	91	99.02	96.98		220839	34	91	91	99.12	97.05	0.0516664
18238VT	3241554	91	91	91	99.05	97.04		200776	32	91	91	99.15	97.11	0.0619382
18246VT	8638011	91	91	91	99.05	97.04		463240	32	91	91	99.15	97.12	0.0536281
18397VT	8743587	91	91	91	99.11	97.2		459817	30	91	91	99.2	97.26	0.0525891
18WV000	1440247	91	91	91	98.95	96.79		79067	34	91	91	99.04	96.85	0.0548982
18WV200	1536785	91	91	91	99.11	97.2		84520	34	91	91	99.18	97.21	0.0549979
3131_3130	1413471	91	91	91	98.98	96.87		75486	30	91	91	99.06	96.93	0.0534047
3133_3132	2237976	91	91	91	98.98	96.88		139948	30	91	91	99.08	96.97	0.0625333
3153_3154	2454878	91	91	91	98.99	96.89		138995	32	91	91	99.1	96.98	0.0566199
3170_3171	1756628	91	91	91	99.03	97		101022	32	91	91	99.12	97.03	0.057509
4131VAS	2935909	91	91	91	99.08	97.12		164628	32	91	91	99.2	97.25	0.0560739
4142VAS	4115194	91	91	91	99.04	97.01		228729	34	91	91	99.15	97.11	0.0555816
4154VAS	5245639	91	91	91	99.14	97.28		309539	32	91	91	99.26	97.41	0.0590088
4158VAS	8580339	91	91	91	99.04	97.01		485913	33	91	91	99.14	97.1	0.056631
4161VAS	3970282	91	91	91	99.09	97.15		234680	32	91	91	99.23	97.3	0.0591092
4165VAS	4089974	91	91	91	99.05	97.04		251602	30	91	91	99.19	97.21	0.0615168
4176VAS	1513860	91	91	91	99.11	97.2		88474	34	91	91	99.24	97.33	0.0584427
4180VAS	5512366	91	91	91	99.08	97.12		301694	32	91	91	99.19	97.2	0.0547304
4197VAS	3534252	91	91	91	99	96.92		193863	34	91	91	99.12	97.04	0.0548526
4208VAS	4150814	91	91	91	99.03	96.97		233172	32	91	91	99.13	97.08	0.056175
4219VAS	4310715	91	91	91	99.04	97.01		243363	30	91	91	99.15	97.14	0.0564554
4243VAS	5106547	91	91	91	99.06	97.06		268670	32	91	91	99.16	97.14	0.0526129
613	1275315	91	91	91	98.95	96.81		64518	38	91	91	99.03	96.83	0.0505899
7008WV	3499050	91	91	91	99.02	96.98		177605	33	91	91	99.1	97	0.0507581
7010WV	1919506	91	91	91	99.05	97.05		94012	34	91	91	99.12	97.05	0.0489772
7015WV	2913204	91	91	91	99.07	97.11		145943	31	91	91	99.16	97.15	0.0500971
7017WV	19571	91	91	91	98.31	95.2		898	91	91	91	98.26	94.63	0.0458842
7250WV	3781274	91	91	91	99.06	97.06		232818	34	91	91	99.17	97.15	0.0615713
776	1456284	91	91	91	99.06	97.08		77126	34	91	91	99.13	97.07	0.0529608
8002WV	4439871	91	91	91	98.99	96.89		272088	30	91	91	99.09	96.97	0.0612829
8003WV	2639670	91	91	91	99.07	97.1		145417	34	91	91	99.16	97.16	0.0550891
8041WV	3671681	91	91	91	99.11	97.22		190332	30	91	91	99.22	97.29	0.0518378
8045WV	3412532	91	91	91	99.06	97.08		172062	34	91	91	99.15	97.12	0.0504206
8046WV	3918010	91	91	91	99.04	97.02		206346	34	91	91	99.11	97.02	0.052666
8080WV	2705253	91	91	91	99.03	97		139977	30	91	91	99.1	96.97	0.0517427
8081WV	3413319	91	91	91	99.02	96.97		176480	32	91	91	99.11	97.01	0.0517033
8083WV	3760633	91	91	91	99.03	97		190343	34	91	91	99.13	97.07	0.0506146
8086WV	2392830	91	91	91	99.01	96.96		123357	34	91	91	99.11	97.01	0.0515528
8087WV	2322710	91	91	91	99.06	97.08		119848	34	91	91	99.14	97.09	0.0515983
8088WV	4450391	91	91	91	99.03	97		238578	30	91	91	99.12	97.04	0.0536083
8162WV	3469682	91	91	91	99.08	97.11		185399	31	91	91	99.17	97.17	0.053434
8201WV	4485953	91	91	91	99.03	97		231080	34	91	91	99.12	97.04	0.0515119
8202WV	3810415	91	91	91	99.08	97.13		194033	33	91	91	99.18	97.17	0.0509217
8203WV	3046471	91	91	91	99.07	97.09		154213	34	91	91	99.19	97.21	0.0506202
8204WV	4739507	91	91	91	99.01	96.97		238241	33	91	91	99.1	96.99	0.050267
8205WV	5018971	91	91	91	99.14	97.28		253090	33	91	91	99.21	97.28	0.0504267
9057	1388352	91	91	91	98.99	96.9		79485	34	91	91	99.12	97.04	0.0572513
A621810	4845757	91	91	91	99.07	97.09		263657	30	91	91	99.17	97.17	0.0544099
AL18044	2200767	91	91	91	98.91	96.68		137829	34	91	91	99.03	96.81	0.0626277
ALCJ1801	4247945	91	91	91	99.1	97.14		237708	32	91	91	99.19	97.2	0.0559584
ARM1804	2391938	91	91	91	99.02	96.94		134107	34	91	91	99.12	97.03	0.0560663
BAS1805	2799519	91	91	91	99.08	97.11		159442	34	91	91	99.22	97.26	0.0569534
BJL18002	10147449	91	91	91	99.01	96.94		554192	30	91	91	99.12	97.03	0.0546139
CAS1802	755616	91	91	91	99.05	96.99		44198	40	91	91	99.13	97.09	0.0584927
CC18156	2517151	91	91	91	99.02	96.95		131496	34	91	91	99.12	97.02	0.05224
CC18157	2452639	91	91	91	99.04	96.99		142709	34	91	91	99.16	97.13	0.0581859
CC18163	2200638	91	91	91	99.08	97.1		128619	32	91	91	99.15	97.12	0.0584462
CC18164	2520983	91	91	91	99	96.91		143951	33	91	91	99.1	96.98	0.0571011
CC18176	1624453	91	91	91	99.05	97.02		89404	91	91	91	99.17	97.12	0.0550364
CC18177	1591661	91	91	91	99.03	96.97		88252	34	91	91	99.13	97.05	0.0554465
CC18180	2665454	91	91	91	99.12	97.22		141065	33	91	91	99.22	97.29	0.0529234
CC18185	3900867	91	91	91	99.05	97.03		209178	33	91	91	99.15	97.1	0.0536235
CC18194	6652938	91	91	91	99.01	96.93		348643	32	91	91	99.12	97	0.0524044
CC18196	3876152	91	91	91	99.01	96.94		200940	37	91	91	99.11	96.99	0.0518401
CC18222	4190923	91	91	91	98.98	96.84		232765	30	91	91	99.1	96.98	0.0555403
CC18224	1687365	91	91	91	99.03	96.98		97461	33	91	91	99.14	97.08	0.0577593
CC18225	3380252	91	91	91	99.01	96.93		176437	34	91	91	99.11	97.01	0.0521964
CC18227	2850475	91	91	91	99.09	97.14		172647	34	91	91	99.21	97.29	0.0605678
CC18230	3211555	91	91	91	98.99	96.88		185545	32	91	91	99.1	96.97	0.0577742
CC18234	5422541	91	91	91	99.09	97.12		287238	32	91	91	99.17	97.17	0.0529711
CPM1810	1951273	91	91	91	99.02	96.98		104645	34	91	91	99.13	97.04	0.0536291
CPM19011	1662731	91	91	91	99.13	97.22		87657	37	91	91	99.24	97.33	0.0527187
GA18025	3050962	91	91	91	98.97	96.86		13309	91	91	91	98.98	96.68	0.00436223
GA18026	3895232	91	91	91	99.02	96.96		203600	31	91	91	99.12	97.02	0.052269
GA18033	943089	91	91	91	99.05	97.03		52804	34	91	91	99.19	97.2	0.0559905
GA18035	3592921	91	91	91	99.07	97.08		184744	32	91	91	99.18	97.19	0.0514189
GA18037	4693313	91	91	91	99.1	97.16		271932	34	91	91	99.23	97.3	0.0579403
GA18038	3004011	91	91	91	99.06	97.04		183385	31	91	91	99.18	97.16	0.0610467
GA18039	2929667	91	91	91	98.97	96.8		178376	34	91	91	99.1	96.98	0.0608861
GA18041	2372255	91	91	91	99.03	96.96		130217	30	91	91	99.11	96.99	0.0548917
GA18044	1923746	91	91	91	99.03	96.96		106331	34	91	91	99.11	97	0.0552729
GA18045	1658577	91	91	91	98.97	96.84		88400	30	91	91	99.06	96.87	0.0532987
GA18046	953982	91	91	91	98.97	96.83		49059	34	91	91	99.09	96.93	0.0514255
GA18049	2912084	91	91	91	99.1	97.15		147300	34	91	91	99.19	97.19	0.0505823
GA18051	3708358	91	91	91	99.03	96.99		191042	32	91	91	99.12	97.03	0.0515166
GA18053	2889542	91	91	91	99.02	96.95		150409	34	91	91	99.14	97.05	0.0520529
GA18268	6293887	91	91	91	99	96.91		322239	33	91	91	99.09	96.95	0.0511987
GA18269	409961	91	91	91	98.94	96.75		24681	91	91	91	99.09	96.94	0.0602033
GA18270	2897817	91	91	91	99.02	96.95		165205	30	91	91	99.12	97	0.0570102
GA18271	2520759	91	91	91	99.02	96.96		136539	34	91	91	99.14	97.06	0.0541658
GA18274	2155309	91	91	91	99.07	97.1		117227	33	91	91	99.16	97.14	0.0543899
GA18287	204335	91	91	91	98.91	96.68		9638	91	91	91	98.93	96.55	0.0471676
GA18294	2808029	91	91	91	99.04	97.01		144475	34	91	91	99.14	97.07	0.0514507
GA18296	2582671	91	91	91	99	96.92		132101	34	91	91	99.12	97.01	0.051149
GW09	1648716	91	91	91	99.02	96.95		101024	34	91	91	99.12	97.04	0.0612743
JJ18123	6053853	91	91	91	99.04	96.99		328426	30	91	91	99.14	97.07	0.0542507
JJ18124	4350445	91	91	91	99.12	97.21		232058	33	91	91	99.23	97.31	0.0533412
JJ18126	3731385	91	91	91	99.02	96.95		219713	34	91	91	99.17	97.14	0.0588824
JJ18133	1908345	91	91	91	98.95	96.79		102945	30	91	91	99.09	96.93	0.0539446
JJ18148	2725997	91	91	91	98.99	96.87		144985	32	91	91	99.11	96.97	0.053186
JJ18160	1904236	91	91	91	98.99	96.88		101691	34	91	91	99.08	96.93	0.0534025
JJ18161	1519682	91	91	91	99.02	96.96		79877	30	91	91	99.13	97.05	0.0525617
JJ18175	2696225	91	91	91	99.04	97.01		136784	32	91	91	99.15	97.08	0.0507317
JJ18182	6014668	91	91	91	98.97	96.82		338685	32	91	91	99.09	96.93	0.0563098
JJ18189	9863248	91	91	91	99	96.9		547092	30	91	91	99.1	96.99	0.0554677
JR18140	2812231	91	91	91	98.99	96.84		180411	91	91	91	99.1	96.96	0.0641523
JR18141	4216418	91	91	91	99.04	97		233106	31	91	91	99.13	97.05	0.0552853
JR18143	3514541	91	91	91	99.06	97.03		197778	30	91	91	99.15	97.11	0.0562742
JR18144	751294	91	91	91	99.01	96.9		39697	91	91	91	99.16	97.12	0.0528382
JR18149	2825549	91	91	91	99.06	97.05		154411	34	91	91	99.19	97.19	0.0546481
JR18150	5690146	91	91	91	99.01	96.9		329564	30	91	91	99.11	97.01	0.0579184
JR18151	1381190	91	91	91	99.05	97.01		78138	49	91	91	99.19	97.17	0.056573
JR18152	1681505	91	91	91	99.12	97.21		92372	34	91	91	99.26	97.35	0.0549341
JR18154	3793282	91	91	91	99.04	97		200689	33	91	91	99.14	97.09	0.0529064
JR18164	1929438	91	91	91	99	96.9		113832	30	91	91	99.12	97.02	0.0589975
JR18166	6774921	91	91	91	99	96.89		407929	32	91	91	99.11	96.99	0.0602116
JR18190	5953563	91	91	91	98.99	96.87		343382	32	91	91	99.11	97	0.0576767
JR18202	2369596	91	91	91	98.99	96.89		126956	30	91	91	99.15	97.09	0.0535771
JR18204	2752431	91	91	91	98.99	96.88		151654	32	91	91	99.06	96.87	0.0550982
JR18207	1811171	91	91	91	99.04	96.99		103439	91	91	91	99.13	97.03	0.0571117
JR18210	3609889	91	91	91	99.02	96.96		184766	34	90.9	91	99.12	97.02	0.0511833
JR18219	2999572	91	91	91	99.07	97.06		164500	34	91	91	99.18	97.17	0.0548412
JR18237	592416	91	91	91	98.95	96.74		30276	37	90.9	91	99.12	97	0.051106
JR18258	1704368	91	91	91	99.05	97.04		89378	34	91	91	99.14	97.09	0.0524406
JR18260	2880402	91	91	91	99.04	96.98		165734	34	91	91	99.15	97.1	0.0575385
JR18262	2002246	91	91	91	98.98	96.83		129337	91	91	91	99.1	96.97	0.064596
JR18270	1576062	91	91	91	99.1	97.17		87270	34	91	91	99.2	97.24	0.0553722
KCS18030	8377956	91	91	91	99.01	96.93		501285	32	91	91	99.13	97.07	0.0598338
KCS18040	6194775	91	91	91	99.08	97.1		364525	34	91	91	99.2	97.22	0.0588439
LVP_18179	4872650	91	91	91	99	96.94		251407	31	91	91	99.1	97	0.0515955
MAT18217	5808951	91	91	91	99.07	97.1		24230	91	91	91	99.07	96.89	0.00417115
MAT18299	4439149	91	91	91	99.07	97.07		290731	33	91	91	99.21	97.25	0.0654925
MGB18016	9441613	91	91	91	99.05	97.03		610304	30	91	91	99.19	97.21	0.0646398
MGB18023	10350595	91	91	91	99.02	96.94		681368	32	91	91	99.16	97.13	0.0658289
MGB18024	8967553	91	91	91	99.09	97.15		512932	34	91	91	99.21	97.28	0.0571987
MGB18033	6513716	91	91	91	99.09	97.13		404221	32	91	91	99.22	97.28	0.0620569
MGB18075	7319195	91	91	91	99.13	97.25		393216	34	91	91	99.24	97.34	0.0537239
MGB18083	11042078	91	91	91	99.09	97.15		586477	30	91	91	99.19	97.22	0.0531129
MGB18089	5772771	91	91	91	99.09	97.14		321145	30	91	91	99.2	97.24	0.055631
MLM18002	3170507	91	91	91	99.03	96.96		208870	32	91	91	99.17	97.15	0.0658791
MLM18011	3317754	91	91	91	99.12	97.21		189057	30	91	91	99.23	97.28	0.0569834
MLM18051	1149015	91	91	91	99.05	97.03		69270	91	91	91	99.21	97.26	0.0602864
MLM18055	2464005	91	91	91	99.06	97.08		135783	34	91	91	99.16	97.14	0.0551066
NAK1801	1748966	91	91	91	99.02	96.97		91968	34	91	91	99.09	96.96	0.0525842
NC18111	1218808	91	91	91	99.02	96.97		66312	34	91	91	99.13	97.07	0.0544073
NC18159	1936069	91	91	91	99.03	96.95		130546	34	91	91	99.18	97.18	0.0674284
NC18161	4985256	91	91	91	98.96	96.8		276459	34	91	91	99.06	96.89	0.0554553
NC18162	7224095	91	91	91	98.98	96.85		410463	31	91	91	99.1	96.97	0.0568186
NC18165	4448003	91	91	91	99.06	97.04		240107	34	91	91	99.16	97.11	0.0539809
NC18166	10131882	91	91	91	99	96.9		544732	34	91	91	99.11	97.01	0.0537641
NC18177	6421549	91	91	91	99.07	97.07		362149	34	91	91	99.19	97.2	0.0563959
NC18180	3378993	91	91	91	99.02	96.96		193303	33	91	91	99.16	97.12	0.0572073
NC18188	5702794	91	91	91	99.02	96.95		291218	32	91	91	99.11	97	0.0510658
NC18189	2590261	91	91	91	99.08	97.08		134998	34	91	91	99.18	97.18	0.0521175
NC18197	1315088	91	91	91	99.08	97.06		79489	30	91	91	99.17	97.14	0.0604439
NC18198	1256159	91	91	91	99.06	97.06		77336	33	91	91	99.19	97.18	0.0615655
NC18203	927339	91	91	91	99.02	96.95		51052	40	91	91	99.12	97.03	0.0550521
NC18219	1116118	91	91	91	99.13	97.26		58227	34	91	91	99.22	97.31	0.0521692
NC18220	1440775	91	91	91	99.06	97.05		73891	30	91	91	99.18	97.18	0.0512856
NY180065	2410328	91	91	91	99.05	97.04		125821	34	91	91	99.16	97.12	0.0522008
NY180257	2638443	91	91	91	98.98	96.87		134176	34	91	91	99.06	96.92	0.0508542
NY180344	2484594	91	91	91	99.12	97.22		124630	34	91	91	99.22	97.3	0.0501611
NY180347	2883518	91	91	91	99.03	96.95		179845	34	91	91	99.13	97.05	0.06237
NY180360	1173840	91	91	91	99.03	96.98		68197	34	91	91	99.15	97.1	0.0580974
NY180361	1282587	91	91	91	99.06	97.07		69500	34	91	91	99.16	97.15	0.0541874
NY180367	3216475	91	91	91	99.08	97.11		168455	34	91	91	99.16	97.15	0.0523726
NY180372	2800191	91	91	91	99.09	97.14		143356	34	91	91	99.17	97.18	0.0511951
NY180512	2211477	91	91	91	99.01	96.94		117162	31	91	91	99.1	96.97	0.0529791
NY180514	1582244	91	91	91	99.07	97.07		89783	91	91	91	99.17	97.17	0.0567441
NY180516	1799551	91	91	91	99.14	97.27		93315	33	91	91	99.24	97.34	0.0518546
NY180517	1191112	91	91	91	99.08	97.12		60625	91	91	91	99.18	97.16	0.0508978
NY180520	2013035	91	91	91	99.05	97.04		110854	91	91	91	99.17	97.15	0.0550681
NY180521	3019925	91	91	91	99.05	97.02		155866	33	91	91	99.15	97.1	0.0516125
NY180525	1823240	91	91	91	99.05	97.04		112133	39	91	91	99.17	97.14	0.0615021
NY180526	4115538	91	91	91	99.01	96.93		234312	34	91	91	99.13	97.03	0.0569335
NY180538	2534385	91	91	91	99.01	96.94		136341	32	91	91	99.11	97.01	0.0537965
NY180541	1820301	91	91	91	99.02	96.97		97364	33	91	91	99.12	97.03	0.0534879
NY180553	4039679	91	91	91	99.04	97.02		209172	30	91	91	99.13	97.06	0.0517794
NY180555	4068950	91	91	91	99.02	96.97		202676	35	91	91	99.11	97	0.0498104
NY180556	3729588	91	91	91	99.07	97.1		193425	30	91	91	99.16	97.12	0.0518623
NY180559	2873548	91	91	91	99.04	97.01		150014	33	91	91	99.13	97.06	0.0522051
NY180561	2792739	91	91	91	99.07	97.1		146464	31	91	91	99.2	97.21	0.0524446
NY180563	6106661	91	91	91	99.02	96.94		364626	33	91	91	99.13	97.07	0.0597096
NY180582	3316287	91	91	91	99.07	97.09		181403	35	91	91	99.2	97.22	0.0547006
NY180610	2285883	91	91	91	99.07	97.09		121348	30	91	91	99.17	97.17	0.0530858
NY180620	3339887	91	91	91	99.02	96.96		179412	32	91	91	99.12	97.02	0.053718
NY181048	2584159	91	91	91	99.15	97.27		140715	33	91	91	99.25	97.35	0.0544529
NY181050	5086302	91	91	91	99.01	96.93		290176	30	91	91	99.12	97.05	0.0570505
NY181054	2012620	91	91	91	99.09	97.11		112899	34	91	91	99.19	97.22	0.0560955
NY181057	3726266	91	91	91	99.05	97.03		209671	34	91	91	99.17	97.16	0.0562684
NY181061	2918274	91	91	91	99.07	97.09		158438	33	91	91	99.18	97.19	0.0542917
NY181224	4630182	91	91	91	98.96	96.81		257002	34	91	91	99.09	96.97	0.0555058
NY181234	2350505	91	91	91	99.05	97		123236	33	91	91	99.16	97.13	0.0524296
NY181246	544265	91	91	91	99.24	97.52		2615	33	91	91	98.53	95.41	0.00480464
NY181252	1401639	91	91	91	99.15	97.25		54252	91	91	91	99.25	97.33	0.0387061
NY181253	1992496	91	91	91	99.06	97.01		118456	31	91	91	99.19	97.21	0.0594511
NY181255	2774332	91	91	91	99.19	97.33		109871	32	91	91	99.24	97.32	0.0396027
NY181298	3753540	91	91	91	99.08	97.08		233097	32	91	91	99.22	97.27	0.0621006
NY181494	2737422	91	91	91	99.1	97.17		155155	34	91	91	99.2	97.22	0.0566792
NY181495	5278867	91	91	91	99.01	96.95		287817	34	91	91	99.14	97.09	0.0545225
NY181496	2601063	91	91	91	99.03	96.99		138993	32	91	91	99.13	97.07	0.053437
NY181499	4511480	91	91	91	99.03	96.96		265300	30	91	91	99.14	97.08	0.0588055
NY181503	928529	91	91	91	98.99	96.88		48284	34	91	91	99.09	96.94	0.0520005
NY181507	3190530	91	91	91	99	96.92		170367	36	91	91	99.12	97.01	0.0533977
NY181518	1484978	91	91	91	99.1	97.14		80383	32	91	91	99.24	97.31	0.0541308
NY181519	1363163	91	91	91	99.03	97		69815	91	91	91	99.1	97.01	0.0512154
NY181523	2028196	91	91	91	99.04	97.01		107142	91	91	91	99.13	97.09	0.0528263
NY181527	2554274	91	91	91	98.99	96.88		145478	30	91	91	99.11	97.01	0.0569547
NY181535	4260735	91	91	91	99	96.9		256601	34	91	91	99.14	97.08	0.0602246
NY181542	2862659	91	91	91	99.04	96.99		170748	30	91	91	99.16	97.14	0.0596466
NY181579	2692293	91	91	91	99.04	97		151481	34	91	91	99.17	97.14	0.0562647
NY181655	5542895	91	91	91	99.04	97.02		283058	33	91	91	99.13	97.06	0.0510668
NY181657	3917415	91	91	91	99.08	97.1		201953	36	91	91	99.16	97.14	0.0515526
NY181658	4475502	91	91	91	99.03	96.99		225355	34	91	91	99.12	97.04	0.050353
NY181659	3999767	91	91	91	99.05	97.04		200042	32	91	91	99.14	97.07	0.0500134
NY181661	2942186	91	91	91	99.07	97.09		150782	32	91	91	99.2	97.24	0.0512483
NY181667	2160934	91	91	91	99.07	97.12		109820	34	91	91	99.14	97.1	0.0508206
OH18031	2737176	91	91	91	99.13	97.24		137682	34	91	91	99.22	97.29	0.0503007
OS02369	2688138	91	91	91	99.02	96.98		132865	48	91	91	99.15	97.09	0.0494264
OS02373	5226894	91	91	91	99.07	97.08		285139	32	91	91	99.19	97.22	0.0545523
OS02375	3343312	91	91	91	99.05	97.04		180070	34	91	91	99.15	97.11	0.0538598
OS02376	3435440	91	91	91	99.14	97.26		181420	34	91	91	99.24	97.33	0.0528084
OS03175	3767964	91	91	91	99.06	97.06		197059	34	91	91	99.15	97.11	0.0522985
OS03394	3057638	91	91	91	99.03	96.98		158791	34	91	91	99.12	97.03	0.0519326
OS03395	2239918	91	91	91	99.02	96.97		114618	34	91	91	99.15	97.09	0.0511706
OS03396	2444174	91	91	91	99	96.92		125182	33	91	91	99.1	96.99	0.0512165
OS03416	2687510	91	91	91	99.09	97.14		134804	91	91	91	99.2	97.24	0.0501594
OS03417	5400367	91	91	91	99.05	97.05		262658	30	91	91	99.15	97.11	0.0486371
OS03418	2806379	91	91	91	99.12	97.24		144848	34	91	91	99.2	97.27	0.0516138
OS05154	3542490	91	91	91	99	96.91		208588	30	91	91	99.1	96.98	0.0588817
OS05155	10463101	91	91	91	99.11	97.19		555123	30	91	91	99.22	97.27	0.0530553
OS05156	2760757	91	91	91	99.05	97.04		152947	32	91	91	99.14	97.09	0.0554004
OS05157	5487387	91	91	91	99.14	97.27		279726	30	91	91	99.25	97.37	0.0509762
OS05226	7591078	91	91	91	99.07	97.09		393238	31	91	91	99.17	97.17	0.0518027
OS05614	9775009	91	91	91	99	96.93		498886	30	91	91	99.11	97.01	0.0510369
OS05807	9613524	91	91	91	99.02	96.96		483468	30	91	91	99.1	96.99	0.0502904
OS05808	6025398	91	91	91	99.03	97		297528	31	91	91	99.12	97.06	0.049379
OS05810	3391733	91	91	91	99.05	97.05		171226	32	91	91	99.13	97.07	0.0504833
OS05816	4659592	91	91	91	99.03	96.99		279756	33	91	91	99.14	97.09	0.0600387
OS05822	4258665	91	91	91	98.99	96.87		243312	30	91	91	99.12	97.01	0.0571334
OS05826	3540151	91	91	91	99.04	97		183316	30	91	91	99.15	97.08	0.051782
OS05827	4894159	91	91	91	99.09	97.14		264560	34	91	91	99.19	97.22	0.0540563
OS05834	7053746	91	91	91	99	96.9		376151	34	91	91	99.1	96.98	0.0533264
OS05835	10224178	91	91	91	99	96.93		519256	32	91	91	99.09	96.99	0.0507871
OS05842	1792601	91	91	91	99.05	97.01		107891	34	91	91	99.17	97.15	0.0601868
OS05852	5859506	91	91	91	99.01	96.95		299725	30	91	91	99.11	97.02	0.0511519
OS05857	2941496	91	91	91	99.09	97.12		163476	34	91	91	99.19	97.2	0.0555758
OS05858	1983611	91	91	91	99.03	96.99		113981	33	91	91	99.14	97.08	0.0574614
OS05860	3193461	91	91	91	99.06	97.03		153618	32	91	91	99.15	97.09	0.0481039
OS05875	2510762	91	91	91	99.08	97.11		136793	30	91	91	99.17	97.19	0.0544827
OS05888	2551602	91	91	91	99.1	97.16		135200	34	91	91	99.2	97.22	0.0529863
OS05900	2662963	91	91	91	99.11	97.2		137262	32	91	91	99.21	97.26	0.0515448
OS05901	1991410	91	91	91	99.05	97.04		109211	34	91	91	99.17	97.18	0.054841
OS05902	1313574	91	91	91	99.05	97.05		72772	33	91	91	99.14	97.1	0.0554
OS05903	1109941	91	91	91	99.05	97.03		58886	91	91	91	99.14	97.05	0.0530533
OS05904	2953861	91	91	91	99.12	97.21		152143	32	91	91	99.21	97.25	0.0515065
OS05912	1152248	91	91	91	99.1	97.14		59170	31	91	91	99.2	97.23	0.0513518
OS05917	1369647	91	91	91	99.05	97.04		70862	35	91	91	99.16	97.15	0.0517374
SJL18019	2114436	91	91	91	99.15	97.28		113441	34	91	91	99.26	97.39	0.0536507
SJL18030	2893996	91	91	91	99.06	97.06		153053	91	91	91	99.15	97.12	0.0528864
SK01	14395752	91	91	91	99	96.94		719470	30	91	91	99.11	97.01	0.0499779
TB1802	3852177	91	91	91	99.02	96.96		201866	34	91	91	99.08	96.94	0.0524031
TJG18006	4063579	91	91	91	99.09	97.15		219313	32	91	91	99.16	97.16	0.0539704
TN1801	2625443	91	91	91	99.09	97.12		136365	34	91	91	99.18	97.18	0.0519398
TN1804	2583121	91	91	91	99.03	96.99		137729	34	91	91	99.14	97.09	0.0533188
TN1807	3290840	91	91	91	99.06	97.05		170646	41	91	91	99.14	97.08	0.0518548
TNS180855	2112365	91	91	91	99.14	97.26		110020	34	91	91	99.24	97.34	0.0520838
TNS180861	2730149	91	91	91	99.04	97.01		143521	34	91	91	99.16	97.13	0.0525689
TNS180862	1003629	91	91	91	99.02	96.95		55959	32	91	91	99.16	97.14	0.0557567
TNS180863	3062805	91	91	91	98.97	96.85		173271	33	91	91	99.11	97.01	0.0565727
TNS180941	2152920	91	91	91	99.12	97.23		115664	91	91	91	99.23	97.32	0.0537242
TNS180943	4177398	91	91	91	99.03	96.99		247993	33	91	91	99.14	97.08	0.0593654
TNS180947	3068954	91	91	91	99.07	97.08		171142	30	91	91	99.18	97.18	0.0557656
TNS180949	2925739	91	91	91	99.09	97.14		162517	30	91	91	99.19	97.22	0.0555473
TNS180951	2750226	91	91	91	99.07	97.1		144694	32	91	91	99.17	97.15	0.0526117
TNS180952	3385805	91	91	91	99.09	97.13		191701	33	91	91	99.18	97.2	0.056619
TNS180953	5035138	91	91	91	99.03	97		264998	30	91	91	99.14	97.07	0.0526297
TNS180956	2877155	91	91	91	99.1	97.17		149808	30	91	91	99.21	97.25	0.0520681
TNS180957	1959740	91	91	91	99.14	97.27		119500	30	91	91	99.26	97.4	0.0609775
TNS180961	2797228	91	91	91	99.07	97.09		145922	34	91	91	99.2	97.21	0.0521666
TNS181102	3478384	91	91	91	99.07	97.1		181883	30	91	91	99.17	97.17	0.0522895
TNS181103	4287727	91	91	91	99.05	97.03		235928	34	91	91	99.14	97.07	0.055024
TNS181104	4753621	91	91	91	99.03	97		266519	30	91	91	99.15	97.11	0.0560665
TNS181105	4774288	91	91	91	99.05	97.05		265531	34	91	91	99.15	97.12	0.0556169
TNS181109	4241807	91	91	91	99.03	96.98		234927	33	91	91	99.12	97.05	0.0553837
TNS181110	2935549	91	91	91	99.07	97.09		162173	30	91	91	99.17	97.18	0.0552445
TNS181113	3614078	91	91	91	99.06	97.07		192379	33	91	91	99.17	97.13	0.0532305
TNS181148	3373238	91	91	91	99.09	97.15		183653	33	91	91	99.2	97.23	0.0544441
TNS181149	3928475	91	91	91	99.06	97.07		201888	33	91	91	99.13	97.07	0.0513909
TNS181153	2140238	91	91	91	99.07	97.08		123614	33	91	91	99.2	97.23	0.0577571
TNS181158	4650354	91	91	91	99.09	97.15		241808	34	91	91	99.18	97.19	0.0519978
TNS181178	3312577	91	91	91	99.05	97.04		178666	32	91	91	99.15	97.1	0.0539357
TNS181200	3280168	91	91	91	99.16	97.34		166862	33	91	91	99.26	97.4	0.05087
TNS181214	3502884	91	91	91	99.01	96.94		234150	33	91	91	99.14	97.11	0.0668449
TNS181215	4713704	91	91	91	99.1	97.17		268480	32	91	91	99.2	97.24	0.0569573
TNS181216	2378177	91	91	91	99.05	97.01		154039	35	91	91	99.21	97.25	0.0647719
TNS181222	2176918	91	91	91	99.06	97.04		143403	35	91	91	99.22	97.28	0.0658743
TNS181227	2988652	91	91	91	98.96	96.81		182259	33	91	91	99.12	97.03	0.0609837
TNS181229	3302002	91	91	91	99.05	97.03		186436	32	91	91	99.16	97.14	0.0564615
TNS181230	2724289	91	91	91	99.11	97.19		141954	34	91	91	99.2	97.23	0.0521068
TNS181235	2950012	91	91	91	99.08	97.1		173967	33	91	91	99.2	97.23	0.0589716
TNS181239	3065974	91	91	91	99.13	97.24		175314	34	91	91	99.25	97.36	0.0571805
TNS181240	2265755	91	91	91	99.11	97.19		121617	91	91	91	99.22	97.3	0.0536761
TNS181264	3363089	91	91	91	99.02	96.98		177351	34	91	91	99.15	97.1	0.0527346
TNS181266	3772906	91	91	91	99.05	97.03		221633	30	91	91	99.18	97.17	0.0587433
TNS181289	2780073	91	91	91	99.09	97.11		13977	91	91	91	99.16	97.12	0.00502757
TNS181291	2904092	91	91	91	99.02	96.95		159380	32	91	91	99.11	97.01	0.0548812
TNS181320	4304385	91	91	91	99.02	96.97		243427	34	91	91	99.11	97.03	0.0565533
WV18107	1611529	91	91	91	99	96.93		88281	34	91	91	99.1	96.99	0.0547809
WV18109	2202719	91	91	91	99.09	97.16		121547	34	91	91	99.17	97.16	0.0551804
WV18110	3246420	91	91	91	99.06	97.06		178350	34	91	91	99.14	97.11	0.0549374
WV18117	3913577	91	91	91	99.05	97.04		233447	30	91	91	99.15	97.11	0.0596505
WV18118	4019379	91	91	91	98.96	96.83		219624	30	91	91	99.04	96.85	0.0546413
WV18122	2807305	91	91	91	99.02	96.95		170022	34	91	91	99.12	97.03	0.0605641
WV18123	2503738	91	91	91	99.07	97.11		136945	31	91	91	99.18	97.2	0.0546962
WV18125	3389042	91	91	91	99.07	97.1		185130	30	91	91	99.15	97.12	0.0546261
WV18128	3353286	91	91	91	99.1	97.19		185880	31	91	91	99.19	97.22	0.0554322
WV18131	2886890	91	91	91	99.1	97.14		172725	31	91	91	99.18	97.17	0.0598308
WV18133	2636966	91	91	91	99.01	96.94		149190	30	91	91	99.12	97.03	0.0565764
WV18134	2462270	91	91	91	99.04	97.01		138181	30	91	91	99.13	97.05	0.0561194
WV18146	2842582	91	91	91	99.02	96.99		149057	34	91	91	99.13	97.04	0.0524372
WV18159	2076220	91	91	91	98.98	96.86		118776	30	91	91	99.12	97.02	0.0572078
WV18161	922835	91	91	91	98.97	96.83		54057	34	91	91	99.11	97.01	0.0585771
WV18163	3024427	91	91	91	99.09	97.14		175334	34	91	91	99.19	97.21	0.0579726
WV18164	3595415	91	91	91	99.03	96.98		228372	33	91	91	99.14	97.09	0.0635176
WV18165	2781771	91	91	91	99.02	96.94		176086	30	91	91	99.12	97.04	0.0633
WV18166	3649040	91	91	91	99.01	96.91		221884	32	91	91	99.11	97.02	0.0608061
WV18175	2332370	91	91	91	99	96.91		139373	34	91	91	99.09	96.96	0.059756
WV18187	3762233	91	91	91	99.06	97.07		201446	34	91	91	99.14	97.1	0.0535443
WV18189	2382344	91	91	91	99.01	96.94		147811	34	91	91	99.12	97.04	0.0620444
WV18192	3637275	91	91	91	99.04	97.01		194301	36	91	91	99.12	97.04	0.0534194
WV18197	1939303	91	91	91	99.05	97.02		120191	35	91	91	99.14	97.09	0.0619764
WV18199	1362919	91	91	91	99.01	96.94		71320	33	91	91	99.11	97.03	0.0523289
WV18204	2503006	91	91	91	99.04	97.01		128366	91	91	91	99.09	96.97	0.0512847
WV18313	1539730	91	91	91	99.05	97.03		90224	49	91	91	99.18	97.16	0.0585973
WV18323	3764834	91	91	91	99.11	97.18		217032	33	91	91	99.18	97.2	0.0576472
WV18462	3624509	91	91	91	99	96.92		216247	32	91	91	99.09	96.98	0.0596624
WV18465	3687617	91	91	91	99.05	97.03		238414	33	91	91	99.17	97.16	0.0646526
WV18472	3296836	91	91	91	99.04	97.03		189841	34	91	91	99.15	97.1	0.0575828
WV18481	2429000	91	91	91	99.13	97.25		130762	34	91	91	99.23	97.31	0.0538337
WV18497	2755082	91	91	91	99.06	97.05		161475	33	91	91	99.18	97.19	0.0586099
WV18551	2369820	91	91	91	99.03	96.99		120915	34	91	91	99.12	97.04	0.0510229
WV18629	3263513	91	91	91	99.02	96.98		171144	34	91	91	99.11	97	0.0524416
WV18633	2527410	91	91	91	98.98	96.9		133976	34	91	91	99.08	96.96	0.0530092
WV18659	2314353	91	91	91	99.05	97.06		118010	34	91	91	99.14	97.08	0.0509905
WV18774	4658293	91	91	91	99.06	97.1		243573	33	91	91	99.14	97.12	0.052288
WV18775	19546477	91	91	91	99.02	96.99		1101000	30	91	91	99.12	97.04	0.0563273
WV18777	22227479	91	91	91	99.12	97.23		1278489	30	91	91	99.21	97.29	0.0575184
WV18950	17293280	91	91	91	99.01	96.95		1007021	30	91	91	99.1	97	0.0582319
WV18954	3929525	91	91	91	98.98	96.89		213332	34	91	91	99.09	96.98	0.0542895
WV18957	12996340	91	91	91	99.09	97.16		681788	33	91	91	99.17	97.17	0.05246
WV18960	2991072	91	91	91	99.06	97.06		163731	34	91	91	99.15	97.11	0.0547399
WV18968	4487374	91	91	91	99.03	96.98		269791	30	91	91	99.12	97.04	0.0601222
WV18974	14690453	91	91	91	99.14	97.27		768235	33	91	91	99.23	97.34	0.0522948
WV18978	10150421	91	91	91	99.07	97.09		540101	31	91	91	99.15	97.13	0.0532097
WV18997	2534495	91	91	91	99.06	97.06		167041	32	91	91	99.18	97.18	0.065907
Mean	3.63401e+06							197863						0.0543054
Max	22227479							1278489						0.0674284
Min	19571							898						0.00417115

## Sheet: Table S5
Table S5. Raw microhaplotype genotypes before converting to numerical format and before filtering for missing data.
id	State	scaffold_10_3214622_3214723	scaffold_10_4046252_4046376	scaffold_10_4391955_4392112	scaffold_10_4410215_4410324	scaffold_10_4600838_4600979	scaffold_10_4771593_4771694	scaffold_10_4797251_4797397	scaffold_10_4956813_4956948	scaffold_10_5107560_5107712	scaffold_10_5467267_5467425	scaffold_10_5475389_5475537	scaffold_10_5614154_5614308	scaffold_10_5653126_5653292	scaffold_10059_149826_150004	scaffold_10072_306364_306506	scaffold_10072_457532_457665	scaffold_1009_292543_292646	scaffold_1021_1078322_1078481	scaffold_1021_1112273_1112432	scaffold_1021_1241146_1241271	scaffold_1021_148034_148177	scaffold_1021_34295_34453	scaffold_1021_547423_547578	scaffold_1021_596483_596729	scaffold_1021_725545_725679	scaffold_1021_759082_759246	scaffold_1021_857944_858075	scaffold_1021_953645_953779	scaffold_1021_973337_973489	scaffold_10258_39532_39661	scaffold_10258_551473_551651	scaffold_1026_1148315_1148416	scaffold_1026_1862367_1862468	scaffold_1026_1924679_1924780	scaffold_1026_2112163_2112304	scaffold_1026_2161884_2161998	scaffold_1026_2663901_2664002	scaffold_1026_2717432_2717568	scaffold_1026_3095934_3096069	scaffold_1026_361699_361927	scaffold_1026_733640_733765	scaffold_1026_962217_962365	scaffold_1029_312521_312628	scaffold_10304_407650_407811	scaffold_10337_122725_122896	scaffold_10337_200589_200690	scaffold_10337_332081_332203	scaffold_10337_632474_632638
AV20001_rapture	ME	C/C	CGGGC/CGTGC	NA	CG/CG	ACGCT/ACACT	NA	NA	CTCGGCG/CCCGGCG	GCG/GCG	CGAC/CGGC	CGGCGG/CGACCG	CCGG/CCGG	GAT/GAT	NA	GGG/AGG	CG/CG	G/A	NA	GCC/GAC	TG/CG	CCC/CCC	NA	AGC/AGC	NA	CC/CG	GGCA/GCCA	CG/CG	CGCA/CGCA	TCAC/TCAC	CC/CC	NA	C/C	G/G	G/G	GGCC/GGCT	NA	CG/CG	GCGG/GCGG	NA	NA	TGTC/CGTC	CG/TG	CT/CC	CTG/CTG	NA	NA	ACG/ACA	C/G
AV20002_rapture	ME	NA	CGGGC/CGGGC	NA	CG/CG	ACGCT/ACGCT	NA	CCGCG/CCGCG	CCCGGCG/CCCGGCG	GCG/GCG	CGGC/CGAC	CGGCGG/CGGCCG	NA	GAT/GAT	NA	GGG/GGG	CG/CA	A/A	NA	GAC/GCC	CG/CG	CCC/TCC	NA	AGC/AGC	NA	CC/CC	GGCA/GGCA	CG/CG	CGCA/CGCA	NA	CG/CC	NA	C/C	G/G	G/G	GGCT/GGCT	GGT/GGT	CG/CG	GCCG/GCCG	CCGCG/CTACA	NA	CGTC/CGTC	NA	CT/CT	CTG/CTG	TCG/CCG	NA	ACA/ACG	G/C
AV20003_rapture	ME	C/C	CGGGC/CGGGC	GAC/GAC	CG/CG	ACGCT/ACGCT	A/G	CCGCG/CCGCA	TCCGGCG/CCCGGCG	GCG/GCG	NA	CGACCG/CGGCCG	CCGG/GCGA	GAT/GAT	NA	GGG/GGG	CG/CG	A/A	NA	GAC/GAC	NA	CCC/CCC	NA	AGC/AGC	NA	CC/CG	GGCA/GGCA	CG/CG	CGCA/CGCA	CCAT/TCAC	CC/CC	NA	C/C	G/G	G/A	GGCT/GGCT	GGT/GGT	CG/CG	NA	TCGCG/CCGCG	NA	CGTC/CGTC	NA	CT/CT	CTG/CTG	NA	G/G	ACG/ACG	C/C
GH19014PCR_rapture	ME	C/C	CGGGC/CGGGC	GAC/GAC	CG/CA	ACGCT/ACGCT	G/G	CCGCG/CCGCA	CCCGGCG/CCCGGCG	GCG/GCG	NA	CGGCGG/CGGCGG	NA	NA	NA	GGG/GGG	CG/TG	G/G	NA	NA	CG/CG	CCC/CCC	NA	AGC/AGC	NA	CC/CC	GCCA/GCCA	CG/CG	CGCA/CGCA	NA	NA	NA	NA	G/G	NA	NA	NA	NA	GCGG/GCCG	NA	NA	NA	NA	NA	CTG/CTG	NA	NA	ACA/CCG	G/C
GH19015_rapture	ME	C/C	CGGGC/CGGGC	GAC/GAC	CG/CG	ACGCT/ACGCT	G/A	CCGCG/CCGCA	CCCGGCG/CCCGGCG	GCG/GCG	CGGC/CGGC	CGGCGG/CGGCGG	CCGG/CCGG	GAT/GAT	NA	GGG/GGG	CG/CA	G/G	NA	NA	CG/TG	TCC/TCC	NA	AGC/AGC	NA	CC/CG	GCCA/GGCA	CG/CG	CGCA/CGCA	TCAC/TCAC	CC/CG	NA	NA	G/G	G/G	GGCC/GGCC	NA	CA/CG	GCGG/GCGG	NA	NA	TGTC/TGTC	NA	CC/CC	CTG/CTG	TCG/CCG	A/G	ACG/ACA	G/C
GH19021_rapture	ME	C/C	CGGGC/CGGGC	NA	CG/CG	ACGCT/ACGCT	A/G	NA	NA	GCG/GCG	CAGC/CGGC	NA	CCGG/CCGG	NA	NA	GGG/GGG	TG/CG	G/A	NA	GAC/GAC	CG/CG	CCC/CCC	NA	AGC/AGC	NA	CG/CC	GGCA/GGCA	CG/CG	CGCA/CGCA	CCCC/TCAC	NA	NA	NA	G/G	NA	NA	NA	NA	GCGG/GCGG	NA	NA	NA	TG/TG	CT/CT	CTG/CTG	CTG/CCG	NA	ACG/CCG	C/C
JB19001_rapture	ME	NA	CGGGC/CGGGC	NA	NA	ACGCT/ACGCT	A/G	NA	NA	GCG/GCG	NA	NA	NA	NA	NA	GGG/GGG	NA	G/G	NA	GAC/GAC	NA	NA	NA	NA	NA	NA	NA	NA	NA	NA	NA	NA	NA	NA	NA	NA	NA	NA	GCGG/AGGG	NA	NA	NA	NA	CT/CT	NA	NA	NA	CCG/CCG	NA
JB19004_rapture	ME	T/C	CGGGC/CGGGC	GGC/GAC	NA	ACGCT/ACACT	G/A	CCGCG/CCGCG	NA	GCG/GTG	NA	NA	CCGG/CCGG	GAT/GAT	NA	GGG/GGG	CG/CG	G/G	NA	GAC/GAC	TG/TG	NA	NA	AGC/AGC	NA	NA	GGCA/GGCA	CG/CG	NA	CCAC/CCAC	CC/CC	NA	NA	G/G	NA	NA	NA	NA	AGGG/GCGG	NA	NA	NA	NA	NA	NA	NA	NA	NA	C/C
JJ18123_RAD	ME	C/C	CGGGC/CGGGC	NA	CA/CG	ACGCT/ACGCT	G/G	CTCTG/CCGCA	CCCGGTG/CCCGGCG	GCG/GCG	CGAC/CGGC	CGGCGG/CGGCGG	NA	NA	CGGT/CGGT	GGG/GGG	CG/CG	NA	NA	GAC/GAC	CG/TG	CCC/CCC	CGC/CGC	AGC/AGC	NA	CC/CC	GCCA/GCCA	CG/CG	CGCA/CGCA	TCAC/TCAC	CC/CC	NA	C/C	NA	G/G	GGCC/GGCC	GGT/GGT	CG/CG	NA	NA	C/C	NA	NA	CT/CT	CTG/CTG	NA	G/A	ACA/ACG	G/G
JJ18124_RAD	ME	C/C	CGGGC/CGGGC	NA	NA	ACGCT/ACGCT	G/G	CCGCG/CCGCG	NA	GCG/GCG	NA	CGACCG/CGACCG	NA	NA	CGGT/CGGT	AGG/AGG	CG/CG	G/G	NA	GAC/GAC	CG/CG	CCC/TCC	NA	NA	NA	NA	NA	CG/CG	NA	CCAC/TCAC	CC/CC	NA	C/C	NA	A/G	GGCT/GGCT	GGT/GGT	CG/CG	GCGG/GCGG	NA	C/C	CGTC/CGTC	NA	CT/CT	CTG/CTG	CCG/CCG	A/A	ACG/ACG	NA
JJ18126_RAD	ME	C/C	CGGGC/CGGGC	NA	CG/CG	ACGCT/ACGCT	G/G	CCGCA/CCGCA	CCCGGCG/CCCGGCG	GCG/GCG	CGGC/CGGC	CGGCGG/CGGCGG	CCGG/CCGG	NA	NA	GGG/GGG	CG/CG	G/G	CC/CC	GAC/GAC	CG/TG	CTT/TCC	NA	AGC/AGC	NA	NA	GGCA/GGCA	CG/CG	CGCA/CGCA	CCAT/CTAC	CG/CC	NA	C/C	NA	G/G	GGCC/GGCC	GGT/GGT	CG/CG	NA	NA	NA	NA	NA	CT/CT	CTG/CTG	CTG/CTG	NA	CCG/CCG	NA
JJ18133_RAD	ME	C/C	NA	NA	NA	ACGCT/ACGCT	G/G	NA	NA	GCG/GCG	NA	AGGCGG/AGGCGG	NA	GGT/GGT	NA	GGG/GGG	CG/CG	G/G	NA	GAC/GAC	CG/CG	CCC/TCC	CGC/CGC	AGC/AGC	NA	CG/CC	NA	NA	NA	CTAC/CTAC	CC/CC	NA	C/C	G/G	NA	GGCT/GGCC	NA	CA/CA	GCGG/GCGG	NA	C/C	NA	TG/TG	CT/CT	CTG/CTG	NA	NA	CCG/CCG	C/C
JJ18148_RAD	ME	C/C	CGGGC/CGGGC	GAC/GAC	CG/CG	ACGCT/ACGCT	G/G	GCGCG/CCGCG	CCCGGCG/CCCGGCG	GCG/GCG	NA	NA	NA	NA	CGGA/CGGT	GGG/GGG	NA	NA	NA	NA	CG/CG	CCC/CCC	NA	AGC/GGC	NA	NA	GGCA/GGCA	CG/CG	CGCA/CGCA	CTAC/CTAC	CG/CG	NA	NA	NA	G/G	GGCT/GGCT	GGT/GGT	CG/CG	NA	NA	NA	NA	NA	CT/CT	CTG/CTG	NA	G/G	CCG/CCG	C/C
JJ18160_RAD	ME	T/T	CGGGC/CGGGC	NA	CG/CG	NA	G/G	CCGCG/CCGCG	NA	NA	NA	NA	CCGG/CCGG	NA	NA	GGA/GGA	CG/CG	A/A	NA	GAC/GAC	NA	CCC/CCC	NA	AGC/AGC	NA	CC/CC	GCCA/GCCA	CG/CG	CGCA/CGCA	NA	NA	NA	C/C	G/G	G/G	GGCT/GGCT	NA	NA	NA	NA	NA	CGTC/CGTC	NA	TC/TC	CTG/CTG	NA	NA	CCG/CCG	G/C
JJ18161_RAD	ME	C/C	CGGGC/CGGGC	NA	CG/CG	NA	G/G	CCGCG/CCGCG	CCCGGCG/CCCGGCG	GCG/GCG	CGGC/CGGC	NA	CCGG/CCGG	NA	NA	NA	NA	G/G	NA	NA	CG/CG	NA	CGC/CGC	AGC/AGC	NA	NA	NA	NA	TGCA/TGCA	CCAC/CCAC	CC/CC	NA	NA	NA	NA	GGTT/GGTT	NA	NA	GCGG/GCGG	NA	NA	TGTC/TGTC	NA	NA	NA	CTG/TCG	NA	CCG/CCG	C/C
JJ18174_rapture	ME	C/C	CGGGC/CGGGC	NA	NA	ACGCT/ACACT	NA	CCGCG/CCGCA	CCCGGCG/CCCGGCG	GCG/GCG	CGGC/CGGC	CGGCCT/CGGCCG	NA	NA	NA	GGA/GGG	CA/CA	G/G	CC/CC	GAC/GAC	TG/TG	CCC/CCC	NA	AGC/AGC	NA	CC/CC	GCCA/GGCA	CG/CG	CGCA/CGCA	CTAC/CCAC	CG/CC	NA	NA	G/G	G/G	GGCT/GGCT	NA	NA	GCGG/GCGG	NA	NA	CGTC/CGTC	NA	CT/CT	CTG/CTG	NA	NA	ACG/CCG	C/C
JJ18175_RAD	ME	C/C	CGGGC/CGGGC	NA	CG/CG	ACACT/ACACT	G/G	CCGCG/CCGCG	NA	NA	NA	CGGCGG/CGGCGG	NA	NA	CGGA/CGGA	AGG/GGG	CG/CG	G/G	CC/CC	GAC/GAC	CG/CG	TCC/TCC	CGC/CGC	AGC/AGC	CG/CG	NA	GGCA/GGCA	CG/CG	TGCA/TGCA	NA	CC/CC	NA	C/C	NA	NA	NA	NA	CG/CG	NA	TCGCG/TCGCG	C/C	TGTC/TGTC	CG/CG	CC/CC	CTG/CTG	CCG/CCG	NA	CCG/CCG	NA
JJ18182_RAD	ME	C/C	CGGGC/CGGGC	NA	CG/CG	ACGCT/ACGCT	G/A	CCGCG/CCGCA	CCCGGCG/CCCGGCG	GCG/GCG	CGGC/CGGC	CGGCGG/CGGCGG	NA	NA	CGGA/CGGA	GAA/GAA	CG/CG	G/G	NA	GAC/GAC	CG/CG	TCC/TCC	NA	AGC/AGC	NA	CG/CC	GGCA/GGCA	CG/CG	CGCA/CGCA	NA	CC/CC	NA	C/C	G/G	G/G	GGCC/GGCC	GGT/GGT	CG/CG	GCGG/GCGG	CTACA/CTACA	NA	NA	CG/CG	NA	CTG/CTG	TCG/TCG	G/G	ACG/CCG	NA
JJ18189_RAD	ME	C/C	CGGGC/CGGGC	NA	CG/CA	ACGCT/ACGCT	G/A	NA	CCCGGCG/CCCGGCG	GCG/GCG	CGGC/CGGC	NA	CCGG/GCGA	GAT/GAT	CGGA/CGGT	GGG/GGG	CG/CG	A/A	NA	GAC/GAC	CG/CG	CCC/CTT	NA	AGC/AGC	NA	NA	GCCA/GGCA	CG/CG	TGCA/CGCA	NA	CC/CG	NA	C/C	NA	G/G	GGCC/GGCT	GGT/GGT	CG/CG	GCGG/GCGG	NA	NA	NA	NA	CT/CT	CTG/CTG	NA	G/A	ACG/ACA	NA
JJ19216_rapture	ME	NA	CGGGC/CGGGC	GAC/GAC	CG/CG	ACGCT/ACACT	A/G	CCGCG/CCGCG	CCCGGCG/CCCGGCG	GCG/GCG	CGGC/CGGC	CGGCGG/CGGCGG	CCGG/CCGG	GAT/GAT	NA	GGG/GGG	CG/CG	G/A	NA	GAC/GAC	CG/TG	CCC/CTT	NA	AGC/AGC	NA	CC/TC	GCCA/GGCA	CG/CG	CGCA/TGCA	CCAC/CCAT	CG/CC	ATC/GCC	C/C	G/G	G/G	GGCT/GGCC	GGT/GGT	CG/CG	GCGG/AGGG	CTACA/CTACA	NA	TGTC/CGTT	NA	CT/CT	CTG/CTG	NA	NA	ACG/ACA	C/G
JJ19247_rapture	ME	C/C	CGGGC/CGGGC	NA	CG/CG	ACGCT/ACGCT	NA	CCGCG/CCGCG	CCCGGCG/CCCGGCG	GCG/GCG	CGGC/CGGC	CGACCG/CGACCG	CCGG/CCGG	GAT/GAT	NA	GGG/AGG	CG/CG	G/A	NA	GAC/GAC	TG/CG	CCC/TCC	NA	AGC/AGC	NA	CC/CG	GGCA/GCCA	CG/CG	CGCA/TGCA	CCAC/TCAC	CC/CC	NA	T/C	G/G	G/G	GGCC/GGCC	NA	CA/CG	GCGG/GCGG	CTACA/TCGCG	NA	CGTC/CGTC	NA	CT/CT	CTG/CTG	CCG/TCG	NA	ACA/CCG	G/C
JJ19248_rapture	ME	NA	CGGGC/CGGGC	NA	CG/CA	ACACT/ACACT	G/A	NA	NA	GCG/GCG	NA	NA	NA	GAT/GAT	NA	GGG/GGG	CG/CA	NA	NA	NA	CG/CG	TCC/TCC	NA	NA	NA	NA	NA	NA	NA	CTAC/CTAC	NA	NA	NA	G/G	G/G	GGCC/GGCT	NA	NA	GCGG/GCGG	NA	C/C	TGTC/TGTC	NA	NA	NA	NA	NA	ACA/ACG	G/C
JJ19249_rapture	ME	NA	CGGGC/CGGGC	NA	NA	NA	A/G	NA	NA	NA	NA	NA	CCGG/GCGA	NA	NA	GGG/GGG	NA	G/G	NA	NA	NA	NA	NA	NA	NA	NA	NA	NA	NA	CCAC/CCCC	NA	NA	NA	NA	NA	NA	NA	NA	NA	NA	NA	NA	NA	NA	NA	NA	NA	ACA/ACG	C/G
JJ19255_rapture	ME	C/C	CGGGC/CGGGC	NA	CG/CG	ACGCT/ACGCT	A/G	CCGCG/CCGCG	CCCGGCG/CCCGGCG	GCG/GCG	CGAC/CGGC	CGGCGG/CGACCG	CCGG/CCGG	NA	NA	GGG/GGG	CG/CG	G/G	CC/CC	GCC/GAC	CG/TG	TCC/CCC	NA	AAT/AGC	NA	CG/CC	GGCA/GCCA	CG/CG	CGCA/CGCA	TCAC/TCAC	CC/CC	NA	NA	G/G	G/G	NA	NA	CG/CG	GCGG/GCGG	TCGCG/CTACA	NA	TGTC/CGTC	NA	CT/CC	CTG/CTG	NA	NA	ACA/CCG	G/C
JJ20035_rapture	ME	NA	CGGGC/CGGGC	NA	NA	ACGCT/ACGCT	A/G	CTCTG/CCGCG	CCCGGCG/CCCGGCG	GCG/GCG	NA	CGACCG/CGACCG	CCGG/CCGG	GAT/GAT	NA	GGG/GGG	CG/CA	G/G	NA	GAC/GAC	CG/CG	CCC/TCC	NA	NA	NA	CG/CG	GGCA/GGCA	CG/CG	TGCA/CGCA	CCAC/CTAC	CC/CC	NA	NA	G/G	NA	GGCT/GGCT	NA	NA	GCGG/GCGG	NA	NA	CATC/CGTC	NA	CC/CC	CTG/CTG	NA	NA	NA	C/G
JM19003PCR_rapture	ME	C/C	CGGGC/CGGGC	GAC/GAC	CG/CA	ACGCT/ACGCT	G/A	CCGCG/CCGCG	CCCGGCG/CCCGCTG	ACG/GCG	CGGC/CGGC	CGGCGG/CGACCG	CCGG/CCGG	GAT/GAT	NA	GGG/GAA	CG/CA	G/A	NA	GAC/GAC	CG/TG	CCC/TCC	NA	AGC/AGC	NA	CC/CG	GGCA/GGCA	CG/CG	CGCA/CGCA	CCAC/CCAC	CG/CG	GTC/GTG	C/C	G/G	G/G	GACT/GGCT	GGT/GGT	CG/XG	GCGG/GCGG	TCGCG/TCGCG	NA	TGTC/CGTC	NA	CT/CC	CTG/CTG	NA	G/G	ACG/ACG	C/C
JM19008_rapture	ME	C/C	CGGGC/CGGGC	GAC/GAC	NA	ACGCT/ACGCT	G/A	CCGCG/CCGCG	TCCGGCG/CCCGGCG	GCG/GCG	NA	AGGCGG/CGGCGG	CCGG/GCGA	NA	NA	GGA/AGG	NA	G/A	CC/CC	GAC/GAC	CG/CG	TCC/CCC	NA	AGC/AGC	NA	CG/CG	GGCA/GGCA	CG/CG	CGCA/CGCA	CTAC/CTAC	NA	NA	NA	G/G	NA	NA	NA	NA	GCCG/GCCG	NA	NA	NA	NA	CT/CT	CTG/CTG	NA	NA	ACG/ACG	C/C
JM19014_rapture	ME	C/C	CGGGC/CGGGC	NA	NA	ACGCT/ACGCT	G/A	CCGCA/CCGCG	NA	GCG/GCG	NA	NA	CCGG/CCGG	GGT/GGT	NA	GGG/GGG	NA	A/G	NA	AAC/GCC	CG/CG	CCC/CCC	NA	AGC/AGC	NA	CC/CC	GCCA/GCCA	CG/CG	CGCA/CGCA	CCAC/CCAC	NA	NA	NA	G/G	G/G	GGCT/GGCT	NA	CG/CG	GCGG/GCGG	TCGCG/CTACA	NA	CGTC/CGTC	CG/CG	CT/CT	NA	NA	NA	CCG/ACG	C/C
JM19016_rapture	ME	NA	CGGGC/CGGGC	NA	TG/CG	ACGCT/ACGCT	G/A	NA	NA	GCG/GCG	NA	CGGCGG/CGGCGG	CCGG/CCGG	GAT/GAT	NA	GGG/GGG	CG/CG	A/G	NA	GAC/GAC	NA	CCC/CCC	NA	AGC/AGC	NA	CG/CC	NA	NA	NA	CTAC/TCAC	NA	NA	NA	G/G	NA	NA	NA	NA	GCGG/GCGG	NA	NA	NA	NA	NA	CTG/CTG	NA	NA	ACG/ACG	C/C
JM19017_rapture	ME	C/C	CGGGC/CGGGC	NA	NA	ACGCT/ACACT	A/G	NA	CCCGGCG/CCCGGCG	GCG/GCG	CGGC/CGGC	CGGCCT/CGGCCG	NA	GAT/GAT	NA	NA	CG/CA	G/G	NA	GAC/GAC	CG/CG	TCC/TCC	NA	AGC/AGC	NA	CC/CG	NA	CG/CG	CGCA/TGCA	CCAC/CTAC	CC/CG	GTC/GCC	C/C	G/G	G/G	GGCC/GGCT	GGT/GGT	CG/CG	GCGG/GCGG	TCGCG/TCGCG	NA	TGTC/CGTC	NA	NA	CTG/CTG	NA	NA	ACG/ACA	C/G
JM19018_rapture	ME	C/T	CGGGC/CGGGC	GAC/GAC	CA/CA	ACGCT/ACGCT	NA	NA	CCCGGCG/CCCGCTG	GCG/GCG	NA	NA	NA	GAT/GAT	NA	GGG/GGG	CA/CG	A/A	NA	GAC/GAC	CG/CG	CTT/CCC	NA	AAT/AGC	NA	CG/CC	GGCA/GGCA	CG/CG	CGCA/CGCA	CCCC/CCAT	NA	NA	NA	A/G	NA	GGCC/GGCC	NA	NA	GCGG/GCGG	NA	NA	NA	NA	NA	CTG/CTG	NA	NA	ACG/ACG	C/C
JM19020_rapture	ME	NA	CGGGC/CGGGC	NA	CG/CG	ACGCT/ACACT	G/G	CCGCG/CCGCG	CCCGGCG/CCCGGCG	GCG/GCG	CGGC/CGGC	CGACCG/CGGCCT	NA	GAT/GAT	NA	GGG/GGG	CG/CA	A/A	CC/CC	GAC/GAC	CG/CG	CCC/CCC	NA	AAT/AGC	NA	CC/CG	GCCA/GGCA	CG/CG	CGCA/CGCA	CCAT/CCAC	CC/CC	GTC/GTC	C/C	G/G	G/G	GGCT/GGCC	NA	CG/CG	GCGG/GCCG	CCGCG/TCGCG	NA	CGTC/CGTC	TG/TG	CT/CT	CTG/CTG	CCG/CCG	G/A	ACG/ACA	C/G
JM19021_rapture	ME	C/C	CGGGC/CGGGC	NA	NA	ACGCT/ACGCT	A/G	CCGCA/CCGCG	TCCGGCG/CCCGGCG	GCG/GCG	CGGC/CGGC	CGGCCT/CGGCGG	CCGG/CCGG	GAT/GAT	NA	GGG/GGG	CG/TG	G/G	CC/CC	GAC/GAC	TG/CG	CCC/CCC	NA	AGC/AGC	NA	CC/CC	GGCA/ACCT	CG/CG	CGCA/CGCA	TCAC/CCAT	CC/CC	GCC/GCC	C/C	G/G	G/G	GGCT/GGCT	GGT/GGT	CG/CG	GCCG/GCCG	NA	NA	CGTC/CGTC	CG/TG	CT/CT	CTG/CTG	CTG/TCG	G/G	ACG/CCG	C/C
JM19023_rapture	ME	NA	CGGGC/CGGGC	NA	NA	ACGCT/ACGTT	NA	CCGCG/CCGCG	NA	GCG/GCG	NA	CGACCG/CGACCG	NA	GAT/GAT	NA	GGG/GAA	CA/CA	G/A	NA	GAC/GAC	CG/CG	CCC/CCC	NA	GGC/AGC	NA	CG/TC	GGTA/ACCT	CG/CG	CGCA/CGCA	CCAC/CCAC	CG/CG	NA	C/C	G/G	G/G	GGCC/GGCT	NA	CG/CG	GCGG/GCCG	NA	NA	CGTC/CGTC	TG/CG	CT/CT	CTG/CTG	NA	G/G	ACG/ACG	C/C
JM20006_rapture	ME	C/C	CGGGC/CGGGC	GAC/GAC	CG/CG	NA	A/G	CCGCG/CCGCA	CCCGGCG/CCCGGCG	GCG/GCG	CGGC/CGAC	CGGCCT/CGGCCG	NA	GAT/GAT	NA	GGG/GGG	CG/CG	G/A	NA	GAC/GAC	CG/CG	CCC/CCC	NA	GGC/AGC	NA	CC/CG	GCCA/GGCA	CG/CG	CGCA/CGCA	NA	CC/CC	GTG/GCC	NA	G/G	G/G	GGCC/GGCT	NA	CG/CG	GCGG/GCCG	CTACA/TCGCG	NA	NA	CG/CG	CT/TC	CTG/CTG	NA	NA	CCG/CCG	C/C
JW19014_rapture	ME	NA	CGTGC/CGTGC	NA	NA	ACGCT/ACGCT	G/A	CCGCG/CTCCG	NA	GCG/GCG	NA	NA	GCGA/CCGG	GAT/GAT	NA	GAA/GGA	CG/CG	A/G	NA	GAC/GAC	TG/TG	CCC/CCC	NA	NA	NA	CC/CC	NA	NA	NA	NA	NA	NA	NA	NA	NA	NA	NA	NA	GCGG/GCGG	NA	NA	NA	NA	CC/CC	NA	NA	NA	CCG/CCG	C/C
KL19003_rapture	ME	C/T	CGGGC/CGGGC	NA	CA/CG	ACGTT/ACGCT	G/A	CCGCG/CCGCG	TCCGGCG/TCCGGCG	ACG/GCG	CGGC/CGGC	NA	CCGG/CCGG	GAT/GAT	NA	GGG/GGG	CA/CG	A/G	NA	GAC/GAC	TG/CG	CCC/CCC	NA	AGC/AGC	NA	CC/CG	GCCA/ACCT	CG/CG	CGCA/CGCA	TCAC/TCAC	CG/TC	NA	NA	G/A	G/G	GGCC/GGCC	GGT/GGT	CG/CG	GCGG/GCGG	CTACA/TCGCG	NA	TGTC/CATC	NA	CT/CT	CTG/CTG	NA	A/A	ACA/ACA	G/G
KL20001_rapture	ME	T/T	CGGGC/CGGGC	NA	CG/CG	ACGCC/ACGCT	G/A	CCGCG/CCGCG	CCCGGCG/CCCGGTG	GCG/GTG	CGGC/CGGC	CGGCGG/AGGCGG	NA	GAT/GAT	NA	GGG/GAA	CA/CA	A/A	NA	GAC/GAC	CG/CG	TCC/CTT	NA	AGC/GGC	NA	CC/CC	GGCA/GCCA	CG/CG	CGCA/TGCA	CCAC/CCAT	CC/CC	GTC/GCC	NA	G/G	G/G	GGCT/GGCC	GGT/GGT	CG/CG	AGGG/GCGG	CTACA/TCGCG	NA	CGTC/CGTC	NA	CT/CT	CTG/CTG	NA	G/G	ACG/ACG	C/C
KL20011_rapture	ME	C/C	CGGGC/CGGGC	GAC/GAC	NA	ACGCT/ACGCT	A/G	CCGCG/CCGCG	CCCGGCG/CCCGGCG	GCG/GCG	CGGC/CGGC	CGGCCT/CGGCGG	CCGG/GCGA	GAT/GAT	NA	GGG/GGG	CA/CG	A/A	NA	GAC/GAC	CG/CG	TCC/TCC	NA	AGC/AGC	NA	CG/CG	GCCA/GGCA	CG/CG	CGCA/CGCA	CCAT/CCCC	CC/CG	NA	C/C	A/G	G/G	GGCC/GGCC	GGT/GGT	CG/CG	GCGG/AGGG	CTACA/TCGCG	NA	CGTC/TGTC	NA	CT/CT	CTG/CTG	NA	G/G	ACG/CCG	C/C
KL20015_rapture	ME	C/C	CGGGC/CGGGC	GAC/GAC	CA/CG	ACACT/ACGTT	A/G	CCGCG/CCGCG	CCCGGCG/CCCGGCG	GCG/GCG	CGGC/CGGC	CGACCG/CGGCGG	NA	GAT/GGT	NA	GGG/GGG	CG/CG	G/G	CC/CC	GAC/GAC	CG/CG	CCC/CCC	NA	GGC/AGC	NA	CC/CG	ACCT/GCCA	CG/CG	CGCA/CGCA	CCAC/CTAC	CG/CC	NA	NA	G/A	G/G	GGCT/GGCT	NA	CA/CG	GCGG/GCGG	CTACA/TCGCG	NA	CGTC/CGTC	NA	CT/CC	CTG/CTG	NA	NA	ACG/ACG	C/C
KM19023_rapture	ME	C/T	CGGGC/CGGGC	GAC/GAC	CG/CA	ACGCT/ACGCT	NA	CCGCA/CCGCG	NA	GCG/GCG	NA	CGGCGG/CGACCG	CCGG/CCGG	GAT/GAT	NA	GGG/GGG	CG/TG	A/G	NA	GAC/GAC	CG/CG	CTT/CCC	NA	AGC/AGC	NA	CG/CG	NA	CG/CG	CGCA/CGCA	CCAC/CCAT	CG/CG	NA	NA	G/G	NA	AACT/GGCC	NA	NA	GCGG/GCGG	NA	NA	NA	CG/TG	NA	CTG/CTG	NA	NA	ACG/ACG	C/C
KM19024_rapture	ME	NA	CGGGC/CGGGC	AGT/GAC	NA	ACGCT/ACGCT	G/A	NA	CCCGGCG/CCCGGCG	GCG/GCG	NA	CGGCCG/CGGCGG	NA	NA	NA	GGG/GGG	CG/CG	A/G	CC/CC	GAC/GAC	TG/CG	NA	NA	NA	NA	CG/CG	NA	NA	CGCA/TGCA	CCAC/CCAC	NA	NA	NA	G/G	G/G	GGCC/GGCC	NA	NA	GCGG/GCGG	NA	NA	CGTC/CGTC	CG/TG	NA	NA	NA	NA	ACG/ACA	C/G
KM19029_rapture	ME	NA	CGTGC/CGGGC	NA	NA	NA	A/G	NA	NA	GCG/GCG	NA	NA	CCGG/CCGG	NA	NA	GGG/GGG	CG/CG	A/G	NA	GAC/GAC	NA	CCC/CCC	NA	AGC/AGC	NA	CC/CG	NA	NA	NA	CCAT/CCAC	NA	NA	NA	G/G	A/G	GGCT/GACT	NA	NA	GCGG/GCGG	NA	NA	NA	CA/CA	CT/CT	NA	NA	NA	ACG/ACG	C/C
KM19031_rapture	ME	NA	CGGGC/CGTGC	GAC/GAC	NA	ACGCT/ACGCC	A/G	NA	NA	NA	NA	NA	NA	GAT/GAT	NA	GGG/GGG	NA	G/G	NA	NA	TG/CG	CCC/CCC	NA	NA	NA	NA	NA	NA	NA	CCAC/CCAC	NA	NA	NA	G/A	NA	NA	NA	NA	AGGG/GCGG	NA	NA	NA	NA	NA	NA	NA	NA	ACG/ACG	C/C
KM19034_rapture	ME	NA	CGGGC/CGTGC	NA	NA	ACACT/ACGCT	A/G	NA	NA	GCG/GCG	NA	NA	CCGG/CCGG	NA	NA	GGG/GGA	CG/CA	A/G	NA	GAC/GAC	CG/CG	CCC/CCC	NA	NA	NA	CG/CG	NA	NA	CGCA/CGCA	CCAC/CCAC	NA	NA	NA	NA	NA	NA	NA	NA	NA	NA	C/C	NA	NA	NA	NA	NA	NA	CCG/ACA	G/C
KM19036_rapture	ME	NA	CGGGC/CGGGC	GAC/GAC	CG/CG	ACGCT/ACGCT	A/G	CCGCG/CCGCG	CCCGGCG/CCCGGCG	GCG/GCG	NA	NA	NA	GAT/GAT	NA	GGG/GGG	CG/CG	NA	NA	GAC/GAC	CG/CG	CTT/CTT	NA	GGC/GGC	NA	CG/CG	NA	CG/CG	CGCA/CGCA	CCAC/CCAC	NA	NA	NA	NA	NA	NA	NA	NA	GCGG/GCGG	NA	NA	NA	NA	NA	NA	NA	NA	NA	C/C
KM19041_rapture	ME	NA	CGGGC/CGGGC	NA	CG/CG	ACGCT/ACGTT	G/A	NA	NA	ACG/GCG	NA	NA	NA	GAT/GAT	NA	GGG/GGG	CG/CG	G/G	NA	GAC/GAC	TG/CG	CCC/CCC	NA	AAT/AGC	NA	NA	NA	CG/CG	CGCA/TGCA	CCAC/CCAC	NA	NA	NA	G/G	NA	NA	NA	NA	GCGG/GCGG	NA	NA	NA	NA	NA	CTG/CTG	NA	NA	CCG/CCG	C/C
KM20007_rapture	ME	C/C	CGGGC/CGGGC	NA	CG/CG	ACGCT/ACGCT	NA	CCGCG/CCGCG	CCCGGCG/CCCGGCG	GCG/GCG	CGGC/CGGC	NA	NA	GGT/GAT	NA	GGG/GGG	CG/CG	G/A	CC/CC	GAC/GAC	CG/CG	CCC/CCC	NA	AGC/AGC	NA	CG/CC	GGCA/GGCA	CG/CG	CGCA/TGCA	CCAC/CCCC	CC/CC	GTC/GTC	C/C	G/G	A/G	GGCT/GGCT	NA	CG/CG	AGGG/AGGG	CCGCG/TCGCG	NA	CGTC/CGTC	NA	CC/CT	CTG/CTG	NA	G/G	CCG/CCG	C/C
KM20023_rapture	ME	NA	CGGGC/CGGGC	GAC/GGC	CG/TG	ACACT/ACGCT	G/A	CCGCG/CCGCG	CCCGGCG/CCCGGCG	GCG/GCG	CGGC/CGGC	NA	NA	GAT/GAT	NA	GGA/GGG	CG/CG	G/G	NA	GAC/GAC	TG/CG	CCC/CCC	NA	AGC/AAT	NA	CC/CC	GCCA/GGCA	CG/CG	NA	NA	CC/CG	GTC/GTC	C/C	G/G	G/G	GGCC/GGCC	NA	CG/CG	GCGG/AGGG	CTACA/CTACA	NA	CGTC/CGTC	NA	CT/CT	CTG/CTG	NA	NA	ACG/ACG	NA
KM20025_rapture	ME	C/C	CGGGC/CGTGC	GAC/GAC	CG/CA	ACGCT/ACGCT	A/G	CCGCG/CCGCG	CCCGGCG/CCCGGCG	GCG/GCG	CGGC/CGGC	CGGCGG/CGGCGG	GCGA/CCGG	GAT/GAT	NA	GGG/GGA	CG/CG	G/A	NA	GAC/GAC	CG/TG	CCC/CCC	NA	AGC/AGC	NA	CC/TC	NA	CG/CG	CGCA/CGCA	CCAC/TCAC	CC/CG	GCC/GTC	NA	G/G	G/G	GGCC/GGCT	NA	CG/CG	GCGG/GCGG	NA	NA	CGTT/CGTC	NA	CT/CC	CTG/CTG	NA	NA	NA	C/G
KM20043_rapture	ME	C/C	CGGGC/CGGGC	GAC/GGC	CG/TG	ACGCT/ACACT	G/A	CCGCG/CCGCG	CCCGGCG/TCCGGCG	GCG/ACG	CGGC/CGGC	CGGCGG/CGGCGG	CCGG/CCGG	GAT/GAT	NA	GGG/GAA	CA/CG	A/A	NA	GAC/GAC	CG/CG	CCC/CCC	NA	AGC/AGC	NA	CG/CC	GCCA/GGCA	CG/CG	CGCA/CGCA	CTAC/CCCC	CG/CC	GTC/GCC	C/C	G/G	G/G	GGCC/GGCC	GGG/GGT	CA/CG	GCGG/GCGG	CTACA/TCGCG	NA	CGTC/TGTC	NA	CT/CT	CTG/CTG	NA	NA	CCG/CCG	C/C
KM20057_rapture	ME	C/C	CGGGC/CGGGC	GAC/GAC	CG/CG	ACACT/ACACT	A/A	GCGCG/GCGCG	CCCGGCG/CCCGGCG	GCG/GCG	CGGC/CGGC	CGGCCG/CGGCCG	NA	GAT/GAT	NA	GGG/GGG	CG/CG	G/A	NA	GAC/GAC	CG/CG	CCC/CCC	NA	AAT/AGC	NA	CC/TC	GGTA/GGCA	CG/CG	CGCA/CGCA	NA	CG/CG	GTC/GTC	C/C	A/G	G/G	NA	NA	CG/CG	GCGG/GCGG	CTACA/CTACA	NA	TGTC/CGTC	CG/CG	CT/CT	CTG/CTG	NA	A/G	ACA/CCG	G/C
MRE19029_rapture	ME	NA	CGGGC/CGTGC	NA	CG/CG	ACGCT/ACGCT	NA	CCGCG/CCGCG	NA	GCG/GCG	NA	NA	CCGG/CCGG	GAT/GGT	NA	GAA/GGA	CA/CG	G/A	NA	GAC/GAC	CG/CG	CCC/CCC	NA	AGC/AAT	NA	CC/CG	GCCA/GGCA	CG/TG	CGCA/CGCA	CTAC/CCCC	NA	NA	NA	NA	NA	NA	NA	CG/CG	GCCG/GCGG	NA	NA	CGTC/CGTC	NA	NA	CTG/CTG	NA	NA	NA	C/G
MRE19030_rapture	ME	C/C	CGGGC/CGGGC	GAC/GAC	CG/CG	ACGCT/ACGCT	G/A	CCGCG/GCGCG	CCCGGCG/CCCGGCG	GCG/GCG	CGAC/CGGC	CGGCCT/CGGCGG	CCGG/CCGG	GAT/GAT	NA	GGG/GGG	CG/CG	A/G	CC/CC	GAC/GAC	CG/TG	CCC/CCC	NA	AGC/AGC	NA	CC/TC	GCCA/ACCT	CG/CG	CGCA/TGCA	CTAC/CTAC	CC/CC	GCC/GCC	C/C	A/G	G/G	GGCC/GGCC	NA	CG/CG	NA	CTACA/CTACA	NA	TGTC/CGTC	CG/CG	CT/CT	CTG/CTG	CTG/CCG	NA	CCG/CCG	C/C
MRE19031_rapture	ME	C/T	CGGGC/CGGGC	GAC/AGT	CG/CG	ACGCT/ACACT	A/G	CCGCG/CCGCG	CCCGGCG/CCCGGCG	GCG/GCG	NA	CGACCG/CGGCGG	CCGG/CCGG	GAT/GGT	NA	GGG/GGG	CG/CG	G/A	NA	GAC/AAC	CG/CG	TCC/CCC	NA	AGC/AGC	NA	CC/TC	GCCA/GGTA	CG/CG	CGCA/CGCA	CCAC/CCAC	CC/CG	NA	C/C	G/A	A/G	GGCC/GGCC	NA	CG/CG	GCGG/GCGG	CTACA/TCGCG	NA	CGTC/CGTC	NA	CC/TC	CTG/CTG	CCG/CCG	NA	ACA/ACG	G/C
MRE19032_rapture	ME	C/C	CGGGC/CGGGC	NA	CG/CG	ACGCT/ACGCT	NA	CTCTG/CCGCA	CCCGGCG/CCCGGTG	GCG/GCG	CGGC/CGGC	CGGCGG/CGGCCG	NA	GAT/GAT	NA	GGG/GGG	CG/CG	G/G	NA	NA	CG/CG	TCC/CCC	NA	AGC/AGC	NA	CC/TC	GGCA/GGCA	CG/CG	CGCA/CGCA	CCAT/TCAC	CC/CC	GTC/GTC	NA	G/G	G/G	GGCC/GGCC	NA	NA	GCGG/GCGG	NA	NA	CGTC/TGTC	CG/TG	CC/CT	NA	NA	NA	NA	C/G
MRE19033_rapture	ME	NA	CGGGC/CGGGC	NA	CG/CG	ACGCT/ACGCT	A/A	NA	CCCGGCG/CCCGGCG	GCG/GCG	NA	NA	CCGG/CCGG	NA	NA	GAA/GGA	CA/CG	G/G	NA	GAC/GAC	CG/CG	CCC/TCC	NA	AGC/AGC	NA	CG/CG	NA	CG/CG	CGCA/CGCA	NA	CC/CC	NA	NA	G/G	G/G	NA	NA	NA	GCGG/GCGG	NA	NA	NA	NA	CT/CT	CTG/CTG	NA	NA	ACA/CCG	C/G
MRE19034_rapture	ME	C/C	CGGGC/CGGGC	NA	NA	ACACT/ACGCT	NA	CCGCG/CCGCG	CCCAGCG/TCCGGCG	GCG/GCG	CGGC/CGGC	CGACCG/CGACCG	CCGG/CCGG	NA	NA	NA	CG/CA	A/G	NA	NA	CG/CG	NA	NA	NA	NA	CC/CC	GCCA/GGCA	CG/CG	TGCA/TGCA	TCAC/CCAC	CG/CC	NA	NA	G/G	NA	NA	NA	NA	GCGG/GCCG	NA	NA	CGTC/CGTC	NA	NA	CTG/CTG	NA	NA	NA	C/G
MRE20023_rapture	ME	C/C	CGGGC/CGGGC	NA	CG/CG	ACGTT/ACGTT	A/G	CCGCG/CCGCG	CCCGGCG/CCCGGCG	GCG/GCG	CGGC/CGGC	CGGCGG/CGGCGG	CCGG/CCGG	NA	NA	NA	CG/CA	A/G	NA	GAC/GAC	NA	NA	NA	NA	NA	CC/CC	GCCA/GGCA	CG/CG	TGCA/TGCA	CCAC/CCAC	CC/CC	NA	NA	A/G	NA	NA	NA	NA	GCCG/GCGG	NA	NA	CGTC/CGTC	CG/TG	CC/CC	CTG/CTG	NA	NA	ACG/ACA	C/G
MRE20024_rapture	ME	C/C	CGGGC/CGGGC	GAC/GAC	CA/CG	ACGCT/ACGCT	G/A	NA	CCCGGCG/CCCGGCG	GCG/GCG	CGGC/CGGC	CGGCGG/CGGCGG	NA	GAT/GAT	NA	GGG/GGG	CG/CG	G/G	NA	GAC/GAC	CG/CG	CCC/CCC	NA	AGC/AGC	NA	CC/TC	GGTA/GGCA	CG/CG	CGCA/CGCA	TCAC/CCAC	CG/TC	GCC/GTC	T/T	G/G	G/G	GACC/GGCT	GGT/GGT	CG/CG	GCGG/GCGG	CTACA/CTACA	NA	CGTC/CGTC	NA	CC/CT	CTG/CTG	CCG/TCG	A/G	ACG/ACA	C/G
RD19001_rapture	ME	T/C	CGGGC/CGGGC	GAC/GAC	CG/CG	ACACT/ACGCT	NA	CCGCG/CCGCG	CCCGGCG/CCCGGCG	GCG/GCG	CGGC/CGGC	CGGCGG/CGACCG	CCGG/CCGG	GAT/GAT	NA	NA	CA/CA	G/G	CC/CC	GAC/GAC	CG/CG	CCC/CCC	NA	AGC/AGC	NA	CC/CG	GCCA/GCCA	CG/CG	CGCA/CGCA	TCAC/TCAC	CC/CC	GCC/GCC	NA	A/G	G/G	GGCC/GACT	NA	CG/CG	GCGG/GCGG	TCGCG/CTACA	NA	TGTC/CGTC	NA	TC/CT	CTG/CTG	NA	G/G	CCG/CCG	C/C
RD19002_rapture	ME	C/C	CGGGC/CGTGC	GAC/GAC	CG/CG	ACGCT/ACGCT	G/A	CCGCG/CCGCG	CCCGGCG/TCCGGCG	GCG/GCG	CGGC/CGGC	CGGCGG/CGACCG	CCGG/CCGG	GAT/GAT	NA	GGG/GGG	CA/TG	G/A	NA	GAC/GAC	CG/CG	CCC/CCC	NA	AGC/AGC	NA	CC/CC	GGCA/GCCA	CG/CG	CGCA/TGCA	CCAT/CTAC	CG/CC	GTC/GTC	T/C	G/G	G/G	GGCT/GGCC	GGT/GGT	CG/CG	GCGG/GCGG	CTACA/TCGCG	NA	TGTC/CGTC	NA	CT/CT	CTG/CTG	NA	NA	CCG/CCG	C/C
RD19004_rapture	ME	C/C	CGGGC/CGGGC	NA	CA/CA	ACGCT/ACGCT	A/G	CCGCG/CCGCG	CCCGGCG/CCCGGCG	GCG/GCG	CGGC/CGGC	AGGCGG/CGGCGG	CCGG/GCGA	GAT/GAT	NA	GGG/GAA	CA/CA	A/G	NA	GAC/GAC	TG/CG	CCC/CCC	NA	AGC/AGC	NA	TC/CC	GGTA/GGCA	CG/CG	CGCA/CGCA	TCAC/CCAC	CC/CC	NA	C/C	G/G	G/G	GGCT/AACT	GGT/GGG	CG/CG	GCGG/GCCG	CTACA/CCGCG	NA	TGTC/CGTC	NA	CC/TC	CTG/CTG	TCG/CCG	G/G	ACG/ACG	C/C
CC19005_rapture_Miseq	MA	C/C	CGGGC/CGGGC	GAC/GAC	CG/CG	ACGCT/ACGCT	G/A	CCGCG/CCGCG	NA	GCG/GCG	CGGC/CGGC	CGACCG/CGGCCG	CCGG/CCGG	GAT/GAT	NA	GGG/GGA	CG/CG	G/G	CC/CC	GAC/GAC	TG/CG	CCC/CCC	NA	AGC/AGC	NA	CC/CG	GGCA/ACCT	CG/CG	CGCA/TGCA	CCAC/CCAC	CC/CC	GTC/GTC	NA	G/G	G/G	AACT/GGCC	NA	CG/CG	GCGG/GCCG	NA	NA	NA	CG/TG	CC/CT	NA	NA	NA	ACG/ACG	NA
CC19032_rapture_Miseq	MA	T/C	CGGGC/CGGGC	GAC/GAC	CG/CG	ACGCT/ACGCT	G/A	CCGCG/CCGCG	CCCGGCG/CTCGGCG	GCG/GCG	NA	NA	CCGG/CCGG	GAT/GGT	NA	GGG/GGG	CG/CG	G/G	CC/CC	NA	CG/CG	CCC/CCC	NA	AGC/AGC	NA	CC/CC	GCCA/ACCT	CG/CG	CGCA/CGCA	CCCC/CCAC	CC/CG	NA	NA	G/G	NA	GGCT/GGCT	NA	CG/CG	GCGG/AGGG	NA	NA	NA	NA	CC/CT	CTG/CTG	NA	G/G	ACG/ACG	C/C
CC19068_rapture_Miseq	MA	C/C	CGGGC/CGGGC	AGT/GAC	CG/CG	ACGCC/ACGCT	A/G	CCGCA/CCGCG	NA	GCG/GCG	NA	CGGCCG/CTGCGG	CCGG/CCGG	GAT/GAT	NA	GGG/GGG	CG/CA	G/G	CC/CC	GAC/GAC	TG/TG	CCC/CTT	NA	AGC/AGC	NA	CG/CG	GGCA/GCCA	CG/CG	TGCA/TGCA	CCAC/CCAC	CC/CC	GTC/GTC	NA	G/G	NA	NA	NA	NA	AGGG/GCGG	NA	NA	CGTC/CGTC	NA	CT/CC	CTG/CTG	TCG/TCG	NA	CCG/ACG	NA
A21-1921_rapture	MA	C/C	CGGGC/CGGGC	GAC/GGC	CG/TG	ACGCT/ACGCT	G/A	CCGCG/CCGCG	CCCGGCG/CCCGCTG	GCG/GTG	CGAC/CGGC	CTGCGG/CGGCGG	GCCG/CCGG	GAT/GAT	NA	GGG/GGA	CG/CG	G/G	NA	GAC/GAC	TG/CG	CCC/CCC	NA	AGC/AGC	NA	CC/CG	ACCT/GGCA	CG/CG	CGCA/CGCA	CCAC/CCAC	CG/CG	GTC/GCC	C/T	G/G	G/G	GACT/GGCT	GGT/GGT	CG/CG	AGGG/GCGG	TCGCG/TCGCG	NA	TGTC/CGTC	NA	CT/CT	CTG/CTG	NA	G/G	ACG/ACG	C/C
[truncated: 378 more rows]
[truncated: 1,604 more columns]
